# Supplementary material for: Whole-genome bisulfite sequencing in systemic sclerosis provides novel targets to understand disease pathogenesis
Source: BMC Med Genomics. 2019 Oct 24;12:144. doi: 10.1186/s12920-019-0602-8 (PMC6813992; doi:10.1186/s12920-019-0602-8)
Supplement: Supplementary file 1 — Additional file 1: Table S1. Summary of CpG-based DMGs. [file 12920_2019_602_MOESM1_ESM.xls]

## Sheet: Sheet0
Symbol	Entrez Gene Name	Gene Symbol - human (HUGO / HGNC / Entrez Gene)	Adjusted p value	Average methylation beta value difference	Location	Type(s)
PODN	podocan	PODN	0.000426	-0.682	Cytoplasm	other
ABLIM2	actin binding LIM protein family member 2	ABLIM2	0.00154	-0.612	Cytoplasm	other
POU2F1	POU class 2 homeobox 1	POU2F1	0.00122	-0.594	Nucleus	transcription regulator
SLC39A13	solute carrier family 39 member 13	SLC39A13	0.00307	-0.54	Cytoplasm	transporter
TTC39B	tetratricopeptide repeat domain 39B	TTC39B	0.0036	-0.533	Other	other
COL23A1	collagen type XXIII alpha 1 chain	COL23A1	0.00384	-0.533	Plasma Membrane	other
CTIF	cap binding complex dependent translation initiation factor	CTIF	0.00381	-0.52	Cytoplasm	other
VGLL4	vestigial like family member 4	VGLL4	0.00451	-0.498	Nucleus	other
ZNF556	zinc finger protein 556	ZNF556	0.00485	-0.489	Other	other
OSBPL2	oxysterol binding protein like 2	OSBPL2	0.00397	-0.478	Cytoplasm	transporter
TEKT5	tektin 5	TEKT5	0.0066	-0.468	Nucleus	other
CENPS/CENPS-CORT	centromere protein S	CENPS	0.00646	-0.468	Nucleus	other
ARRB2	arrestin beta 2	ARRB2	0.000138	-0.457	Cytoplasm	other
RIMBP2	RIMS binding protein 2	RIMBP2	0.00842	-0.456	Plasma Membrane	other
LOC100506023	uncharacterized LOC100506023	LOC100506023	0.00781	-0.454	Other	other
PBXIP1	PBX homeobox interacting protein 1	PBXIP1	0.00839	-0.449	Nucleus	transcription regulator
NOTCH1	notch 1	NOTCH1	0.0104	-0.441	Plasma Membrane	transcription regulator
PTPRN2	protein tyrosine phosphatase, receptor type N2	PTPRN2	0.0122	-0.438	Plasma Membrane	phosphatase
RNF166	ring finger protein 166	RNF166	0.0105	-0.434	Other	other
SV2C	synaptic vesicle glycoprotein 2C	SV2C	0.0141	-0.425	Plasma Membrane	other
FXN	frataxin	FXN	0.0132	-0.425	Cytoplasm	kinase
ETV6	ETS variant 6	ETV6	0.0129	-0.424	Nucleus	transcription regulator
RBFOX1	RNA binding fox-1 homolog 1	RBFOX1	0.0136	-0.417	Cytoplasm	other
CEP120	centrosomal protein 120	CEP120	0.0162	-0.417	Cytoplasm	other
PNPLA1	patatin like phospholipase domain containing 1	PNPLA1	0.0188	-0.415	Cytoplasm	enzyme
MSRB1	methionine sulfoxide reductase B1	MSRB1	0.0144	-0.414	Nucleus	enzyme
LINC00174	long intergenic non-protein coding RNA 174	LINC00174	0.0202	-0.403	Other	other
KCNN2	potassium calcium-activated channel subfamily N member 2	KCNN2	0.0207	-0.399	Plasma Membrane	ion channel
MSH3	mutS homolog 3	MSH3	0.0212	-0.397	Nucleus	enzyme
SLC6A3	solute carrier family 6 member 3	SLC6A3	0.0216	-0.396	Plasma Membrane	transporter
PRRX1	paired related homeobox 1	PRRX1	0.0175	-0.396	Nucleus	transcription regulator
URAD	ureidoimidazoline (2-oxo-4-hydroxy-4-carboxy-5-) decarboxylase	URAD	0.0246	-0.389	Other	enzyme
CSNK1E	casein kinase 1 epsilon	CSNK1E	0.0191	-0.387	Cytoplasm	kinase
KCNQ3	potassium voltage-gated channel subfamily Q member 3	KCNQ3	0.0241	-0.387	Plasma Membrane	ion channel
TFDP1	transcription factor Dp-1	TFDP1	0.0273	-0.382	Nucleus	transcription regulator
HOOK2	hook microtubule tethering protein 2	HOOK2	0.000798	-0.381	Cytoplasm	other
FN3KRP	fructosamine 3 kinase related protein	FN3KRP	0.0285	-0.38	Cytoplasm	kinase
AKAP2	A-kinase anchoring protein 2	AKAP2	0.0263	-0.379	Plasma Membrane	other
CBS/CBSL	cystathionine-beta-synthase	CBS	0.0311	-0.376	Cytoplasm	enzyme
LINC00999	long intergenic non-protein coding RNA 999	LINC00999	0.0318	-0.373	Other	other
ACTR3B	ARP3 actin related protein 3 homolog B	ACTR3B	0.0326	-0.373	Cytoplasm	other
PARD6G-AS1	PARD6G antisense RNA 1	PARD6G-AS1	0.03	-0.371	Other	other
MIR4770	microRNA 4770	MIR4770	0.0154	-0.371	Cytoplasm	microRNA
CTBP2	C-terminal binding protein 2	CTBP2	0.0334	-0.37	Nucleus	transcription regulator
DNAH17	dynein axonemal heavy chain 17	DNAH17	0.0339	-0.369	Cytoplasm	other
HPCAL1	hippocalcin like 1	HPCAL1	0.0381	-0.365	Cytoplasm	other
NPHP4	nephrocystin 4	NPHP4	0.0296	-0.365	Cytoplasm	other
ZIK1	zinc finger protein interacting with K protein 1	ZIK1	0.0329	-0.361	Other	other
CRLF1	cytokine receptor like factor 1	CRLF1	0.0331	-0.361	Extracellular Space	other
PALM2	paralemmin 2	PALM2	0.0361	-0.36	Plasma Membrane	other
SLCO4A1	solute carrier organic anion transporter family member 4A1	SLCO4A1	0.0266	-0.359	Plasma Membrane	transporter
BOP1	block of proliferation 1	BOP1	0.0377	-0.358	Nucleus	other
FSIP1	fibrous sheath interacting protein 1	FSIP1	0.0372	-0.357	Other	other
AP2A2	adaptor related protein complex 2 subunit alpha 2	AP2A2	0.0365	-0.356	Cytoplasm	transporter
ADGRA1	adhesion G protein-coupled receptor A1	ADGRA1	0.0427	-0.355	Plasma Membrane	G-protein coupled receptor
NPC2	NPC intracellular cholesterol transporter 2	NPC2	0.0419	-0.355	Extracellular Space	transporter
SSR1	signal sequence receptor subunit 1	SSR1	0.0479	-0.354	Cytoplasm	other
LOC100505795	uncharacterized LOC100505795	LOC100505795	0.0364	-0.353	Other	other
CHIA	chitinase, acidic	CHIA	0.0372	-0.352	Extracellular Space	enzyme
GFPT2	glutamine-fructose-6-phosphate transaminase 2	GFPT2	0.0454	-0.35	Cytoplasm	enzyme
CSNK1D	casein kinase 1 delta	CSNK1D	0.0471	-0.349	Cytoplasm	kinase
RASA3	RAS p21 protein activator 3	RASA3	0.0461	-0.349	Plasma Membrane	ion channel
NCOR2	nuclear receptor corepressor 2	NCOR2	0.0431	-0.348	Nucleus	transcription regulator
TENM2	teneurin transmembrane protein 2	TENM2	0.0473	-0.347	Plasma Membrane	other
EBF4	early B cell factor 4	EBF4	0.0339	-0.347	Nucleus	transcription regulator
NBPF10 (includes others)	NBPF member 11	NBPF8	0.042	-0.345	Other	other
PCDH19	protocadherin 19	PCDH19	0.0265	-0.345	Extracellular Space	other
FAM83D	family with sequence similarity 83 member D	FAM83D	0.0364	-0.344	Cytoplasm	other
ATP5MC2	ATP synthase membrane subunit c locus 2	ATP5MC2	0.0467	-0.343	Cytoplasm	transporter
ADGRD1	adhesion G protein-coupled receptor D1	ADGRD1	0.0485	-0.341	Plasma Membrane	G-protein coupled receptor
RAPGEF5	Rap guanine nucleotide exchange factor 5	RAPGEF5	0.00377	-0.34	Nucleus	other
KIF26B	kinesin family member 26B	KIF26B	0.0459	-0.34	Other	other
DLC1	DLC1 Rho GTPase activating protein	DLC1	0.00557	-0.33	Cytoplasm	other
TENM1	teneurin transmembrane protein 1	TENM1	0.0438	-0.323	Plasma Membrane	transmembrane receptor
KIF25	kinesin family member 25	KIF25	0.00494	-0.322	Cytoplasm	enzyme
DCAF12L2	DDB1 and CUL4 associated factor 12 like 2	DCAF12L2	0.0456	-0.321	Other	other
ANKRD33	ankyrin repeat domain 33	ANKRD33	0.00689	-0.319	Nucleus	transcription regulator
DIDO1	death inducer-obliterator 1	DIDO1	0.00882	-0.318	Nucleus	other
UTS2	urotensin 2	UTS2	0.00219	-0.309	Extracellular Space	other
MARCH1	membrane associated ring-CH-type finger 1	MARCH1	0.00937	-0.305	Cytoplasm	enzyme
LINC01121	long intergenic non-protein coding RNA 1121	LINC01121	0.00652	-0.303	Other	other
RPH3AL	rabphilin 3A like (without C2 domains)	RPH3AL	0.00595	-0.302	Plasma Membrane	other
ABO	ABO, alpha 1-3-N-acetylgalactosaminyltransferase and alpha 1-3-galactosyltransferase	ABO	0.0118	-0.301	Plasma Membrane	enzyme
PALM	paralemmin	PALM	0.0138	-0.3	Plasma Membrane	other
STMP1	short transmembrane mitochondrial protein 1	STMP1	0.00651	-0.29	Other	other
SCRIB	scribbled planar cell polarity protein	SCRIB	0.00376	-0.288	Cytoplasm	other
INHA	inhibin subunit alpha	INHA	0.0205	-0.285	Extracellular Space	growth factor
ZNF260	zinc finger protein 260	ZNF260	0.0214	-0.283	Nucleus	transcription regulator
ZBTB17	zinc finger and BTB domain containing 17	ZBTB17	0.0165	-0.282	Nucleus	transcription regulator
MMP21	matrix metallopeptidase 21	MMP21	0.00836	-0.28	Extracellular Space	peptidase
KCNJ6	potassium voltage-gated channel subfamily J member 6	KCNJ6	0.0258	-0.279	Plasma Membrane	ion channel
BEND3P3	BEN domain containing 3 pseudogene 3	BEND3P3	0.02	-0.279	Other	other
ATP11A	ATPase phospholipid transporting 11A	ATP11A	0.0103	-0.277	Plasma Membrane	transporter
SPATC1L	spermatogenesis and centriole associated 1 like	SPATC1L	0.013	-0.277	Other	other
TRPV2	transient receptor potential cation channel subfamily V member 2	TRPV2	0.00287	-0.276	Plasma Membrane	ion channel
CYP4F8	cytochrome P450 family 4 subfamily F member 8	CYP4F8	0.0265	-0.276	Cytoplasm	enzyme
PCDHGA3	protocadherin gamma subfamily A, 3	PCDHGA3	0.0208	-0.274	Other	other
ADAM32	ADAM metallopeptidase domain 32	ADAM32	0.0257	-0.273	Other	peptidase
FBXW11	F-box and WD repeat domain containing 11	FBXW11	0.022	-0.271	Cytoplasm	enzyme
SLC35F3	solute carrier family 35 member F3	SLC35F3	0.0248	-0.268	Other	other
BORCS7-ASMT	BORCS7-ASMT readthrough (NMD candidate)	BORCS7-ASMT	0.0114	-0.268	Other	other
ANO1	anoctamin 1	ANO1	0.00482	-0.267	Plasma Membrane	ion channel
MYL12A	myosin light chain 12A	MYL12A	0.0319	-0.267	Cytoplasm	other
FAM83H-AS1	FAM83H antisense RNA 1 (head to head)	FAM83H-AS1	0.0305	-0.266	Other	other
RALGDS	ral guanine nucleotide dissociation stimulator	RALGDS	0.00532	-0.265	Cytoplasm	other
ASB13	ankyrin repeat and SOCS box containing 13	ASB13	0.0124	-0.264	Cytoplasm	other
C1orf109	chromosome 1 open reading frame 109	C1orf109	0.0125	-0.263	Other	other
CRISPLD2	cysteine rich secretory protein LCCL domain containing 2	CRISPLD2	0.0364	-0.263	Cytoplasm	other
DTWD2	DTW domain containing 2	DTWD2	0.0282	-0.262	Other	other
PGS1	phosphatidylglycerophosphate synthase 1	PGS1	0.0333	-0.262	Cytoplasm	enzyme
MAP3K20	mitogen-activated protein kinase kinase kinase 20	MAP3K20	0.0351	-0.262	Cytoplasm	kinase
KLHL35	kelch like family member 35	KLHL35	0.0106	-0.262	Other	other
PDZD2	PDZ domain containing 2	PDZD2	0.0117	-0.261	Plasma Membrane	other
ZMIZ2	zinc finger MIZ-type containing 2	ZMIZ2	0.0324	-0.26	Nucleus	transcription regulator
HTR2A	5-hydroxytryptamine receptor 2A	HTR2A	0.00783	-0.259	Plasma Membrane	G-protein coupled receptor
PRDM16	PR/SET domain 16	PRDM16	0.0314	-0.259	Nucleus	transcription regulator
LIN54	lin-54 DREAM MuvB core complex component	LIN54	0.0324	-0.258	Nucleus	other
GALNT6	polypeptide N-acetylgalactosaminyltransferase 6	GALNT6	0.0361	-0.257	Cytoplasm	enzyme
KLHDC7A	kelch domain containing 7A	KLHDC7A	0.033	-0.257	Other	other
PIWIL1	piwi like RNA-mediated gene silencing 1	PIWIL1	0.0366	-0.256	Cytoplasm	enzyme
ALDH1L1	aldehyde dehydrogenase 1 family member L1	ALDH1L1	0.00712	-0.256	Cytoplasm	enzyme
ARHGAP20	Rho GTPase activating protein 20	ARHGAP20	0.0333	-0.256	Cytoplasm	other
KBTBD12	kelch repeat and BTB domain containing 12	KBTBD12	0.036	-0.255	Other	other
FBN3	fibrillin 3	FBN3	0.00294	-0.255	Extracellular Space	other
D2HGDH	D-2-hydroxyglutarate dehydrogenase	D2HGDH	0.00561	-0.254	Cytoplasm	enzyme
EGFL7	EGF like domain multiple 7	EGFL7	0.0415	-0.252	Extracellular Space	other
PACRG	parkin coregulated	PACRG	0.0135	-0.252	Nucleus	other
MIR4638	microRNA 4638	MIR4638	0.00521	-0.252	Cytoplasm	microRNA
C22orf34	chromosome 22 open reading frame 34	C22orf34	0.0451	-0.252	Other	other
TMEM19	transmembrane protein 19	TMEM19	0.0409	-0.251	Other	other
RNF168	ring finger protein 168	RNF168	0.0395	-0.251	Nucleus	enzyme
TMEM63C	transmembrane protein 63C	TMEM63C	0.0382	-0.25	Other	ion channel
ITIH5	inter-alpha-trypsin inhibitor heavy chain family member 5	ITIH5	0.0414	-0.25	Plasma Membrane	other
TOX2	TOX high mobility group box family member 2	TOX2	0.0105	-0.249	Nucleus	transcription regulator
SSUH2	ssu-2 homolog (C. elegans)	SSUH2	0.0411	-0.249	Cytoplasm	other
SPOCK1	SPARC (osteonectin), cwcv and kazal like domains proteoglycan 1	SPOCK1	0.0385	-0.249	Extracellular Space	other
DOC2GP	double C2 domain gamma pseudogene	DOC2GP	0.00753	-0.246	Other	other
WDR97	WD repeat domain 97	WDR97	0.0493	-0.246	Other	other
LINC00884	long intergenic non-protein coding RNA 884	LINC00884	0.0447	-0.245	Other	other
ESR1	estrogen receptor 1	ESR1	0.0252	-0.245	Nucleus	ligand-dependent nuclear receptor
FIRRE	firre intergenic repeating RNA element	FIRRE	0.0206	-0.245	Other	other
LCE3A	late cornified envelope 3A	LCE3A	0.0456	-0.244	Other	other
ISG15	ISG15 ubiquitin-like modifier	ISG15	0.0457	-0.244	Extracellular Space	other
VIPR2	vasoactive intestinal peptide receptor 2	VIPR2	0.0474	-0.244	Plasma Membrane	G-protein coupled receptor
OSBPL5	oxysterol binding protein like 5	OSBPL5	0.016	-0.243	Cytoplasm	transporter
DUSP16	dual specificity phosphatase 16	DUSP16	0.0482	-0.243	Nucleus	phosphatase
RAI1	retinoic acid induced 1	RAI1	0.00889	-0.242	Cytoplasm	other
GLYCTK	glycerate kinase	GLYCTK	0.0483	-0.242	Cytoplasm	kinase
SLC26A3	solute carrier family 26 member 3	SLC26A3	0.0495	-0.242	Plasma Membrane	transporter
PTPRVP	protein tyrosine phosphatase, receptor type V, pseudogene	PTPRVP	0.0496	-0.24	Other	other
PM20D1	peptidase M20 domain containing 1	PM20D1	0.0119	-0.24	Cytoplasm	peptidase
RXFP3	relaxin family peptide receptor 3	RXFP3	0.0498	-0.238	Plasma Membrane	G-protein coupled receptor
ZDHHC19	zinc finger DHHC-type containing 19	ZDHHC19	0.02	-0.235	Cytoplasm	other
SMAD3	SMAD family member 3	SMAD3	0.00094	-0.234	Nucleus	transcription regulator
WDR86	WD repeat domain 86	WDR86	0.00247	-0.233	Other	other
FTSJ1	FtsJ RNA methyltransferase homolog 1	FTSJ1	0.0144	-0.233	Cytoplasm	enzyme
LIMS1	LIM zinc finger domain containing 1	LIMS1	0.0273	-0.232	Plasma Membrane	other
EPHA10	EPH receptor A10	EPHA10	0.00714	-0.232	Plasma Membrane	transmembrane receptor
TMEM131L	transmembrane 131 like	TMEM131L	0.0226	-0.229	Other	other
IFITM3	interferon induced transmembrane protein 3	IFITM3	0.00158	-0.227	Plasma Membrane	other
NLRP12	NLR family pyrin domain containing 12	NLRP12	0.00584	-0.221	Cytoplasm	other
ADCK2	aarF domain containing kinase 2	ADCK2	0.00992	-0.218	Cytoplasm	kinase
LEMD3	LEM domain containing 3	LEMD3	0.0278	-0.215	Nucleus	other
DLGAP1	DLG associated protein 1	DLGAP1	0.0154	-0.213	Plasma Membrane	other
MAGI1	membrane associated guanylate kinase, WW and PDZ domain containing 1	MAGI1	0.0122	-0.213	Plasma Membrane	kinase
NAPSA	napsin A aspartic peptidase	NAPSA	0.0355	-0.213	Extracellular Space	peptidase
MRI1	methylthioribose-1-phosphate isomerase 1	MRI1	0.0363	-0.207	Cytoplasm	translation regulator
HTR2C	5-hydroxytryptamine receptor 2C	HTR2C	0.0352	0.211	Plasma Membrane	G-protein coupled receptor
USP2	ubiquitin specific peptidase 2	USP2	0.00134	0.215	Cytoplasm	peptidase
KIAA1217	KIAA1217	KIAA1217	0.0288	0.215	Cytoplasm	other
PPP2R2A	protein phosphatase 2 regulatory subunit Balpha	PPP2R2A	0.017	0.215	Cytoplasm	phosphatase
DNAJC2	DnaJ heat shock protein family (Hsp40) member C2	DNAJC2	0.00987	0.219	Nucleus	transcription regulator
PARVB	parvin beta	PARVB	0.0341	0.219	Cytoplasm	other
PDE9A	phosphodiesterase 9A	PDE9A	0.0394	0.22	Cytoplasm	enzyme
MCTS2P	malignant T cell amplified sequence 2, pseudogene	MCTS2P	0.0298	0.22	Other	other
NAP1L5	nucleosome assembly protein 1 like 5	NAP1L5	0.00875	0.222	Other	other
FGFR1OP	FGFR1 oncogene partner	FGFR1OP	0.0344	0.222	Cytoplasm	kinase
GRIN1	glutamate ionotropic receptor NMDA type subunit 1	GRIN1	0.00169	0.224	Plasma Membrane	ion channel
LINC00511	long intergenic non-protein coding RNA 511	LINC00511	0.0282	0.225	Other	other
TIMM8A	translocase of inner mitochondrial membrane 8A	TIMM8A	0.0298	0.226	Cytoplasm	transporter
PQBP1	polyglutamine binding protein 1	PQBP1	0.0157	0.227	Nucleus	transcription regulator
GATAD2B	GATA zinc finger domain containing 2B	GATAD2B	0.0258	0.229	Nucleus	transcription regulator
TOM1	target of myb1 membrane trafficking protein	TOM1	0.0309	0.229	Cytoplasm	transporter
mir-363	microRNA 363	MIR363	0.0284	0.229	Cytoplasm	microRNA
GSPT1	G1 to S phase transition 1	GSPT1	0.028	0.229	Cytoplasm	translation regulator
MECP2	methyl-CpG binding protein 2	MECP2	0.0273	0.232	Nucleus	transcription regulator
FMN1	formin 1	FMN1	0.00686	0.235	Nucleus	other
GPR78	G protein-coupled receptor 78	GPR78	0.0117	0.236	Plasma Membrane	G-protein coupled receptor
TLE3	transducin like enhancer of split 3	TLE3	0.0196	0.238	Nucleus	other
MOBP	myelin-associated oligodendrocyte basic protein	MOBP	0.00937	0.24	Cytoplasm	other
ATG16L2	autophagy related 16 like 2	ATG16L2	0.0084	0.241	Extracellular Space	other
HSPA12B	heat shock protein family A (Hsp70) member 12B	HSPA12B	0.0121	0.242	Other	other
FAAP20	FA core complex associated protein 20	FAAP20	0.00834	0.242	Nucleus	other
COA1	cytochrome c oxidase assembly factor 1 homolog	COA1	0.0473	0.244	Cytoplasm	other
ATP2B2	ATPase plasma membrane Ca2+ transporting 2	ATP2B2	0.0169	0.244	Plasma Membrane	transporter
PSD4	pleckstrin and Sec7 domain containing 4	PSD4	0.00625	0.246	Cytoplasm	other
ADGRB1	adhesion G protein-coupled receptor B1	ADGRB1	0.0497	0.246	Plasma Membrane	G-protein coupled receptor
NAV1	neuron navigator 1	NAV1	0.0077	0.247	Other	enzyme
CRABP1	cellular retinoic acid binding protein 1	CRABP1	0.0423	0.247	Cytoplasm	transporter
TMEM266	transmembrane protein 266	TMEM266	0.0418	0.248	Other	other
KTN1	kinectin 1	KTN1	0.0405	0.248	Plasma Membrane	transmembrane receptor
ARHGEF10	Rho guanine nucleotide exchange factor 10	ARHGEF10	0.0472	0.248	Cytoplasm	enzyme
TACR1	tachykinin receptor 1	TACR1	0.0476	0.248	Plasma Membrane	G-protein coupled receptor
SYCE1	synaptonemal complex central element protein 1	SYCE1	0.0425	0.249	Nucleus	other
MDS2	myelodysplastic syndrome 2 translocation associated	MDS2	0.0397	0.249	Extracellular Space	other
POMC	proopiomelanocortin	POMC	0.0442	0.252	Extracellular Space	other
PF4	platelet factor 4	PF4	0.0148	0.252	Extracellular Space	cytokine
RHBDF1	rhomboid 5 homolog 1	RHBDF1	0.0468	0.252	Cytoplasm	other
GNB1L	G protein subunit beta 1 like	GNB1L	0.021	0.253	Cytoplasm	other
PIEZO1	piezo type mechanosensitive ion channel component 1	PIEZO1	0.0185	0.254	Cytoplasm	ion channel
HDAC4	histone deacetylase 4	HDAC4	0.0415	0.254	Nucleus	transcription regulator
MRPL28	mitochondrial ribosomal protein L28	MRPL28	0.0443	0.255	Cytoplasm	other
TMEM9	transmembrane protein 9	TMEM9	0.0141	0.258	Cytoplasm	other
ESPNL	espin like	ESPNL	0.0376	0.259	Extracellular Space	other
CPZ	carboxypeptidase Z	CPZ	0.0315	0.259	Extracellular Space	peptidase
SAMD11	sterile alpha motif domain containing 11	SAMD11	0.0309	0.259	Nucleus	other
DAGLB	diacylglycerol lipase beta	DAGLB	0.0316	0.261	Plasma Membrane	enzyme
LINC01845	long intergenic non-protein coding RNA 1845	LINC01845	0.0114	0.262	Other	other
PTPRK	protein tyrosine phosphatase, receptor type K	PTPRK	0.041	0.262	Plasma Membrane	phosphatase
CDH4	cadherin 4	CDH4	0.0332	0.265	Plasma Membrane	other
PON1	paraoxonase 1	PON1	0.00284	0.266	Extracellular Space	phosphatase
WDR66	WD repeat domain 66	WDR66	0.012	0.267	Cytoplasm	other
PRKN	parkin RBR E3 ubiquitin protein ligase	PRKN	0.0367	0.268	Cytoplasm	enzyme
COL5A1	collagen type V alpha 1 chain	COL5A1	0.0275	0.269	Extracellular Space	other
GJA3	gap junction protein alpha 3	GJA3	0.0241	0.271	Plasma Membrane	transporter
ASRGL1	asparaginase like 1	ASRGL1	0.0082	0.272	Cytoplasm	enzyme
GDPD3	glycerophosphodiester phosphodiesterase domain containing 3	GDPD3	0.0295	0.272	Cytoplasm	enzyme
RYR1	ryanodine receptor 1	RYR1	0.0279	0.273	Cytoplasm	ion channel
XAF1	XIAP associated factor 1	XAF1	0.0249	0.274	Nucleus	other
UMODL1	uromodulin like 1	UMODL1	0.0043	0.275	Cytoplasm	other
SLC9A3	solute carrier family 9 member A3	SLC9A3	0.0192	0.277	Plasma Membrane	ion channel
INPP5B	inositol polyphosphate-5-phosphatase B	INPP5B	0.00875	0.278	Plasma Membrane	phosphatase
HOXB3	homeobox B3	HOXB3	0.00664	0.279	Nucleus	transcription regulator
ZBTB16	zinc finger and BTB domain containing 16	ZBTB16	0.00345	0.28	Nucleus	transcription regulator
AK9	adenylate kinase 9	AK9	0.0268	0.282	Nucleus	kinase
FRG1JP	FSHD region gene 1 family member J, pseudogene	FRG1JP	0.00772	0.286	Other	other
RGPD4 (includes others)	RANBP2-like and GRIP domain containing 5	RGPD8	0.000829	0.286	Nucleus	enzyme
SNTG2	syntrophin gamma 2	SNTG2	0.00916	0.287	Plasma Membrane	other
SUN1	Sad1 and UNC84 domain containing 1	SUN1	0.0159	0.287	Nucleus	other
GABBR2	gamma-aminobutyric acid type B receptor subunit 2	GABBR2	0.017	0.288	Plasma Membrane	G-protein coupled receptor
ATP6V0E2	ATPase H+ transporting V0 subunit e2	ATP6V0E2	0.0141	0.292	Cytoplasm	enzyme
NNAT	neuronatin	NNAT	0.017	0.292	Plasma Membrane	transporter
ZNF709	zinc finger protein 709	ZNF709	0.0156	0.295	Other	other
NIN	ninein	NIN	0.0113	0.296	Cytoplasm	other
EPS8L1	EPS8 like 1	EPS8L1	0.00642	0.299	Cytoplasm	other
PARD6G	par-6 family cell polarity regulator gamma	PARD6G	0.00197	0.307	Plasma Membrane	other
GSDMD	gasdermin D	GSDMD	0.00226	0.31	Extracellular Space	other
TPRN	taperin	TPRN	0.00232	0.332	Extracellular Space	other
KCNK2	potassium two pore domain channel subfamily K member 2	KCNK2	0.0495	0.336	Plasma Membrane	ion channel
BCAR3	BCAR3, NSP family adaptor protein	BCAR3	0.0466	0.339	Cytoplasm	other
H2BFWT	H2B histone family member W, testis specific	H2BFWT	0.0294	0.34	Other	other
VSX1	visual system homeobox 1	VSX1	0.0366	0.343	Nucleus	transcription regulator
KCNN3	potassium calcium-activated channel subfamily N member 3	KCNN3	0.0426	0.344	Plasma Membrane	ion channel
ANKRD11	ankyrin repeat domain 11	ANKRD11	0.0475	0.346	Nucleus	other
BAIAP2L2	BAI1 associated protein 2 like 2	BAIAP2L2	0.0397	0.347	Cytoplasm	other
GPC6	glypican 6	GPC6	0.0469	0.348	Plasma Membrane	transmembrane receptor
ARL16	ADP ribosylation factor like GTPase 16	ARL16	0.0482	0.348	Cytoplasm	other
CACHD1	cache domain containing 1	CACHD1	0.0387	0.35	Other	other
TRAPPC9	trafficking protein particle complex 9	TRAPPC9	0.0436	0.35	Plasma Membrane	other
NKX6-3	NK6 homeobox 3	NKX6-3	0.00314	0.35	Other	other
SNTB1	syntrophin beta 1	SNTB1	0.042	0.352	Plasma Membrane	other
DDA1	DET1 and DDB1 associated 1	DDA1	0.0379	0.354	Nucleus	other
HIPK2	homeodomain interacting protein kinase 2	HIPK2	0.0445	0.354	Nucleus	kinase
AGO2	argonaute 2, RISC catalytic component	AGO2	0.0407	0.354	Cytoplasm	translation regulator
JPH3	junctophilin 3	JPH3	0.0401	0.354	Plasma Membrane	ion channel
PQLC1	PQ loop repeat containing 1	PQLC1	0.0404	0.354	Other	other
KCNG2	potassium voltage-gated channel modifier subfamily G member 2	KCNG2	0.0389	0.356	Plasma Membrane	ion channel
SOX14	SRY-box 14	SOX14	0.0369	0.358	Nucleus	transcription regulator
CRYGN	crystallin gamma N	CRYGN	0.0415	0.358	Other	other
SLC7A8	solute carrier family 7 member 8	SLC7A8	0.0389	0.36	Plasma Membrane	transporter
QSOX2	quiescin sulfhydryl oxidase 2	QSOX2	0.0348	0.362	Other	enzyme
NTF3	neurotrophin 3	NTF3	0.0335	0.362	Extracellular Space	growth factor
KANK1	KN motif and ankyrin repeat domains 1	KANK1	0.0344	0.363	Nucleus	transcription regulator
NCK2	NCK adaptor protein 2	NCK2	0.0396	0.363	Cytoplasm	kinase
NFATC1	nuclear factor of activated T cells 1	NFATC1	0.0331	0.365	Nucleus	transcription regulator
TENT4A	terminal nucleotidyltransferase 4A	TENT4A	0.0346	0.366	Nucleus	enzyme
CST1	cystatin SN	CST1	0.023	0.367	Extracellular Space	other
COL4A1	collagen type IV alpha 1 chain	COL4A1	0.0324	0.371	Extracellular Space	other
PITPNC1	phosphatidylinositol transfer protein cytoplasmic 1	PITPNC1	0.0316	0.373	Cytoplasm	transporter
KCNAB2	potassium voltage-gated channel subfamily A regulatory beta subunit 2	KCNAB2	0.0253	0.374	Plasma Membrane	ion channel
UVSSA	UV stimulated scaffold protein A	UVSSA	0.0357	0.374	Nucleus	other
RBM19	RNA binding motif protein 19	RBM19	0.0258	0.378	Nucleus	other
CORO2B	coronin 2B	CORO2B	0.0264	0.378	Other	other
SH3BP2	SH3 domain binding protein 2	SH3BP2	0.000532	0.378	Cytoplasm	other
MCF2L	MCF.2 cell line derived transforming sequence like	MCF2L	0.0291	0.379	Cytoplasm	other
KLF7	Kruppel like factor 7	KLF7	0.0305	0.38	Nucleus	transcription regulator
GMEB2	glucocorticoid modulatory element binding protein 2	GMEB2	0.0183	0.38	Nucleus	transcription regulator
FAN1	FANCD2 and FANCI associated nuclease 1	FAN1	0.0237	0.384	Nucleus	enzyme
MAEA	macrophage erythroblast attacher	MAEA	0.0307	0.384	Plasma Membrane	other
SRC	SRC proto-oncogene, non-receptor tyrosine kinase	SRC	0.0165	0.386	Cytoplasm	kinase
MTHFD1L	methylenetetrahydrofolate dehydrogenase (NADP+ dependent) 1 like	MTHFD1L	0.0276	0.389	Cytoplasm	enzyme
PLEKHH1	pleckstrin homology, MyTH4 and FERM domain containing H1	PLEKHH1	0.0241	0.39	Cytoplasm	other
DLGAP2	DLG associated protein 2	DLGAP2	0.0224	0.392	Plasma Membrane	other
SKAP2	src kinase associated phosphoprotein 2	SKAP2	0.0224	0.396	Cytoplasm	other
ATAD3C	ATPase family, AAA domain containing 3C	ATAD3C	0.0151	0.407	Cytoplasm	other
B4GALNT3	beta-1,4-N-acetyl-galactosaminyltransferase 3	B4GALNT3	0.0157	0.409	Cytoplasm	enzyme
CCBE1	collagen and calcium binding EGF domains 1	CCBE1	0.016	0.41	Extracellular Space	other
TPO	thyroid peroxidase	TPO	0.0192	0.411	Plasma Membrane	enzyme
RGS17	regulator of G protein signaling 17	RGS17	0.0188	0.415	Cytoplasm	other
TTC26	tetratricopeptide repeat domain 26	TTC26	0.0161	0.419	Extracellular Space	other
DSCAML1	DS cell adhesion molecule like 1	DSCAML1	0.0133	0.422	Plasma Membrane	other
GALNT2	polypeptide N-acetylgalactosaminyltransferase 2	GALNT2	0.012	0.422	Cytoplasm	enzyme
WRAP73	WD repeat containing, antisense to TP73	WRAP73	0.0114	0.426	Nucleus	other
ROBO1	roundabout guidance receptor 1	ROBO1	0.0119	0.427	Plasma Membrane	transmembrane receptor
ADAMTS2	ADAM metallopeptidase with thrombospondin type 1 motif 2	ADAMTS2	0.0126	0.434	Extracellular Space	peptidase
SERPINE2	serpin family E member 2	SERPINE2	0.0139	0.435	Extracellular Space	other
SH3BP4	SH3 domain binding protein 4	SH3BP4	0.0135	0.436	Cytoplasm	other
SBNO2	strawberry notch homolog 2	SBNO2	0.00922	0.439	Other	transcription regulator
CEACAM3	carcinoembryonic antigen related cell adhesion molecule 3	CEACAM3	0.000475	0.44	Other	other
MAP3K9	mitogen-activated protein kinase kinase kinase 9	MAP3K9	0.0122	0.441	Cytoplasm	kinase
TUSC3	tumor suppressor candidate 3	TUSC3	0.0115	0.441	Plasma Membrane	transporter
P3H2	prolyl 3-hydroxylase 2	P3H2	0.00974	0.442	Cytoplasm	enzyme
HTRA3	HtrA serine peptidase 3	HTRA3	0.0142	0.442	Extracellular Space	peptidase
ERICH3	glutamate rich 3	ERICH3	0.00899	0.443	Other	other
RUVBL1	RuvB like AAA ATPase 1	RUVBL1	0.00946	0.444	Nucleus	transcription regulator
CARD14	caspase recruitment domain family member 14	CARD14	0.0115	0.445	Cytoplasm	other
ELMO1	engulfment and cell motility 1	ELMO1	0.0111	0.445	Cytoplasm	other
NTM	neurotrimin	NTM	0.0092	0.451	Plasma Membrane	other
RPTOR	regulatory associated protein of MTOR complex 1	RPTOR	0.0105	0.451	Cytoplasm	other
KSR1	kinase suppressor of ras 1	KSR1	0.00932	0.461	Cytoplasm	kinase
SH3RF3	SH3 domain containing ring finger 3	SH3RF3	0.00905	0.468	Other	other
SH3PXD2B	SH3 and PX domains 2B	SH3PXD2B	0.00808	0.469	Cytoplasm	other
ROR2	receptor tyrosine kinase like orphan receptor 2	ROR2	0.00714	0.473	Plasma Membrane	kinase
EPHA1	EPH receptor A1	EPHA1	0.00734	0.477	Plasma Membrane	kinase
F11-AS1	F11 antisense RNA 1	F11-AS1	0.00888	0.478	Other	other
TG	thyroglobulin	TG	0.00705	0.48	Extracellular Space	other
MYOM1	myomesin 1	MYOM1	0.00504	0.494	Cytoplasm	other
DYSF	dysferlin	DYSF	0.00577	0.503	Plasma Membrane	other
CD81	CD81 molecule	CD81	0.00456	0.506	Plasma Membrane	other
TACC2	transforming acidic coiled-coil containing protein 2	TACC2	0.00535	0.511	Nucleus	other
BRI3	brain protein I3	BRI3	0.00414	0.518	Cytoplasm	other
ERICH1	glutamate rich 1	ERICH1	0.00445	0.519	Other	other
PPFIBP1	PPFIA binding protein 1	PPFIBP1	0.00323	0.529	Plasma Membrane	other
AGPAT3	1-acylglycerol-3-phosphate O-acyltransferase 3	AGPAT3	0.00344	0.545	Cytoplasm	enzyme
IBA57	IBA57, iron-sulfur cluster assembly	IBA57	0.00209	0.554	Cytoplasm	other
SPATA33	spermatogenesis associated 33	SPATA33	0.00209	0.556	Other	other
GATA6	GATA binding protein 6	GATA6	0.00208	0.567	Nucleus	transcription regulator
CLEC4C	C-type lectin domain family 4 member C	CLEC4C	0.00125	0.613	Plasma Membrane	other
WNT9A	Wnt family member 9A	WNT9A	0.000837	0.621	Extracellular Space	other
mir-153	microRNA 153-2	MIR153-2	0.000178	0.746	Cytoplasm	microRNA
