# Supplementary material for: Whole-genome bisulfite sequencing in systemic sclerosis provides novel targets to understand disease pathogenesis
Source: BMC Med Genomics. 2019 Oct 24;12:144. doi: 10.1186/s12920-019-0602-8 (PMC6813992; doi:10.1186/s12920-019-0602-8)
Supplement: Supplementary file 2 — Additional file 2: Table S2. Summary of CHG-based DMGs. [file 12920_2019_602_MOESM2_ESM.xls]

## Sheet: Sheet0
Symbol	Entrez Gene Name	Gene Symbol - human (HUGO / HGNC / Entrez Gene)	Adjusted p value	Average methylation beta value difference	Location	Type(s)
EBF3	early B cell factor 3	EBF3	0.0124	0.61	Nucleus	transcription regulator
PHYHIP	phytanoyl-CoA 2-hydroxylase interacting protein	PHYHIP	0.0128	0.606	Other	other
FDFT1	farnesyl-diphosphate farnesyltransferase 1	FDFT1	0.015	0.594	Cytoplasm	enzyme
TRMT9B	tRNA methyltransferase 9B (putative)	TRMT9B	0.019	0.573	Cytoplasm	enzyme
DIP2C	disco interacting protein 2 homolog C	DIP2C	0.0219	0.564	Other	other
LINC00999	long intergenic non-protein coding RNA 999	LINC00999	0.0248	0.555	Other	other
NCK1	NCK adaptor protein 1	NCK1	0.0304	0.555	Cytoplasm	kinase
BRI3BP	BRI3 binding protein	BRI3BP	0.0266	0.55	Extracellular Space	other
SNX29	sorting nexin 29	SNX29	0.0255	0.549	Cytoplasm	other
P2RX5-TAX1BP3	P2RX5-TAX1BP3 readthrough (NMD candidate)	P2RX5-TAX1BP3	0.0257	0.548	Other	other
TAF8	TATA-box binding protein associated factor 8	TAF8	0.0281	0.547	Nucleus	transcription regulator
CHIA	chitinase, acidic	CHIA	0.0392	0.527	Extracellular Space	enzyme
SMARCA2	SWI/SNF related, matrix associated, actin dependent regulator of chromatin, subfamily a, member 2	SMARCA2	0.0395	0.519	Nucleus	transcription regulator
CCR3	C-C motif chemokine receptor 3	CCR3	0.0491	0.509	Plasma Membrane	G-protein coupled receptor
DYSF	dysferlin	DYSF	0.0433	0.501	Plasma Membrane	other
TJP2	tight junction protein 2	TJP2	0.0488	0.5	Plasma Membrane	kinase
SLC6A19	solute carrier family 6 member 19	SLC6A19	0.0436	0.499	Plasma Membrane	transporter
FCER2	Fc fragment of IgE receptor II	FCER2	0.0481	0.482	Plasma Membrane	transmembrane receptor
CENPS/CENPS-CORT	centromere protein S	CENPS	0.00176	0.27	Nucleus	other
EPHA4	EPH receptor A4	EPHA4	0.00145	-0.29	Plasma Membrane	kinase
LOC284395	uncharacterized LOC284395	LOC284395	0.0483	-0.481	Other	other
ADCY3	adenylate cyclase 3	ADCY3	0.05	-0.488	Plasma Membrane	enzyme
TPPP	tubulin polymerization promoting protein	TPPP	0.044	-0.498	Cytoplasm	other
SIPA1L3	signal induced proliferation associated 1 like 3	SIPA1L3	0.0399	-0.501	Extracellular Space	other
LINC00032	long intergenic non-protein coding RNA 32	LINC00032	0.0449	-0.508	Other	other
NALCN-AS1	NALCN antisense RNA 1	NALCN-AS1	0.0412	-0.512	Other	other
ADHFE1	alcohol dehydrogenase, iron containing 1	ADHFE1	0.0365	-0.517	Cytoplasm	enzyme
ACTN1	actinin alpha 1	ACTN1	0.0337	-0.527	Cytoplasm	transcription regulator
IQGAP2	IQ motif containing GTPase activating protein 2	IQGAP2	0.0291	-0.534	Cytoplasm	other
MAP2K6	mitogen-activated protein kinase kinase 6	MAP2K6	0.0295	-0.536	Cytoplasm	kinase
RASA3	RAS p21 protein activator 3	RASA3	0.0298	-0.54	Plasma Membrane	ion channel
TRAPPC12	trafficking protein particle complex 12	TRAPPC12	0.0241	-0.552	Nucleus	other
LINC00475	long intergenic non-protein coding RNA 475	LINC00475	0.0236	-0.564	Other	other
KLK13	kallikrein related peptidase 13	KLK13	0.0196	-0.57	Extracellular Space	peptidase
MINK1	misshapen like kinase 1	MINK1	0.0134	-0.606	Cytoplasm	kinase
CD83	CD83 molecule	CD83	0.0137	-0.615	Plasma Membrane	transmembrane receptor
PARD3B	par-3 family cell polarity regulator beta	PARD3B	0.00668	-0.652	Plasma Membrane	other
PEPD	peptidase D	PEPD	0.006	-0.661	Cytoplasm	peptidase
POMC	proopiomelanocortin	POMC	0.00486	-0.67	Extracellular Space	other
