# Supplementary material for: Whole-genome bisulfite sequencing in systemic sclerosis provides novel targets to understand disease pathogenesis
Source: BMC Med Genomics. 2019 Oct 24;12:144. doi: 10.1186/s12920-019-0602-8 (PMC6813992; doi:10.1186/s12920-019-0602-8)
Supplement: Supplementary file 3 — Additional file 3: Table S3. Summary of CHH-based DMGs. [file 12920_2019_602_MOESM3_ESM.xls]

## Sheet: Sheet0
Symbol	Entrez Gene Name	Gene Symbol - human (HUGO / HGNC / Entrez Gene)	Adjusted p value	Average methylation beta value difference	Location	Type(s)
CD226	CD226 molecule	CD226	0.00416	0.688	Plasma Membrane	other
ATXN3L	ataxin 3 like	ATXN3L	0.0015	0.667	Cytoplasm	peptidase
FAM20C	FAM20C, golgi associated secretory pathway kinase	FAM20C	0.00883	0.652	Extracellular Space	enzyme
SSR1	signal sequence receptor subunit 1	SSR1	0.00765	0.645	Cytoplasm	other
NDUFA10	NADH:ubiquinone oxidoreductase subunit A10	NDUFA10	0.0188	0.563	Cytoplasm	transporter
PTPRN2	protein tyrosine phosphatase, receptor type N2	PTPRN2	0.0249	0.562	Plasma Membrane	phosphatase
PDE4D	phosphodiesterase 4D	PDE4D	0.0179	0.561	Cytoplasm	enzyme
RIMBP2	RIMS binding protein 2	RIMBP2	0.0165	0.56	Plasma Membrane	other
BRI3BP	BRI3 binding protein	BRI3BP	0.017	0.557	Extracellular Space	other
SPG7	SPG7, paraplegin matrix AAA peptidase subunit	SPG7	0.0238	0.547	Cytoplasm	peptidase
PLEKHM3	pleckstrin homology domain containing M3	PLEKHM3	0.0243	0.54	Other	other
PCSK6	proprotein convertase subtilisin/kexin type 6	PCSK6	0.0269	0.536	Extracellular Space	peptidase
CNNM2	cyclin and CBS domain divalent metal cation transport mediator 2	CNNM2	0.0322	0.524	Plasma Membrane	transporter
DNM1P35	dynamin 1 pseudogene 35	DNM1P35	0.034	0.518	Other	other
KCNJ12	potassium voltage-gated channel subfamily J member 12	KCNJ12	0.0322	0.516	Plasma Membrane	ion channel
AGT	angiotensinogen	AGT	0.0286	0.515	Extracellular Space	growth factor
LINC00999	long intergenic non-protein coding RNA 999	LINC00999	0.038	0.509	Other	other
MSRB1	methionine sulfoxide reductase B1	MSRB1	0.0387	0.505	Nucleus	enzyme
SPATS2L	spermatogenesis associated serine rich 2 like	SPATS2L	0.0378	0.502	Nucleus	other
SV2C	synaptic vesicle glycoprotein 2C	SV2C	0.0379	0.501	Plasma Membrane	other
IL27	interleukin 27	IL27	0.0406	0.5	Extracellular Space	cytokine
RIN2	Ras and Rab interactor 2	RIN2	0.0418	0.498	Cytoplasm	other
CCDC85C	coiled-coil domain containing 85C	CCDC85C	0.0398	0.498	Plasma Membrane	other
LINC01968	long intergenic non-protein coding RNA 1968	LINC01968	0.0436	0.49	Other	other
FDFT1	farnesyl-diphosphate farnesyltransferase 1	FDFT1	0.0453	0.488	Cytoplasm	enzyme
FPR3	formyl peptide receptor 3	FPR3	0.0433	0.48	Plasma Membrane	other
CTDP1	CTD phosphatase subunit 1	CTDP1	0.000399	0.387	Nucleus	phosphatase
IQCE	IQ motif containing E	IQCE	0.00115	0.358	Cytoplasm	other
NPHP4	nephrocystin 4	NPHP4	0.00176	-0.296	Cytoplasm	other
NAV2	neuron navigator 2	NAV2	0.0497	-0.472	Nucleus	other
LINC01140	long intergenic non-protein coding RNA 1140	LINC01140	0.0473	-0.472	Other	other
LINC01135	long intergenic non-protein coding RNA 1135	LINC01135	0.0465	-0.473	Other	other
TDRD5	tudor domain containing 5	TDRD5	0.0415	-0.483	Nucleus	other
KRT38	keratin 38	KRT38	0.0444	-0.485	Cytoplasm	other
CMIP	c-Maf inducing protein	CMIP	0.0468	-0.489	Cytoplasm	other
GRID2	glutamate ionotropic receptor delta type subunit 2	GRID2	0.0474	-0.489	Plasma Membrane	ion channel
CPNE6	copine 6	CPNE6	0.0441	-0.489	Plasma Membrane	transporter
DNAJB13	DnaJ heat shock protein family (Hsp40) member B13	DNAJB13	0.0385	-0.495	Cytoplasm	other
IL13	interleukin 13	IL13	0.0403	-0.496	Extracellular Space	cytokine
SNAI3-AS1	SNAI3 antisense RNA 1	SNAI3-AS1	0.0393	-0.503	Other	other
CFAP299	cilia and flagella associated protein 299	CFAP299	0.0409	-0.504	Other	other
ROR2	receptor tyrosine kinase like orphan receptor 2	ROR2	0.0324	-0.508	Plasma Membrane	kinase
SLC30A1	solute carrier family 30 member 1	SLC30A1	0.0299	-0.511	Plasma Membrane	transporter
TMEM92	transmembrane protein 92	TMEM92	0.0336	-0.511	Nucleus	other
MYO18B	myosin XVIIIB	MYO18B	0.0342	-0.514	Cytoplasm	other
LOC100128573	uncharacterized LOC100128573	LOC100128573	0.0283	-0.514	Other	other
RMI2	RecQ mediated genome instability 2	RMI2	0.0346	-0.514	Nucleus	other
PGS1	phosphatidylglycerophosphate synthase 1	PGS1	0.0321	-0.516	Cytoplasm	enzyme
RPS19	ribosomal protein S19	RPS19	0.0272	-0.519	Cytoplasm	other
BRI3	brain protein I3	BRI3	0.0376	-0.523	Cytoplasm	other
TNFRSF11A	TNF receptor superfamily member 11a	TNFRSF11A	0.0299	-0.527	Plasma Membrane	transmembrane receptor
PITPNC1	phosphatidylinositol transfer protein cytoplasmic 1	PITPNC1	0.0282	-0.528	Cytoplasm	transporter
BAIAP2L1	BAI1 associated protein 2 like 1	BAIAP2L1	0.0329	-0.536	Cytoplasm	other
RAB11B-AS1	RAB11B antisense RNA 1	RAB11B-AS1	0.0218	-0.537	Other	other
ITPK1	inositol-tetrakisphosphate 1-kinase	ITPK1	0.0234	-0.547	Cytoplasm	kinase
ELMSAN1	ELM2 and Myb/SANT domain containing 1	ELMSAN1	0.0231	-0.548	Nucleus	transcription regulator
MCEE	methylmalonyl-CoA epimerase	MCEE	0.0218	-0.55	Cytoplasm	enzyme
JDP2	Jun dimerization protein 2	JDP2	0.0206	-0.556	Nucleus	transcription regulator
ZFYVE28	zinc finger FYVE-type containing 28	ZFYVE28	0.0201	-0.565	Cytoplasm	other
RALGPS2	Ral GEF with PH domain and SH3 binding motif 2	RALGPS2	0.0151	-0.57	Other	other
PLEKHF1	pleckstrin homology and FYVE domain containing 1	PLEKHF1	0.0135	-0.579	Cytoplasm	other
RASA3	RAS p21 protein activator 3	RASA3	0.0157	-0.585	Plasma Membrane	ion channel
CCDC155	coiled-coil domain containing 155	CCDC155	0.0118	-0.589	Nucleus	other
GCM1	glial cells missing homolog 1	GCM1	0.0132	-0.604	Nucleus	transcription regulator
DDR2	discoidin domain receptor tyrosine kinase 2	DDR2	0.00751	-0.625	Plasma Membrane	kinase
ADAMTS2	ADAM metallopeptidase with thrombospondin type 1 motif 2	ADAMTS2	0.00387	-0.686	Extracellular Space	peptidase
PRKCA	protein kinase C alpha	PRKCA	0.00269	-0.707	Cytoplasm	kinase
SLC6A12	solute carrier family 6 member 12	SLC6A12	0.00244	-0.709	Plasma Membrane	transporter
GAS7	growth arrest specific 7	GAS7	0.00138	-0.754	Cytoplasm	transcription regulator
