# Supplementary material for: Whole-genome bisulfite sequencing in systemic sclerosis provides novel targets to understand disease pathogenesis
Source: BMC Med Genomics. 2019 Oct 24;12:144. doi: 10.1186/s12920-019-0602-8 (PMC6813992; doi:10.1186/s12920-019-0602-8)
Supplement: Supplementary file 4 — Additional file 4: Table S4. Summary of CpG-based DMGs adjusted for sex effect. [file 12920_2019_602_MOESM4_ESM.xls]

## Sheet: Sheet0
Symbol	Entrez Gene Name	Gene Symbol - human (HUGO / HGNC / Entrez Gene)	Adjusted p value	Average methylation beta value difference	Location	Type(s)
CLEC4C	C-type lectin domain family 4 member C	CLEC4C	0.000387	0.67	Plasma Membrane	other
GATA6	GATA binding protein 6	GATA6	0.00113	0.572	Nucleus	transcription regulator
IBA57	IBA57, iron-sulfur cluster assembly	IBA57	0.00152	0.56	Cytoplasm	other
CD81	CD81 molecule	CD81	0.00214	0.55	Plasma Membrane	other
ROR2	receptor tyrosine kinase like orphan receptor 2	ROR2	0.00271	0.53	Plasma Membrane	kinase
BRI3	brain protein I3	BRI3	0.0042	0.498	Cytoplasm	other
SH3BP2	SH3 domain binding protein 2	SH3BP2	0.0053	0.494	Cytoplasm	other
AGPAT3	1-acylglycerol-3-phosphate O-acyltransferase 3	AGPAT3	0.00257	0.489	Cytoplasm	enzyme
DYSF	dysferlin	DYSF	0.00461	0.484	Plasma Membrane	other
RPTOR	regulatory associated protein of MTOR complex 1	RPTOR	0.00571	0.468	Cytoplasm	other
SBNO2	strawberry notch homolog 2	SBNO2	0.00481	0.466	Other	transcription regulator
F11-AS1	F11 antisense RNA 1	F11-AS1	0.00753	0.465	Other	other
SPATA33	spermatogenesis associated 33	SPATA33	0.00429	0.457	Other	other
SERPINE2	serpin family E member 2	SERPINE2	0.00725	0.451	Extracellular Space	other
SH3RF3	SH3 domain containing ring finger 3	SH3RF3	0.00764	0.448	Other	other
SH3BP4	SH3 domain binding protein 4	SH3BP4	0.00778	0.446	Cytoplasm	other
CEACAM3	carcinoembryonic antigen related cell adhesion molecule 3	CEACAM3	0.00053	0.438	Other	other
TUSC3	tumor suppressor candidate 3	TUSC3	0.0107	0.433	Plasma Membrane	transporter
WRAP73	WD repeat containing, antisense to TP73	WRAP73	0.00973	0.426	Nucleus	other
P3H2	prolyl 3-hydroxylase 2	P3H2	0.0105	0.421	Cytoplasm	enzyme
COL4A1	collagen type IV alpha 1 chain	COL4A1	0.0137	0.42	Extracellular Space	other
CARD14	caspase recruitment domain family member 14	CARD14	0.011	0.419	Cytoplasm	other
SH3PXD2B	SH3 and PX domains 2B	SH3PXD2B	0.0124	0.417	Cytoplasm	other
MAP3K9	mitogen-activated protein kinase kinase kinase 9	MAP3K9	0.0123	0.413	Cytoplasm	kinase
NTM	neurotrimin	NTM	0.0147	0.406	Plasma Membrane	other
ATAD3C	ATPase family, AAA domain containing 3C	ATAD3C	0.0142	0.401	Cytoplasm	other
CORO2B	coronin 2B	CORO2B	0.013	0.398	Other	other
DSCAML1	DS cell adhesion molecule like 1	DSCAML1	0.017	0.397	Plasma Membrane	other
KSR1	kinase suppressor of ras 1	KSR1	0.0159	0.395	Cytoplasm	kinase
TENT4A	terminal nucleotidyltransferase 4A	TENT4A	0.0176	0.393	Nucleus	enzyme
GALNT2	polypeptide N-acetylgalactosaminyltransferase 2	GALNT2	0.0165	0.391	Cytoplasm	enzyme
EPHA1	EPH receptor A1	EPHA1	0.0188	0.389	Plasma Membrane	kinase
RGS17	regulator of G protein signaling 17	RGS17	0.0187	0.389	Cytoplasm	other
BAIAP2L2	BAI1 associated protein 2 like 2	BAIAP2L2	0.0175	0.387	Cytoplasm	other
SPATA13	spermatogenesis associated 13	SPATA13	0.0243	0.382	Plasma Membrane	other
ROBO1	roundabout guidance receptor 1	ROBO1	0.0205	0.38	Plasma Membrane	transmembrane receptor
CST1	cystatin SN	CST1	0.0155	0.377	Extracellular Space	other
SKAP2	src kinase associated phosphoprotein 2	SKAP2	0.0234	0.376	Cytoplasm	other
PLEKHH1	pleckstrin homology, MyTH4 and FERM domain containing H1	PLEKHH1	0.0227	0.376	Cytoplasm	other
DLGAP2	DLG associated protein 2	DLGAP2	0.0274	0.369	Plasma Membrane	other
NKX6-3	NK6 homeobox 3	NKX6-3	0.00272	0.363	Other	other
FAN1	FANCD2 and FANCI associated nuclease 1	FAN1	0.0237	0.363	Nucleus	enzyme
ELMO1	engulfment and cell motility 1	ELMO1	0.0292	0.363	Cytoplasm	other
ANKRD11	ankyrin repeat domain 11	ANKRD11	0.0245	0.36	Nucleus	other
DDA1	DET1 and DDB1 associated 1	DDA1	0.027	0.356	Nucleus	other
SRC	SRC proto-oncogene, non-receptor tyrosine kinase	SRC	0.0241	0.356	Cytoplasm	kinase
GMEB2	glucocorticoid modulatory element binding protein 2	GMEB2	0.0243	0.355	Nucleus	transcription regulator
LRRC43	leucine rich repeat containing 43	LRRC43	0.0332	0.35	Other	other
RASA3	RAS p21 protein activator 3	RASA3	0.0431	0.347	Plasma Membrane	ion channel
KCNN3	potassium calcium-activated channel subfamily N member 3	KCNN3	0.0382	0.344	Plasma Membrane	ion channel
NPHP4	nephrocystin 4	NPHP4	0.0386	0.344	Cytoplasm	other
AGO2	argonaute 2, RISC catalytic component	AGO2	0.0429	0.344	Cytoplasm	translation regulator
TNS1	tensin 1	TNS1	0.0421	0.34	Plasma Membrane	other
H2BFWT	H2B histone family member W, testis specific	H2BFWT	0.0329	0.34	Other	other
EIPR1	EARP complex and GARP complex interacting protein 1	EIPR1	0.0423	0.34	Other	other
MTHFD1L	methylenetetrahydrofolate dehydrogenase (NADP+ dependent) 1 like	MTHFD1L	0.0468	0.336	Cytoplasm	enzyme
ABCA4	ATP binding cassette subfamily A member 4	ABCA4	0.0461	0.334	Plasma Membrane	transporter
EPS8L1	EPS8 like 1	EPS8L1	0.00195	0.333	Cytoplasm	other
BICD1	BICD cargo adaptor 1	BICD1	0.0486	0.331	Cytoplasm	other
NR2F2-AS1	NR2F2 antisense RNA 1	NR2F2-AS1	0.0469	0.33	Other	other
CRYGN	crystallin gamma N	CRYGN	0.00967	0.294	Other	other
KCNG2	potassium voltage-gated channel modifier subfamily G member 2	KCNG2	0.0164	0.289	Plasma Membrane	ion channel
XAF1	XIAP associated factor 1	XAF1	0.0144	0.289	Nucleus	other
CDH4	cadherin 4	CDH4	0.0136	0.289	Plasma Membrane	other
SDK2	sidekick cell adhesion molecule 2	SDK2	0.0148	0.288	Plasma Membrane	other
RGPD4 (includes others)	RANBP2-like and GRIP domain containing 5	RGPD8	0.00498	0.285	Nucleus	enzyme
GSDMD	gasdermin D	GSDMD	0.00218	0.283	Extracellular Space	other
PLA2G6	phospholipase A2 group VI	PLA2G6	0.00625	0.282	Cytoplasm	enzyme
ALOX12	arachidonate 12-lipoxygenase, 12S type	ALOX12	0.0176	0.281	Cytoplasm	enzyme
ZBTB16	zinc finger and BTB domain containing 16	ZBTB16	0.00385	0.278	Nucleus	transcription regulator
PF4	platelet factor 4	PF4	0.00725	0.27	Extracellular Space	cytokine
CCDC8	coiled-coil domain containing 8	CCDC8	0.0246	0.269	Plasma Membrane	other
CCDC88C	coiled-coil domain containing 88C	CCDC88C	0.0242	0.267	Cytoplasm	other
MRPL28	mitochondrial ribosomal protein L28	MRPL28	0.0262	0.266	Cytoplasm	other
GJA3	gap junction protein alpha 3	GJA3	0.0269	0.263	Plasma Membrane	transporter
UMODL1	uromodulin like 1	UMODL1	0.0051	0.263	Cytoplasm	other
INPP5B	inositol polyphosphate-5-phosphatase B	INPP5B	0.00743	0.262	Plasma Membrane	phosphatase
TOM1	target of myb1 membrane trafficking protein	TOM1	0.0099	0.261	Cytoplasm	transporter
FMN1	formin 1	FMN1	0.0242	0.261	Nucleus	other
GABBR2	gamma-aminobutyric acid type B receptor subunit 2	GABBR2	0.0272	0.26	Plasma Membrane	G-protein coupled receptor
NIN	ninein	NIN	0.0317	0.257	Cytoplasm	other
CRABP1	cellular retinoic acid binding protein 1	CRABP1	0.0286	0.255	Cytoplasm	transporter
LINC01845	long intergenic non-protein coding RNA 1845	LINC01845	0.0135	0.254	Other	other
SUN1	Sad1 and UNC84 domain containing 1	SUN1	0.0301	0.254	Nucleus	other
MDS2	myelodysplastic syndrome 2 translocation associated	MDS2	0.0357	0.252	Extracellular Space	other
FGFR1OP	FGFR1 oncogene partner	FGFR1OP	0.0447	0.252	Cytoplasm	kinase
PTPRK	protein tyrosine phosphatase, receptor type K	PTPRK	0.0449	0.251	Plasma Membrane	phosphatase
RYR1	ryanodine receptor 1	RYR1	0.0394	0.251	Cytoplasm	ion channel
PON1	paraoxonase 1	PON1	0.0329	0.251	Extracellular Space	phosphatase
SNTG2	syntrophin gamma 2	SNTG2	0.0178	0.25	Plasma Membrane	other
ZSCAN10	zinc finger and SCAN domain containing 10	ZSCAN10	0.0169	0.25	Nucleus	transcription regulator
FAAP20	FA core complex associated protein 20	FAAP20	0.0391	0.248	Nucleus	other
AK9	adenylate kinase 9	AK9	0.0487	0.248	Nucleus	kinase
DOCK6	dedicator of cytokinesis 6	DOCK6	0.0457	0.245	Cytoplasm	other
ZFP42	ZFP42 zinc finger protein	ZFP42	0.0357	0.245	Nucleus	transcription regulator
SH2D4B	SH2 domain containing 4B	SH2D4B	0.0182	0.242	Other	other
GPR78	G protein-coupled receptor 78	GPR78	0.00709	0.242	Plasma Membrane	G-protein coupled receptor
MLLT10	MLLT10, histone lysine methyltransferase DOT1L cofactor	MLLT10	0.0491	0.237	Nucleus	transcription regulator
PSD4	pleckstrin and Sec7 domain containing 4	PSD4	0.0229	0.237	Cytoplasm	other
COA1	cytochrome c oxidase assembly factor 1 homolog	COA1	0.018	0.237	Cytoplasm	other
RELL1	RELT like 1	RELL1	0.0471	0.232	Plasma Membrane	other
MECP2	methyl-CpG binding protein 2	MECP2	0.03	0.232	Nucleus	transcription regulator
SEMA4B	semaphorin 4B	SEMA4B	0.0171	0.231	Plasma Membrane	other
mir-363	microRNA 363	MIR363	0.031	0.229	Cytoplasm	microRNA
ZNF765	zinc finger protein 765	ZNF765	0.0142	0.228	Other	other
PQBP1	polyglutamine binding protein 1	PQBP1	0.0178	0.227	Nucleus	transcription regulator
ENOSF1	enolase superfamily member 1	ENOSF1	0.00523	0.226	Other	enzyme
TIMM8A	translocase of inner mitochondrial membrane 8A	TIMM8A	0.0326	0.226	Cytoplasm	transporter
HSPA12B	heat shock protein family A (Hsp70) member 12B	HSPA12B	0.028	0.215	Other	other
LINC00511	long intergenic non-protein coding RNA 511	LINC00511	0.0318	0.215	Other	other
DNAJC2	DnaJ heat shock protein family (Hsp40) member C2	DNAJC2	0.0253	0.215	Nucleus	transcription regulator
HTR2C	5-hydroxytryptamine receptor 2C	HTR2C	0.0378	0.211	Plasma Membrane	G-protein coupled receptor
PARVB	parvin beta	PARVB	0.0339	0.209	Cytoplasm	other
GPC6	glypican 6	GPC6	0.029	0.204	Plasma Membrane	transmembrane receptor
MIR4638	microRNA 4638	MIR4638	0.026	-0.21	Cytoplasm	microRNA
ADCK2	aarF domain containing kinase 2	ADCK2	0.00551	-0.218	Cytoplasm	kinase
ESR1	estrogen receptor 1	ESR1	0.0335	-0.22	Nucleus	ligand-dependent nuclear receptor
FTSJ1	FtsJ RNA methyltransferase homolog 1	FTSJ1	0.0166	-0.233	Cytoplasm	enzyme
CHRNB4	cholinergic receptor nicotinic beta 4 subunit	CHRNB4	0.0462	-0.236	Plasma Membrane	transmembrane receptor
RXFP3	relaxin family peptide receptor 3	RXFP3	0.0484	-0.236	Plasma Membrane	G-protein coupled receptor
PDE7B	phosphodiesterase 7B	PDE7B	0.0264	-0.236	Cytoplasm	enzyme
PACRG	parkin coregulated	PACRG	0.0166	-0.237	Nucleus	other
SPOCK1	SPARC (osteonectin), cwcv and kazal like domains proteoglycan 1	SPOCK1	0.0446	-0.24	Extracellular Space	other
OSBPL5	oxysterol binding protein like 5	OSBPL5	0.0155	-0.242	Cytoplasm	transporter
GFRA1	GDNF family receptor alpha 1	GFRA1	0.0175	-0.244	Plasma Membrane	transmembrane receptor
DUSP16	dual specificity phosphatase 16	DUSP16	0.0457	-0.245	Nucleus	phosphatase
FIRRE	firre intergenic repeating RNA element	FIRRE	0.0232	-0.245	Other	other
DOC2GP	double C2 domain gamma pseudogene	DOC2GP	0.0381	-0.246	Other	other
SSUH2	ssu-2 homolog (C. elegans)	SSUH2	0.0374	-0.247	Cytoplasm	other
PCDHGA3	protocadherin gamma subfamily A, 3	PCDHGA3	0.0371	-0.247	Other	other
DTWD2	DTW domain containing 2	DTWD2	0.0364	-0.248	Other	other
STK32C	serine/threonine kinase 32C	STK32C	0.037	-0.249	Other	kinase
KLHL35	kelch like family member 35	KLHL35	0.0132	-0.25	Other	other
PIWIL1	piwi like RNA-mediated gene silencing 1	PIWIL1	0.0394	-0.251	Cytoplasm	enzyme
CYP4F8	cytochrome P450 family 4 subfamily F member 8	CYP4F8	0.0387	-0.251	Cytoplasm	enzyme
D2HGDH	D-2-hydroxyglutarate dehydrogenase	D2HGDH	0.00494	-0.251	Cytoplasm	enzyme
DCLRE1C	DNA cross-link repair 1C	DCLRE1C	0.0148	-0.252	Nucleus	enzyme
FBN3	fibrillin 3	FBN3	0.00292	-0.253	Extracellular Space	other
ASB13	ankyrin repeat and SOCS box containing 13	ASB13	0.0134	-0.256	Cytoplasm	other
RNF168	ring finger protein 168	RNF168	0.0279	-0.259	Nucleus	enzyme
ZBTB17	zinc finger and BTB domain containing 17	ZBTB17	0.0294	-0.259	Nucleus	transcription regulator
FAM83H-AS1	FAM83H antisense RNA 1 (head to head)	FAM83H-AS1	0.0321	-0.261	Other	other
ANO1	anoctamin 1	ANO1	0.00565	-0.261	Plasma Membrane	ion channel
BORCS7-ASMT	BORCS7-ASMT readthrough (NMD candidate)	BORCS7-ASMT	0.00268	-0.261	Other	other
C1orf109	chromosome 1 open reading frame 109	C1orf109	0.0267	-0.263	Other	other
SLC35F3	solute carrier family 35 member F3	SLC35F3	0.0263	-0.263	Other	other
RALGDS	ral guanine nucleotide dissociation stimulator	RALGDS	0.00552	-0.264	Cytoplasm	other
ANKRD33	ankyrin repeat domain 33	ANKRD33	0.0281	-0.265	Nucleus	transcription regulator
INHA	inhibin subunit alpha	INHA	0.0247	-0.269	Extracellular Space	growth factor
ANKRD20A8P	ankyrin repeat domain 20 family member A8, pseudogene	ANKRD20A8P	0.0235	-0.271	Other	other
URAD	ureidoimidazoline (2-oxo-4-hydroxy-4-carboxy-5-) decarboxylase	URAD	0.0205	-0.273	Other	enzyme
SPATC1L	spermatogenesis and centriole associated 1 like	SPATC1L	0.0117	-0.279	Other	other
ADAM32	ADAM metallopeptidase domain 32	ADAM32	0.0188	-0.281	Other	peptidase
RPH3AL	rabphilin 3A like (without C2 domains)	RPH3AL	0.00887	-0.282	Plasma Membrane	other
TRPV2	transient receptor potential cation channel subfamily V member 2	TRPV2	0.00219	-0.285	Plasma Membrane	ion channel
PDZD2	PDZ domain containing 2	PDZD2	0.00595	-0.29	Plasma Membrane	other
SCRIB	scribbled planar cell polarity protein	SCRIB	0.00266	-0.297	Cytoplasm	other
HTR2A	5-hydroxytryptamine receptor 2A	HTR2A	0.00172	-0.312	Plasma Membrane	G-protein coupled receptor
DLC1	DLC1 Rho GTPase activating protein	DLC1	0.00822	-0.312	Cytoplasm	other
ABO	ABO, alpha 1-3-N-acetylgalactosaminyltransferase and alpha 1-3-galactosyltransferase	ABO	0.00623	-0.312	Plasma Membrane	enzyme
DIDO1	death inducer-obliterator 1	DIDO1	0.00318	-0.316	Nucleus	other
LINC01121	long intergenic non-protein coding RNA 1121	LINC01121	0.00319	-0.322	Other	other
TENM1	teneurin transmembrane protein 1	TENM1	0.0497	-0.323	Plasma Membrane	transmembrane receptor
NCK2	NCK adaptor protein 2	NCK2	0.00187	-0.329	Cytoplasm	kinase
PATJ	PATJ, crumbs cell polarity complex component	PATJ	0.0492	-0.331	Plasma Membrane	other
ATP5MC2	ATP synthase membrane subunit c locus 2	ATP5MC2	0.0491	-0.331	Cytoplasm	transporter
CRLF1	cytokine receptor like factor 1	CRLF1	0.0442	-0.331	Extracellular Space	other
FAM83D	family with sequence similarity 83 member D	FAM83D	0.0402	-0.332	Cytoplasm	other
RAPGEF5	Rap guanine nucleotide exchange factor 5	RAPGEF5	0.00289	-0.338	Nucleus	other
ISPD	isoprenoid synthase domain containing	ISPD	0.0445	-0.34	Cytoplasm	enzyme
TFDP1	transcription factor Dp-1	TFDP1	0.0483	-0.34	Nucleus	transcription regulator
TENM2	teneurin transmembrane protein 2	TENM2	0.0427	-0.341	Plasma Membrane	other
GMCL2	germ cell-less, spermatogenesis associated 2	GMCL2	0.0421	-0.342	Nucleus	other
ANK3	ankyrin 3	ANK3	0.0393	-0.343	Plasma Membrane	other
SPAAR	small regulatory polypeptide of amino acid response	SPAAR	0.0371	-0.344	Cytoplasm	other
PCDH19	protocadherin 19	PCDH19	0.0292	-0.345	Extracellular Space	other
MSH3	mutS homolog 3	MSH3	0.0381	-0.347	Nucleus	enzyme
ACTR3B	ARP3 actin related protein 3 homolog B	ACTR3B	0.0343	-0.354	Cytoplasm	other
PRRX1	paired related homeobox 1	PRRX1	0.0316	-0.354	Nucleus	transcription regulator
CSNK1D	casein kinase 1 delta	CSNK1D	0.0303	-0.357	Cytoplasm	kinase
CBS/CBSL	cystathionine-beta-synthase	CBS	0.0266	-0.359	Cytoplasm	enzyme
CFAP74	cilia and flagella associated protein 74	CFAP74	0.0281	-0.361	Cytoplasm	other
SLC6A18	solute carrier family 6 member 18	SLC6A18	0.0278	-0.365	Plasma Membrane	transporter
ADGRD1	adhesion G protein-coupled receptor D1	ADGRD1	0.0249	-0.365	Plasma Membrane	G-protein coupled receptor
ASB2	ankyrin repeat and SOCS box containing 2	ASB2	0.027	-0.365	Nucleus	transcription regulator
AKAP2	A-kinase anchoring protein 2	AKAP2	0.0255	-0.366	Plasma Membrane	other
PARD6G-AS1	PARD6G antisense RNA 1	PARD6G-AS1	0.0241	-0.367	Other	other
MIR4770	microRNA 4770	MIR4770	0.0162	-0.371	Cytoplasm	microRNA
KDM2B	lysine demethylase 2B	KDM2B	0.0219	-0.372	Nucleus	enzyme
LINC00999	long intergenic non-protein coding RNA 999	LINC00999	0.0241	-0.372	Other	other
LINC00174	long intergenic non-protein coding RNA 174	LINC00174	0.0245	-0.373	Other	other
FUT5	fucosyltransferase 5	FUT5	0.0194	-0.374	Cytoplasm	enzyme
OSBPL2	oxysterol binding protein like 2	OSBPL2	0.0146	-0.38	Cytoplasm	transporter
DCTN6	dynactin subunit 6	DCTN6	0.0227	-0.38	Cytoplasm	enzyme
RIMBP2	RIMS binding protein 2	RIMBP2	0.0172	-0.385	Plasma Membrane	other
CEP120	centrosomal protein 120	CEP120	0.0192	-0.388	Cytoplasm	other
PBXIP1	PBX homeobox interacting protein 1	PBXIP1	0.0155	-0.396	Nucleus	transcription regulator
RNF166	ring finger protein 166	RNF166	0.0104	-0.404	Other	other
FXN	frataxin	FXN	0.0136	-0.408	Cytoplasm	kinase
SLC6A3	solute carrier family 6 member 3	SLC6A3	0.0126	-0.416	Plasma Membrane	transporter
MSRB1	methionine sulfoxide reductase B1	MSRB1	0.0076	-0.421	Nucleus	enzyme
TTC39B	tetratricopeptide repeat domain 39B	TTC39B	0.00991	-0.43	Other	other
LOC100506023	uncharacterized LOC100506023	LOC100506023	0.00913	-0.43	Other	other
HPCAL1	hippocalcin like 1	HPCAL1	0.00839	-0.442	Cytoplasm	other
UTS2	urotensin 2	UTS2	0.00723	-0.448	Extracellular Space	other
TEKT5	tektin 5	TEKT5	0.00414	-0.459	Nucleus	other
ARRB2	arrestin beta 2	ARRB2	0.00013	-0.46	Cytoplasm	other
SLC39A13	solute carrier family 39 member 13	SLC39A13	0.00582	-0.472	Cytoplasm	transporter
NOTCH1	notch 1	NOTCH1	0.00516	-0.479	Plasma Membrane	transcription regulator
POU2F1	POU class 2 homeobox 1	POU2F1	0.002	-0.542	Nucleus	transcription regulator
