# Supplementary material for: Whole-genome bisulfite sequencing in systemic sclerosis provides novel targets to understand disease pathogenesis
Source: BMC Med Genomics. 2019 Oct 24;12:144. doi: 10.1186/s12920-019-0602-8 (PMC6813992; doi:10.1186/s12920-019-0602-8)
Supplement: Supplementary file 5 — Additional file 5: Table S5. Summary of CHG-based DMGs adjusted for sex effect. [file 12920_2019_602_MOESM5_ESM.xls]

## Sheet: Sheet0
Symbol	Entrez Gene Name	Gene Symbol - human (HUGO / HGNC / Entrez Gene)	Adjusted p value	Average methylation beta value difference	Location	Type(s)
ACTN1	actinin alpha 1	ACTN1	0.0276	-0.53	Cytoplasm	transcription regulator
ADCY9	adenylate cyclase 9	ADCY9	0.03	0.52	Plasma Membrane	enzyme
ADHFE1	alcohol dehydrogenase, iron containing 1	ADHFE1	0.0364	-0.515	Cytoplasm	enzyme
BRI3BP	BRI3 binding protein	BRI3BP	0.0295	0.523	Extracellular Space	other
CD83	CD83 molecule	CD83	0.0246	-0.533	Plasma Membrane	transmembrane receptor
DIP2C	disco interacting protein 2 homolog C	DIP2C	0.042	0.486	Other	other
EBF3	early B cell factor 3	EBF3	0.0244	0.533	Nucleus	transcription regulator
EMILIN2	elastin microfibril interfacer 2	EMILIN2	0.0324	0.501	Extracellular Space	other
EPHA4	EPH receptor A4	EPHA4	0.00123	-0.302	Plasma Membrane	kinase
FDFT1	farnesyl-diphosphate farnesyltransferase 1	FDFT1	0.0341	0.521	Cytoplasm	enzyme
IQGAP2	IQ motif containing GTPase activating protein 2	IQGAP2	0.0364	-0.497	Cytoplasm	other
KLK13	kallikrein related peptidase 13	KLK13	0.0288	-0.516	Extracellular Space	peptidase
LINC00475	long intergenic non-protein coding RNA 475	LINC00475	0.0168	-0.571	Other	other
LINC00999	long intergenic non-protein coding RNA 999	LINC00999	0.0194	0.553	Other	other
MAP2K6	mitogen-activated protein kinase kinase 6	MAP2K6	0.0326	-0.51	Cytoplasm	kinase
MINK1	misshapen like kinase 1	MINK1	0.0151	-0.575	Cytoplasm	kinase
NFIC	nuclear factor I C	NFIC	0.0375	-0.494	Nucleus	transcription regulator
P2RX5-TAX1BP3	P2RX5-TAX1BP3 readthrough (NMD candidate)	P2RX5-TAX1BP3	0.0245	0.534	Other	other
PARD3B	par-3 family cell polarity regulator beta	PARD3B	0.0145	-0.571	Plasma Membrane	other
PEPD	peptidase D	PEPD	0.00751	-0.618	Cytoplasm	peptidase
POMC	proopiomelanocortin	POMC	0.00409	-0.664	Extracellular Space	other
RASA3	RAS p21 protein activator 3	RASA3	0.0295	-0.528	Plasma Membrane	ion channel
SLC6A19	solute carrier family 6 member 19	SLC6A19	0.00653	0.632	Plasma Membrane	transporter
SMARCA2	SWI/SNF related, matrix associated, actin dependent regulator of chromatin, subfamily a, member 2	SMARCA2	0.0286	0.532	Nucleus	transcription regulator
SNX29	sorting nexin 29	SNX29	0.0154	0.584	Cytoplasm	other
TAF8	TATA-box binding protein associated factor 8	TAF8	0.0224	0.541	Nucleus	transcription regulator
TJP2	tight junction protein 2	TJP2	0.0368	0.507	Plasma Membrane	kinase
TRMT9B	tRNA methyltransferase 9B (putative)	TRMT9B	0.0362	0.515	Cytoplasm	enzyme
