# Supplementary material for: Whole-genome bisulfite sequencing in systemic sclerosis provides novel targets to understand disease pathogenesis
Source: BMC Med Genomics. 2019 Oct 24;12:144. doi: 10.1186/s12920-019-0602-8 (PMC6813992; doi:10.1186/s12920-019-0602-8)
Supplement: Supplementary file 6 — Additional file 6: Table S6. Summary of CHH-based DMGs adjusted for sex effect. [file 12920_2019_602_MOESM6_ESM.xls]

## Sheet: Sheet0
Symbol	Entrez Gene Name	Gene Symbol - human (HUGO / HGNC / Entrez Gene)	Adjusted p value	Average methylation beta value difference	Location	Type(s)
ATXN3L	ataxin 3 like	ATXN3L	0.00275	0.667	Cytoplasm	peptidase
DNM1P35	dynamin 1 pseudogene 35	DNM1P35	0.00791	0.609	Other	other
PTPRN2	protein tyrosine phosphatase, receptor type N2	PTPRN2	0.0148	0.576	Plasma Membrane	phosphatase
CD226	CD226 molecule	CD226	0.0127	0.574	Plasma Membrane	other
SSR1	signal sequence receptor subunit 1	SSR1	0.0212	0.558	Cytoplasm	other
CTDP1	CTD phosphatase subunit 1	CTDP1	0.0161	0.556	Nucleus	phosphatase
EEF1D	eukaryotic translation elongation factor 1 delta	EEF1D	0.0174	0.551	Cytoplasm	translation regulator
PCSK6	proprotein convertase subtilisin/kexin type 6	PCSK6	0.0198	0.541	Extracellular Space	peptidase
RIN2	Ras and Rab interactor 2	RIN2	0.0181	0.537	Cytoplasm	other
NEDD9	neural precursor cell expressed, developmentally down-regulated 9	NEDD9	0.0369	0.511	Nucleus	other
SPATS2L	spermatogenesis associated serine rich 2 like	SPATS2L	0.0286	0.51	Nucleus	other
PLEKHM3	pleckstrin homology domain containing M3	PLEKHM3	0.03	0.506	Other	other
RIMBP2	RIMS binding protein 2	RIMBP2	0.0351	0.495	Plasma Membrane	other
SPG7	SPG7, paraplegin matrix AAA peptidase subunit	SPG7	0.0382	0.493	Cytoplasm	peptidase
PDE4D	phosphodiesterase 4D	PDE4D	0.0437	0.487	Cytoplasm	enzyme
LINC00999	long intergenic non-protein coding RNA 999	LINC00999	0.0434	0.486	Other	other
LINC01968	long intergenic non-protein coding RNA 1968	LINC01968	0.0401	0.483	Other	other
NME7	NME/NM23 family member 7	NME7	0.0328	0.482	Cytoplasm	kinase
BRI3BP	BRI3 binding protein	BRI3BP	0.0443	0.476	Extracellular Space	other
IQCE	IQ motif containing E	IQCE	0.000654	0.42	Cytoplasm	other
KRT38	keratin 38	KRT38	0.0488	-0.463	Cytoplasm	other
SLC30A1	solute carrier family 30 member 1	SLC30A1	0.0407	-0.465	Plasma Membrane	transporter
TDRD5	tudor domain containing 5	TDRD5	0.0377	-0.471	Nucleus	other
MUC2	mucin 2, oligomeric mucus/gel-forming	MUC2	0.0446	-0.471	Extracellular Space	other
ROR2	receptor tyrosine kinase like orphan receptor 2	ROR2	0.0465	-0.473	Plasma Membrane	kinase
LINC01135	long intergenic non-protein coding RNA 1135	LINC01135	0.0322	-0.483	Other	other
RNF220	ring finger protein 220	RNF220	0.0308	-0.486	Cytoplasm	enzyme
DDR2	discoidin domain receptor tyrosine kinase 2	DDR2	0.0293	-0.489	Plasma Membrane	kinase
CMIP	c-Maf inducing protein	CMIP	0.04	-0.489	Cytoplasm	other
DHRS4	dehydrogenase/reductase 4	DHRS4	0.0389	-0.491	Cytoplasm	enzyme
C9orf92	chromosome 9 open reading frame 92	C9orf92	0.0374	-0.492	Other	other
MCEE	methylmalonyl-CoA epimerase	MCEE	0.0352	-0.494	Cytoplasm	enzyme
SNAI3-AS1	SNAI3 antisense RNA 1	SNAI3-AS1	0.0372	-0.496	Other	other
DYSF	dysferlin	DYSF	0.0311	-0.503	Plasma Membrane	other
BRI3	brain protein I3	BRI3	0.0322	-0.512	Cytoplasm	other
TMEM92	transmembrane protein 92	TMEM92	0.0268	-0.512	Nucleus	other
BAIAP2L1	BAI1 associated protein 2 like 1	BAIAP2L1	0.0313	-0.514	Cytoplasm	other
PGS1	phosphatidylglycerophosphate synthase 1	PGS1	0.0229	-0.526	Cytoplasm	enzyme
TIMM44	translocase of inner mitochondrial membrane 44	TIMM44	0.0195	-0.538	Cytoplasm	transporter
CCDC155	coiled-coil domain containing 155	CCDC155	0.0154	-0.553	Nucleus	other
RASA3	RAS p21 protein activator 3	RASA3	0.0131	-0.585	Plasma Membrane	ion channel
RALGPS2	Ral GEF with PH domain and SH3 binding motif 2	RALGPS2	0.00681	-0.592	Other	other
GCM1	glial cells missing homolog 1	GCM1	0.0127	-0.6	Nucleus	transcription regulator
TNFRSF11A	TNF receptor superfamily member 11a	TNFRSF11A	0.00722	-0.608	Plasma Membrane	transmembrane receptor
PITPNC1	phosphatidylinositol transfer protein cytoplasmic 1	PITPNC1	0.00725	-0.617	Cytoplasm	transporter
PLEKHF1	pleckstrin homology and FYVE domain containing 1	PLEKHF1	0.00458	-0.647	Cytoplasm	other
PRKCA	protein kinase C alpha	PRKCA	0.00319	-0.673	Cytoplasm	kinase
ADAMTS2	ADAM metallopeptidase with thrombospondin type 1 motif 2	ADAMTS2	0.00186	-0.724	Extracellular Space	peptidase
GAS7	growth arrest specific 7	GAS7	0.000898	-0.77	Cytoplasm	transcription regulator
