# Supplementary material for: Whole-genome bisulfite sequencing in systemic sclerosis provides novel targets to understand disease pathogenesis
Source: BMC Med Genomics. 2019 Oct 24;12:144. doi: 10.1186/s12920-019-0602-8 (PMC6813992; doi:10.1186/s12920-019-0602-8)
Supplement: Supplementary file 7 — Additional file 7: Table S7. Summary of CpG-based DMGs between diffuse SSc and controls. [file 12920_2019_602_MOESM7_ESM.xls]

## Sheet: Sheet0
Symbol	Entrez Gene Name	Gene Symbol - human (HUGO / HGNC / Entrez Gene)	Adjusted p value	Average methylation beta value difference	Location	Type(s)
mir-153	microRNA 153-2	MIR153-2	0.000663	0.703	Cytoplasm	microRNA
CLEC4C	C-type lectin domain family 4 member C	CLEC4C	0.00105	0.682	Plasma Membrane	other
WNT9A	Wnt family member 9A	WNT9A	0.000799	0.679	Extracellular Space	other
AGPAT3	1-acylglycerol-3-phosphate O-acyltransferase 3	AGPAT3	0.000862	0.665	Cytoplasm	enzyme
LOC100506388	uncharacterized LOC100506388	LOC100506388	0.00178	0.619	Other	other
IBA57	IBA57, iron-sulfur cluster assembly	IBA57	0.00233	0.584	Cytoplasm	other
SPATA33	spermatogenesis associated 33	SPATA33	0.00202	0.583	Other	other
ERICH1	glutamate rich 1	ERICH1	0.00375	0.561	Other	other
ROR2	receptor tyrosine kinase like orphan receptor 2	ROR2	0.00344	0.551	Plasma Membrane	kinase
OBSCN	obscurin, cytoskeletal calmodulin and titin-interacting RhoGEF	OBSCN	0.00348	0.546	Cytoplasm	kinase
SH3RF3	SH3 domain containing ring finger 3	SH3RF3	0.0041	0.539	Other	other
KCNA5	potassium voltage-gated channel subfamily A member 5	KCNA5	0.00507	0.536	Plasma Membrane	ion channel
SH3PXD2B	SH3 and PX domains 2B	SH3PXD2B	0.00411	0.526	Cytoplasm	other
SERPINE2	serpin family E member 2	SERPINE2	0.00483	0.526	Extracellular Space	other
ELMO1	engulfment and cell motility 1	ELMO1	0.00608	0.524	Cytoplasm	other
KSR1	kinase suppressor of ras 1	KSR1	0.00516	0.519	Cytoplasm	kinase
PPFIBP1	PPFIA binding protein 1	PPFIBP1	0.00659	0.512	Plasma Membrane	other
MYADML	myeloid associated differentiation marker like (pseudogene)	MYADML	0.00647	0.503	Other	other
PLSCR4	phospholipid scramblase 4	PLSCR4	0.00689	0.502	Plasma Membrane	enzyme
DYSF	dysferlin	DYSF	0.00661	0.502	Plasma Membrane	other
ADARB2	adenosine deaminase, RNA specific B2 (inactive)	ADARB2	0.00682	0.501	Nucleus	enzyme
SLC7A8	solute carrier family 7 member 8	SLC7A8	0.00724	0.498	Plasma Membrane	transporter
TPO	thyroid peroxidase	TPO	0.00704	0.496	Plasma Membrane	enzyme
GATA6	GATA binding protein 6	GATA6	0.006	0.491	Nucleus	transcription regulator
MYOM1	myomesin 1	MYOM1	0.00635	0.487	Cytoplasm	other
BAIAP2L2	BAI1 associated protein 2 like 2	BAIAP2L2	0.00555	0.486	Cytoplasm	other
DLGAP2	DLG associated protein 2	DLGAP2	0.00861	0.485	Plasma Membrane	other
BRI3	brain protein I3	BRI3	0.00953	0.485	Cytoplasm	other
CD81	CD81 molecule	CD81	0.00766	0.483	Plasma Membrane	other
F11-AS1	F11 antisense RNA 1	F11-AS1	0.0113	0.482	Other	other
SBNO2	strawberry notch homolog 2	SBNO2	0.00632	0.482	Other	transcription regulator
TUSC3	tumor suppressor candidate 3	TUSC3	0.00921	0.479	Plasma Membrane	transporter
NTM	neurotrimin	NTM	0.00839	0.476	Plasma Membrane	other
GALNT2	polypeptide N-acetylgalactosaminyltransferase 2	GALNT2	0.00859	0.472	Cytoplasm	enzyme
GRM4	glutamate metabotropic receptor 4	GRM4	0.00871	0.466	Plasma Membrane	G-protein coupled receptor
LUZP2	leucine zipper protein 2	LUZP2	0.01	0.461	Other	other
EPHA1	EPH receptor A1	EPHA1	0.0128	0.46	Plasma Membrane	kinase
TG	thyroglobulin	TG	0.0119	0.459	Extracellular Space	other
MAP3K9	mitogen-activated protein kinase kinase kinase 9	MAP3K9	0.0123	0.454	Cytoplasm	kinase
TTC26	tetratricopeptide repeat domain 26	TTC26	0.0138	0.454	Extracellular Space	other
RPTOR	regulatory associated protein of MTOR complex 1	RPTOR	0.011	0.454	Cytoplasm	other
WRAP73	WD repeat containing, antisense to TP73	WRAP73	0.0112	0.452	Nucleus	other
P3H2	prolyl 3-hydroxylase 2	P3H2	0.0147	0.444	Cytoplasm	enzyme
FAM189A1	family with sequence similarity 189 member A1	FAM189A1	0.0155	0.443	Other	other
KLF7	Kruppel like factor 7	KLF7	0.0138	0.441	Nucleus	transcription regulator
NTF3	neurotrophin 3	NTF3	0.0167	0.437	Extracellular Space	growth factor
ROBO1	roundabout guidance receptor 1	ROBO1	0.0164	0.436	Plasma Membrane	transmembrane receptor
CNGA1	cyclic nucleotide gated channel alpha 1	CNGA1	0.0202	0.435	Plasma Membrane	ion channel
RAB31	RAB31, member RAS oncogene family	RAB31	0.0133	0.433	Cytoplasm	enzyme
SOX14	SRY-box 14	SOX14	0.0171	0.433	Nucleus	transcription regulator
PKP4	plakophilin 4	PKP4	0.0166	0.428	Plasma Membrane	other
DSCAML1	DS cell adhesion molecule like 1	DSCAML1	0.0159	0.426	Plasma Membrane	other
CCBE1	collagen and calcium binding EGF domains 1	CCBE1	0.0149	0.425	Extracellular Space	other
ALPK2	alpha kinase 2	ALPK2	0.0154	0.424	Nucleus	kinase
KCNQ1DN	KCNQ1 downstream neighbor	KCNQ1DN	0.000869	0.42	Other	other
SH3BP4	SH3 domain binding protein 4	SH3BP4	0.0198	0.415	Cytoplasm	other
RGPD4 (includes others)	RANBP2-like and GRIP domain containing 5	RGPD8	0.000138	0.412	Nucleus	enzyme
COL4A1	collagen type IV alpha 1 chain	COL4A1	0.022	0.411	Extracellular Space	other
CAMTA1	calmodulin binding transcription activator 1	CAMTA1	0.0204	0.41	Other	other
TYRP1	tyrosinase related protein 1	TYRP1	0.0198	0.41	Cytoplasm	enzyme
ADH1C	alcohol dehydrogenase 1C (class I), gamma polypeptide	ADH1C	0.0289	0.408	Cytoplasm	enzyme
RASA3	RAS p21 protein activator 3	RASA3	0.0229	0.408	Plasma Membrane	ion channel
B4GALNT3	beta-1,4-N-acetyl-galactosaminyltransferase 3	B4GALNT3	0.0256	0.407	Cytoplasm	enzyme
FRG1JP	FSHD region gene 1 family member J, pseudogene	FRG1JP	0.0209	0.406	Other	other
PRRT3-AS1	PRRT3 antisense RNA 1	PRRT3-AS1	0.0256	0.406	Other	other
KCNK2	potassium two pore domain channel subfamily K member 2	KCNK2	0.0221	0.405	Plasma Membrane	ion channel
TRIO	trio Rho guanine nucleotide exchange factor	TRIO	0.0229	0.403	Cytoplasm	kinase
SRC	SRC proto-oncogene, non-receptor tyrosine kinase	SRC	0.0175	0.403	Cytoplasm	kinase
ATE1	arginyltransferase 1	ATE1	0.0246	0.402	Nucleus	enzyme
ATAD3C	ATPase family, AAA domain containing 3C	ATAD3C	0.0233	0.402	Cytoplasm	other
SKAP2	src kinase associated phosphoprotein 2	SKAP2	0.0284	0.401	Cytoplasm	other
B3GNT9	UDP-GlcNAc:betaGal beta-1,3-N-acetylglucosaminyltransferase 9	B3GNT9	0.0219	0.401	Cytoplasm	enzyme
MCF2L	MCF.2 cell line derived transforming sequence like	MCF2L	0.0263	0.399	Cytoplasm	other
RAB11B-AS1	RAB11B antisense RNA 1	RAB11B-AS1	0.0226	0.396	Other	other
THBS2	thrombospondin 2	THBS2	0.0239	0.395	Extracellular Space	other
PRKCE	protein kinase C epsilon	PRKCE	0.0266	0.395	Cytoplasm	kinase
HIPK2	homeodomain interacting protein kinase 2	HIPK2	0.0315	0.394	Nucleus	kinase
CPLX1	complexin 1	CPLX1	0.0363	0.392	Plasma Membrane	transporter
CPXM2	carboxypeptidase X, M14 family member 2	CPXM2	0.029	0.39	Extracellular Space	peptidase
COLEC12	collectin subfamily member 12	COLEC12	0.0258	0.39	Plasma Membrane	transmembrane receptor
KRTAP10-6	keratin associated protein 10-6	KRTAP10-6	0.0317	0.385	Cytoplasm	other
NDUFV3	NADH:ubiquinone oxidoreductase subunit V3	NDUFV3	0.0321	0.384	Cytoplasm	enzyme
ATF7	activating transcription factor 7	ATF7	0.0358	0.384	Nucleus	transcription regulator
ANKRD11	ankyrin repeat domain 11	ANKRD11	0.0289	0.383	Nucleus	other
RAD51B	RAD51 paralog B	RAD51B	0.033	0.382	Nucleus	enzyme
ADAMTS2	ADAM metallopeptidase with thrombospondin type 1 motif 2	ADAMTS2	0.0322	0.381	Extracellular Space	peptidase
SH3BP2	SH3 domain binding protein 2	SH3BP2	0.000881	0.381	Cytoplasm	other
TBX2	T-box 2	TBX2	0.0319	0.381	Nucleus	transcription regulator
MTHFD1L	methylenetetrahydrofolate dehydrogenase (NADP+ dependent) 1 like	MTHFD1L	0.0303	0.38	Cytoplasm	enzyme
EFNA5	ephrin A5	EFNA5	0.033	0.38	Plasma Membrane	kinase
SLC37A1	solute carrier family 37 member 1	SLC37A1	0.0343	0.38	Plasma Membrane	transporter
ACOX3	acyl-CoA oxidase 3, pristanoyl	ACOX3	0.0438	0.379	Cytoplasm	enzyme
HDAC4	histone deacetylase 4	HDAC4	0.0344	0.378	Nucleus	transcription regulator
IL16	interleukin 16	IL16	0.0387	0.378	Extracellular Space	cytokine
KCNQ2	potassium voltage-gated channel subfamily Q member 2	KCNQ2	0.027	0.378	Plasma Membrane	ion channel
ERICH3	glutamate rich 3	ERICH3	0.0344	0.378	Other	other
IL26	interleukin 26	IL26	0.0393	0.378	Extracellular Space	cytokine
SNTB1	syntrophin beta 1	SNTB1	0.0393	0.376	Plasma Membrane	other
HTRA3	HtrA serine peptidase 3	HTRA3	0.0464	0.375	Extracellular Space	peptidase
NDUFS6	NADH:ubiquinone oxidoreductase subunit S6	NDUFS6	0.0373	0.372	Cytoplasm	enzyme
CHST3	carbohydrate sulfotransferase 3	CHST3	0.0387	0.372	Cytoplasm	enzyme
NFATC1	nuclear factor of activated T cells 1	NFATC1	0.0348	0.372	Nucleus	transcription regulator
TACC2	transforming acidic coiled-coil containing protein 2	TACC2	0.0394	0.371	Nucleus	other
HOXB3	homeobox B3	HOXB3	0.00113	0.369	Nucleus	transcription regulator
FBXL16	F-box and leucine rich repeat protein 16	FBXL16	0.0371	0.369	Cytoplasm	enzyme
AK9	adenylate kinase 9	AK9	0.0036	0.368	Nucleus	kinase
NCMAP	non-compact myelin associated protein	NCMAP	0.0411	0.367	Plasma Membrane	other
C7orf50	chromosome 7 open reading frame 50	C7orf50	0.0475	0.366	Other	other
TBX3	T-box 3	TBX3	0.0476	0.366	Nucleus	transcription regulator
LINC00461	long intergenic non-protein coding RNA 461	LINC00461	0.0416	0.366	Other	other
RBM19	RNA binding motif protein 19	RBM19	0.0479	0.366	Nucleus	other
RAI1	retinoic acid induced 1	RAI1	0.042	0.364	Cytoplasm	other
PITPNC1	phosphatidylinositol transfer protein cytoplasmic 1	PITPNC1	0.042	0.364	Cytoplasm	transporter
NPHP4	nephrocystin 4	NPHP4	0.0434	0.364	Cytoplasm	other
PRPSAP2	phosphoribosyl pyrophosphate synthetase associated protein 2	PRPSAP2	0.0427	0.363	Other	other
TNFAIP2	TNF alpha induced protein 2	TNFAIP2	0.0443	0.363	Extracellular Space	other
CCDC88C	coiled-coil domain containing 88C	CCDC88C	0.0451	0.362	Cytoplasm	other
MT1JP	metallothionein 1J, pseudogene	MT1JP	0.0415	0.362	Other	other
IL4I1	interleukin 4 induced 1	IL4I1	0.0406	0.362	Cytoplasm	enzyme
CDH22	cadherin 22	CDH22	0.0379	0.36	Plasma Membrane	other
PLEKHM3	pleckstrin homology domain containing M3	PLEKHM3	0.0467	0.359	Other	other
CERK	ceramide kinase	CERK	0.043	0.359	Plasma Membrane	kinase
KCNN3	potassium calcium-activated channel subfamily N member 3	KCNN3	0.0487	0.358	Plasma Membrane	ion channel
AXDND1	axonemal dynein light chain domain containing 1	AXDND1	0.0488	0.357	Extracellular Space	other
UBR4	ubiquitin protein ligase E3 component n-recognin 4	UBR4	0.0493	0.357	Nucleus	enzyme
CAPZB	capping actin protein of muscle Z-line subunit beta	CAPZB	0.0497	0.356	Cytoplasm	other
TPRN	taperin	TPRN	0.00147	0.352	Extracellular Space	other
DDA1	DET1 and DDB1 associated 1	DDA1	0.0495	0.35	Nucleus	other
NIN	ninein	NIN	0.00597	0.346	Cytoplasm	other
CEACAM3	carcinoembryonic antigen related cell adhesion molecule 3	CEACAM3	0.00761	0.336	Other	other
RIMBP2	RIMS binding protein 2	RIMBP2	0.00384	0.336	Plasma Membrane	other
H2BFWT	H2B histone family member W, testis specific	H2BFWT	0.0461	0.334	Other	other
FRMD4B	FERM domain containing 4B	FRMD4B	0.00394	0.334	Cytoplasm	other
ARHGEF10	Rho guanine nucleotide exchange factor 10	ARHGEF10	0.00984	0.333	Cytoplasm	enzyme
ZFAND2A	zinc finger AN1-type containing 2A	ZFAND2A	0.00953	0.327	Other	other
NKX6-3	NK6 homeobox 3	NKX6-3	0.0117	0.326	Other	other
LOC100133286	uncharacterized LOC100133286	LOC100133286	0.014	0.325	Other	other
GJA3	gap junction protein alpha 3	GJA3	0.0103	0.324	Plasma Membrane	transporter
POMC	proopiomelanocortin	POMC	0.01	0.324	Extracellular Space	other
SORBS2	sorbin and SH3 domain containing 2	SORBS2	0.0124	0.317	Plasma Membrane	other
GDPD3	glycerophosphodiester phosphodiesterase domain containing 3	GDPD3	0.0139	0.315	Cytoplasm	enzyme
RYR1	ryanodine receptor 1	RYR1	0.0127	0.314	Cytoplasm	ion channel
PLEKHH1	pleckstrin homology, MyTH4 and FERM domain containing H1	PLEKHH1	0.00191	0.311	Cytoplasm	other
GABBR2	gamma-aminobutyric acid type B receptor subunit 2	GABBR2	0.012	0.309	Plasma Membrane	G-protein coupled receptor
MSI2	musashi RNA binding protein 2	MSI2	0.0144	0.308	Cytoplasm	other
PIGP	phosphatidylinositol glycan anchor biosynthesis class P	PIGP	0.0204	0.307	Cytoplasm	enzyme
PLA2G6	phospholipase A2 group VI	PLA2G6	0.000726	0.307	Cytoplasm	enzyme
TTYH2	tweety family member 2	TTYH2	0.0164	0.304	Other	ion channel
MPP1	membrane palmitoylated protein 1	MPP1	0.0132	0.304	Plasma Membrane	kinase
ASRGL1	asparaginase like 1	ASRGL1	0.00319	0.303	Cytoplasm	enzyme
APCDD1	APC down-regulated 1	APCDD1	0.0192	0.303	Plasma Membrane	other
FAM161A	FAM161A, centrosomal protein	FAM161A	0.018	0.301	Cytoplasm	other
BACH2	BTB domain and CNC homolog 2	BACH2	0.0183	0.3	Nucleus	transcription regulator
ADGRB1	adhesion G protein-coupled receptor B1	ADGRB1	0.0219	0.299	Plasma Membrane	G-protein coupled receptor
ZNF541	zinc finger protein 541	ZNF541	0.00815	0.298	Nucleus	transcription regulator
ZBTB16	zinc finger and BTB domain containing 16	ZBTB16	0.00119	0.296	Nucleus	transcription regulator
TMEM9	transmembrane protein 9	TMEM9	0.00956	0.296	Cytoplasm	other
PARD6G	par-6 family cell polarity regulator gamma	PARD6G	0.00367	0.296	Plasma Membrane	other
CARD11	caspase recruitment domain family member 11	CARD11	0.0199	0.295	Cytoplasm	kinase
FBLL1	fibrillarin like 1	FBLL1	0.0209	0.294	Nucleus	other
mir-363	microRNA 363	MIR363	0.00835	0.293	Cytoplasm	microRNA
SLC6A19	solute carrier family 6 member 19	SLC6A19	0.0217	0.293	Plasma Membrane	transporter
UMODL1	uromodulin like 1	UMODL1	0.00368	0.291	Cytoplasm	other
PRKN	parkin RBR E3 ubiquitin protein ligase	PRKN	0.0238	0.29	Cytoplasm	enzyme
ABCA4	ATP binding cassette subfamily A member 4	ABCA4	0.0237	0.29	Plasma Membrane	transporter
SNORA68	small nucleolar RNA, H/ACA box 68	SNORA68	0.0238	0.289	Other	other
XAF1	XIAP associated factor 1	XAF1	0.0237	0.289	Nucleus	other
ARHGAP6	Rho GTPase activating protein 6	ARHGAP6	0.0204	0.289	Cytoplasm	other
TMCO4	transmembrane and coiled-coil domains 4	TMCO4	0.0246	0.288	Other	other
PF4	platelet factor 4	PF4	0.0012	0.288	Extracellular Space	cytokine
PI4K2B	phosphatidylinositol 4-kinase type 2 beta	PI4K2B	0.0236	0.287	Cytoplasm	kinase
RHBDF1	rhomboid 5 homolog 1	RHBDF1	0.0269	0.287	Cytoplasm	other
GNB1L	G protein subunit beta 1 like	GNB1L	0.00731	0.287	Cytoplasm	other
LOC650226	ankyrin repeat domain 26 pseudogene	LOC650226	0.0244	0.286	Other	other
CDH4	cadherin 4	CDH4	0.0281	0.286	Plasma Membrane	other
ENOSF1	enolase superfamily member 1	ENOSF1	0.0131	0.285	Other	enzyme
SNX29	sorting nexin 29	SNX29	0.00701	0.285	Cytoplasm	other
SAMD11	sterile alpha motif domain containing 11	SAMD11	0.0265	0.285	Nucleus	other
FMN1	formin 1	FMN1	0.00402	0.285	Nucleus	other
GSDMD	gasdermin D	GSDMD	0.00594	0.284	Extracellular Space	other
SNTG2	syntrophin gamma 2	SNTG2	0.0126	0.282	Plasma Membrane	other
COLEC11	collectin subfamily member 11	COLEC11	0.00281	0.281	Extracellular Space	enzyme
ADGRA2	adhesion G protein-coupled receptor A2	ADGRA2	0.000365	0.28	Plasma Membrane	G-protein coupled receptor
CPZ	carboxypeptidase Z	CPZ	0.00264	0.28	Extracellular Space	peptidase
SPICE1	spindle and centriole associated protein 1	SPICE1	0.0117	0.279	Cytoplasm	other
MECP2	methyl-CpG binding protein 2	MECP2	0.0124	0.279	Nucleus	transcription regulator
PON1	paraoxonase 1	PON1	0.0294	0.279	Extracellular Space	phosphatase
INPP5B	inositol polyphosphate-5-phosphatase B	INPP5B	0.00785	0.278	Plasma Membrane	phosphatase
SOX17	SRY-box 17	SOX17	0.0348	0.278	Nucleus	transcription regulator
ALOX12	arachidonate 12-lipoxygenase, 12S type	ALOX12	0.031	0.278	Cytoplasm	enzyme
ZNF709	zinc finger protein 709	ZNF709	0.0136	0.277	Other	other
SEMA4D	semaphorin 4D	SEMA4D	0.0277	0.276	Plasma Membrane	transmembrane receptor
CRTC3	CREB regulated transcription coactivator 3	CRTC3	0.0314	0.275	Nucleus	other
ACP4	acid phosphatase 4	ACP4	0.0332	0.275	Plasma Membrane	phosphatase
ESPNL	espin like	ESPNL	0.0331	0.275	Extracellular Space	other
SUN1	Sad1 and UNC84 domain containing 1	SUN1	0.00395	0.275	Nucleus	other
PTPRK	protein tyrosine phosphatase, receptor type K	PTPRK	0.0347	0.275	Plasma Membrane	phosphatase
TMEM266	transmembrane protein 266	TMEM266	0.0323	0.274	Other	other
RPS6KA6	ribosomal protein S6 kinase A6	RPS6KA6	0.0143	0.274	Cytoplasm	kinase
MOBP	myelin-associated oligodendrocyte basic protein	MOBP	0.00678	0.274	Cytoplasm	other
ARPC1B	actin related protein 2/3 complex subunit 1B	ARPC1B	0.0326	0.274	Cytoplasm	other
PIK3CD	phosphatidylinositol-4,5-bisphosphate 3-kinase catalytic subunit delta	PIK3CD	0.00856	0.274	Cytoplasm	kinase
MTAP	methylthioadenosine phosphorylase	MTAP	0.00724	0.274	Nucleus	enzyme
FAAP20	FA core complex associated protein 20	FAAP20	0.000505	0.272	Nucleus	other
TBX4	T-box 4	TBX4	0.0353	0.272	Nucleus	transcription regulator
ATP1B1	ATPase Na+/K+ transporting subunit beta 1	ATP1B1	0.0159	0.271	Plasma Membrane	transporter
ZZEF1	zinc finger ZZ-type and EF-hand domain containing 1	ZZEF1	0.0365	0.271	Other	other
HTATSF1	HIV-1 Tat specific factor 1	HTATSF1	0.00308	0.269	Nucleus	transcription regulator
TACR1	tachykinin receptor 1	TACR1	0.0379	0.269	Plasma Membrane	G-protein coupled receptor
CMTM8	CKLF like MARVEL transmembrane domain containing 8	CMTM8	0.0365	0.269	Extracellular Space	cytokine
SYK	spleen associated tyrosine kinase	SYK	0.0333	0.268	Cytoplasm	kinase
PKP1	plakophilin 1	PKP1	0.039	0.268	Plasma Membrane	other
ABLIM1	actin binding LIM protein 1	ABLIM1	0.0399	0.268	Cytoplasm	other
HOXB2	homeobox B2	HOXB2	0.0392	0.267	Nucleus	transcription regulator
NUDT10	nudix hydrolase 10	NUDT10	0.0379	0.267	Cytoplasm	enzyme
AP2A2	adaptor related protein complex 2 subunit alpha 2	AP2A2	0.0347	0.267	Cytoplasm	transporter
RS1	retinoschisin 1	RS1	0.0173	0.266	Extracellular Space	other
LINC00051	long intergenic non-protein coding RNA 51	LINC00051	0.045	0.266	Other	other
PPARG	peroxisome proliferator activated receptor gamma	PPARG	0.039	0.266	Nucleus	ligand-dependent nuclear receptor
FLJ37453	uncharacterized LOC729614	FLJ37453	0.0414	0.265	Other	other
C16orf71	chromosome 16 open reading frame 71	C16orf71	0.0436	0.265	Other	other
SIK3	SIK family kinase 3	SIK3	0.0136	0.265	Cytoplasm	kinase
CALML4	calmodulin like 4	CALML4	0.0397	0.265	Other	other
SLC2A1-AS1	SLC2A1 antisense RNA 1	SLC2A1-AS1	0.0419	0.265	Other	other
PIEZO1	piezo type mechanosensitive ion channel component 1	PIEZO1	0.019	0.265	Cytoplasm	ion channel
ZFP42	ZFP42 zinc finger protein	ZFP42	0.0391	0.264	Nucleus	transcription regulator
MDS2	myelodysplastic syndrome 2 translocation associated	MDS2	0.0433	0.263	Extracellular Space	other
KLF17	Kruppel like factor 17	KLF17	0.0439	0.263	Nucleus	transcription regulator
PSD4	pleckstrin and Sec7 domain containing 4	PSD4	0.00691	0.263	Cytoplasm	other
FGFR1OP	FGFR1 oncogene partner	FGFR1OP	0.0122	0.262	Cytoplasm	kinase
PLPPR1	phospholipid phosphatase related 1	PLPPR1	0.0381	0.262	Nucleus	other
SLITRK2	SLIT and NTRK like family member 2	SLITRK2	0.0432	0.262	Plasma Membrane	other
SLC22A1	solute carrier family 22 member 1	SLC22A1	0.0464	0.262	Plasma Membrane	transporter
JARID2	jumonji and AT-rich interaction domain containing 2	JARID2	0.0467	0.262	Nucleus	transcription regulator
GP9	glycoprotein IX platelet	GP9	0.0422	0.262	Plasma Membrane	other
SARM1	sterile alpha and TIR motif containing 1	SARM1	0.0119	0.261	Plasma Membrane	transmembrane receptor
CRABP1	cellular retinoic acid binding protein 1	CRABP1	0.0425	0.261	Cytoplasm	transporter
CYP2E1	cytochrome P450 family 2 subfamily E member 1	CYP2E1	0.0461	0.261	Cytoplasm	enzyme
PLP2	proteolipid protein 2	PLP2	0.0448	0.26	Cytoplasm	transporter
SH2B2	SH2B adaptor protein 2	SH2B2	0.044	0.26	Cytoplasm	other
KIAA0825	KIAA0825	KIAA0825	0.0441	0.26	Extracellular Space	other
SH2D4B	SH2 domain containing 4B	SH2D4B	0.0197	0.26	Other	other
KCNK1	potassium two pore domain channel subfamily K member 1	KCNK1	0.0467	0.259	Plasma Membrane	ion channel
LINC01845	long intergenic non-protein coding RNA 1845	LINC01845	0.0183	0.259	Other	other
SEMA5B	semaphorin 5B	SEMA5B	0.0087	0.259	Plasma Membrane	other
LINC00665	long intergenic non-protein coding RNA 665	LINC00665	0.0479	0.259	Other	other
NAV1	neuron navigator 1	NAV1	0.0074	0.259	Other	enzyme
RPS2P32	ribosomal protein S2 pseudogene 32	RPS2P32	0.0451	0.259	Other	other
HSPA12B	heat shock protein family A (Hsp70) member 12B	HSPA12B	0.000255	0.259	Other	other
NAP1L5	nucleosome assembly protein 1 like 5	NAP1L5	0.00349	0.258	Other	other
GPR78	G protein-coupled receptor 78	GPR78	0.0099	0.258	Plasma Membrane	G-protein coupled receptor
TIMM8A	translocase of inner mitochondrial membrane 8A	TIMM8A	0.0214	0.257	Cytoplasm	transporter
TMEM151B	transmembrane protein 151B	TMEM151B	0.0225	0.257	Other	other
KTN1	kinectin 1	KTN1	0.00976	0.256	Plasma Membrane	transmembrane receptor
EPS8L1	EPS8 like 1	EPS8L1	0.0216	0.256	Cytoplasm	other
GATAD2B	GATA zinc finger domain containing 2B	GATAD2B	0.012	0.255	Nucleus	transcription regulator
DNAJC2	DnaJ heat shock protein family (Hsp40) member C2	DNAJC2	0.00314	0.255	Nucleus	transcription regulator
CACNA1G	calcium voltage-gated channel subunit alpha1 G	CACNA1G	0.0048	0.255	Plasma Membrane	ion channel
LINC00880	long intergenic non-protein coding RNA 880	LINC00880	0.0485	0.254	Other	other
COL5A1	collagen type V alpha 1 chain	COL5A1	0.0458	0.254	Extracellular Space	other
PWP1	PWP1 homolog, endonuclein	PWP1	0.0492	0.254	Nucleus	other
IFFO2	intermediate filament family orphan 2	IFFO2	0.0124	0.253	Other	other
CDKL1	cyclin dependent kinase like 1	CDKL1	0.0195	0.252	Nucleus	kinase
PDK3	pyruvate dehydrogenase kinase 3	PDK3	0.0241	0.252	Cytoplasm	kinase
GRIN1	glutamate ionotropic receptor NMDA type subunit 1	GRIN1	0.00127	0.251	Plasma Membrane	ion channel
SYCE1	synaptonemal complex central element protein 1	SYCE1	0.0237	0.25	Nucleus	other
SARDH	sarcosine dehydrogenase	SARDH	0.0209	0.248	Cytoplasm	enzyme
BEX4	brain expressed X-linked 4	BEX4	0.0263	0.247	Cytoplasm	other
NINJ2	ninjurin 2	NINJ2	0.0225	0.246	Plasma Membrane	other
PRPS1	phosphoribosyl pyrophosphate synthetase 1	PRPS1	0.015	0.245	Cytoplasm	kinase
ACSL4	acyl-CoA synthetase long chain family member 4	ACSL4	0.00111	0.245	Cytoplasm	enzyme
MICAL3	microtubule associated monooxygenase, calponin and LIM domain containing 3	MICAL3	0.0292	0.245	Cytoplasm	enzyme
PHKA1	phosphorylase kinase regulatory subunit alpha 1	PHKA1	0.0152	0.244	Cytoplasm	kinase
PQBP1	polyglutamine binding protein 1	PQBP1	0.0164	0.24	Nucleus	transcription regulator
MCTS2P	malignant T cell amplified sequence 2, pseudogene	MCTS2P	0.0151	0.239	Other	other
RAPGEF1	Rap guanine nucleotide exchange factor 1	RAPGEF1	0.0246	0.238	Cytoplasm	other
PRMT2	protein arginine methyltransferase 2	PRMT2	0.00455	0.238	Nucleus	enzyme
DECR2	2,4-dienoyl-CoA reductase 2	DECR2	0.00925	0.237	Cytoplasm	enzyme
DAAM1	dishevelled associated activator of morphogenesis 1	DAAM1	0.0257	0.235	Cytoplasm	other
NLRP2	NLR family pyrin domain containing 2	NLRP2	0.0313	0.233	Nucleus	other
NEXMIF	neurite extension and migration factor	NEXMIF	0.0339	0.233	Nucleus	enzyme
C9orf131	chromosome 9 open reading frame 131	C9orf131	0.0267	0.232	Other	other
MAGEL2	MAGE family member L2	MAGEL2	0.0267	0.231	Cytoplasm	enzyme
AFAP1	actin filament associated protein 1	AFAP1	0.0256	0.231	Cytoplasm	other
JCAD	junctional cadherin 5 associated	JCAD	0.0162	0.231	Plasma Membrane	other
CACNA2D4	calcium voltage-gated channel auxiliary subunit alpha2delta 4	CACNA2D4	0.0279	0.23	Plasma Membrane	ion channel
SLC7A3	solute carrier family 7 member 3	SLC7A3	0.0355	0.23	Plasma Membrane	transporter
LINC01252	long intergenic non-protein coding RNA 1252	LINC01252	0.0156	0.229	Other	other
MYH9	myosin heavy chain 9	MYH9	0.0357	0.229	Cytoplasm	enzyme
SNRPN	small nuclear ribonucleoprotein polypeptide N	SNRPN	0.0274	0.229	Nucleus	other
DNASE1L2	deoxyribonuclease 1 like 2	DNASE1L2	0.0319	0.228	Extracellular Space	other
LZTS3	leucine zipper tumor suppressor family member 3	LZTS3	0.0316	0.228	Cytoplasm	other
NRADDP	neurotrophin receptor associated death domain, pseudogene	NRADDP	0.0128	0.227	Other	other
SCNN1A	sodium channel epithelial 1 alpha subunit	SCNN1A	0.0289	0.227	Plasma Membrane	ion channel
GSPT1	G1 to S phase transition 1	GSPT1	0.0328	0.225	Cytoplasm	translation regulator
GFRA1	GDNF family receptor alpha 1	GFRA1	0.0169	0.225	Plasma Membrane	transmembrane receptor
ITGB2	integrin subunit beta 2	ITGB2	0.0455	0.224	Plasma Membrane	transmembrane receptor
PARVB	parvin beta	PARVB	0.019	0.224	Cytoplasm	other
ZCRB1	zinc finger CCHC-type and RNA binding motif containing 1	ZCRB1	0.00921	0.224	Nucleus	other
CCR6	C-C motif chemokine receptor 6	CCR6	0.00922	0.224	Plasma Membrane	G-protein coupled receptor
IRGM	immunity related GTPase M	IRGM	0.0304	0.224	Cytoplasm	enzyme
TLE3	transducin like enhancer of split 3	TLE3	0.0287	0.224	Nucleus	other
MBTPS1	membrane bound transcription factor peptidase, site 1	MBTPS1	0.0333	0.223	Cytoplasm	peptidase
PDGFB	platelet derived growth factor subunit B	PDGFB	0.038	0.221	Extracellular Space	growth factor
RP2	RP2, ARL3 GTPase activating protein	RP2	0.0203	0.221	Cytoplasm	enzyme
DPEP1	dipeptidase 1	DPEP1	0.00173	0.221	Cytoplasm	peptidase
C22orf15	chromosome 22 open reading frame 15	C22orf15	0.0124	0.219	Other	other
ATXN7L1	ataxin 7 like 1	ATXN7L1	0.0325	0.219	Other	other
PHACTR2	phosphatase and actin regulator 2	PHACTR2	0.0387	0.218	Other	other
PPP2R2A	protein phosphatase 2 regulatory subunit Balpha	PPP2R2A	0.0132	0.217	Cytoplasm	phosphatase
LONRF3	LON peptidase N-terminal domain and ring finger 3	LONRF3	0.0409	0.216	Other	other
HTR2C	5-hydroxytryptamine receptor 2C	HTR2C	0.041	0.216	Plasma Membrane	G-protein coupled receptor
TNPO2	transportin 2	TNPO2	0.0187	0.215	Nucleus	transporter
PDE9A	phosphodiesterase 9A	PDE9A	0.0482	0.215	Cytoplasm	enzyme
KHDC1	KH domain containing 1	KHDC1	0.0395	0.215	Other	other
ATP2B2	ATPase plasma membrane Ca2+ transporting 2	ATP2B2	0.0292	0.214	Plasma Membrane	transporter
LINGO3	leucine rich repeat and Ig domain containing 3	LINGO3	0.0371	0.214	Other	other
USP2	ubiquitin specific peptidase 2	USP2	0.00131	0.212	Cytoplasm	peptidase
GCSAML	germinal center associated signaling and motility like	GCSAML	0.00137	0.207	Other	other
PRDM8	PR/SET domain 8	PRDM8	0.00183	0.206	Nucleus	transcription regulator
OSBPL3	oxysterol binding protein like 3	OSBPL3	0.0343	-0.207	Cytoplasm	transporter
CRY2	cryptochrome circadian regulator 2	CRY2	0.028	-0.207	Nucleus	enzyme
NKAP	NFKB activating protein	NKAP	0.0426	-0.208	Nucleus	transcription regulator
SOX9	SRY-box 9	SOX9	0.0382	-0.208	Nucleus	transcription regulator
STUB1	STIP1 homology and U-box containing protein 1	STUB1	0.0355	-0.21	Cytoplasm	enzyme
MAST4	microtubule associated serine/threonine kinase family member 4	MAST4	0.000779	-0.212	Other	kinase
FARP1	FERM, ARH/RhoGEF and pleckstrin domain protein 1	FARP1	0.0358	-0.213	Plasma Membrane	other
AIM2	absent in melanoma 2	AIM2	0.0353	-0.213	Cytoplasm	other
VTRNA2-1	vault RNA 2-1	VTRNA2-1	0.000358	-0.216	Other	other
MBNL3	muscleblind like splicing regulator 3	MBNL3	0.000493	-0.218	Nucleus	transcription regulator
RB1	RB transcriptional corepressor 1	RB1	0.0123	-0.22	Nucleus	transcription regulator
WDR86	WD repeat domain 86	WDR86	0.032	-0.221	Other	other
NR2C2	nuclear receptor subfamily 2 group C member 2	NR2C2	0.0278	-0.222	Nucleus	ligand-dependent nuclear receptor
KIAA2012	KIAA2012	KIAA2012	0.0171	-0.224	Other	other
DOC2B	double C2 domain beta	DOC2B	0.0339	-0.227	Cytoplasm	transporter
RXRA	retinoid X receptor alpha	RXRA	0.0284	-0.228	Nucleus	ligand-dependent nuclear receptor
FADS2	fatty acid desaturase 2	FADS2	0.0225	-0.235	Plasma Membrane	enzyme
FTSJ1	FtsJ RNA methyltransferase homolog 1	FTSJ1	0.0173	-0.236	Cytoplasm	enzyme
TMEM131L	transmembrane 131 like	TMEM131L	0.0236	-0.238	Other	other
PALM	paralemmin	PALM	0.00943	-0.242	Plasma Membrane	other
D2HGDH	D-2-hydroxyglutarate dehydrogenase	D2HGDH	0.00907	-0.243	Cytoplasm	enzyme
DUXA	double homeobox A	DUXA	0.0268	-0.244	Other	other
CERS3	ceramide synthase 3	CERS3	0.0119	-0.245	Nucleus	transcription regulator
RFPL2	ret finger protein like 2	RFPL2	0.0289	-0.246	Other	other
OSBPL5	oxysterol binding protein like 5	OSBPL5	0.0192	-0.246	Cytoplasm	transporter
KLHL35	kelch like family member 35	KLHL35	0.019	-0.246	Other	other
PDZD2	PDZ domain containing 2	PDZD2	0.0227	-0.247	Plasma Membrane	other
ACCS	1-aminocyclopropane-1-carboxylate synthase homolog (inactive)	ACCS	0.00617	-0.247	Other	enzyme
ZDHHC19	zinc finger DHHC-type containing 19	ZDHHC19	0.0204	-0.247	Cytoplasm	other
ALDH1L1	aldehyde dehydrogenase 1 family member L1	ALDH1L1	0.00377	-0.249	Cytoplasm	enzyme
ANKRD20A19P	ankyrin repeat domain 20 family member A19, pseudogene	ANKRD20A19P	0.0241	-0.249	Other	other
HOXA2	homeobox A2	HOXA2	0.0127	-0.249	Nucleus	transcription regulator
OR4A15	olfactory receptor family 4 subfamily A member 15	OR4A15	0.0464	-0.253	Plasma Membrane	G-protein coupled receptor
MYH13	myosin heavy chain 13	MYH13	0.0137	-0.253	Cytoplasm	other
PARVG	parvin gamma	PARVG	0.0256	-0.253	Cytoplasm	other
EGFL7	EGF like domain multiple 7	EGFL7	0.0109	-0.254	Extracellular Space	other
AACS	acetoacetyl-CoA synthetase	AACS	0.049	-0.254	Cytoplasm	enzyme
FGFR2	fibroblast growth factor receptor 2	FGFR2	0.0117	-0.255	Plasma Membrane	kinase
SLC26A3	solute carrier family 26 member 3	SLC26A3	0.049	-0.255	Plasma Membrane	transporter
DDX12P	DEAD/H-box helicase 12, pseudogene	DDX12P	0.00655	-0.256	Other	other
ZFP41	ZFP41 zinc finger protein	ZFP41	0.0139	-0.256	Nucleus	transcription regulator
FAM83G	family with sequence similarity 83 member G	FAM83G	0.0223	-0.256	Other	other
FIRRE	firre intergenic repeating RNA element	FIRRE	0.0218	-0.256	Other	other
EHD4	EH domain containing 4	EHD4	0.0456	-0.258	Plasma Membrane	enzyme
SBK3	SH3 domain binding kinase family member 3	SBK3	0.0114	-0.259	Other	other
SDK2	sidekick cell adhesion molecule 2	SDK2	0.0123	-0.26	Plasma Membrane	other
SSPO	SCO-spondin	SSPO	0.0446	-0.26	Cytoplasm	other
ESR1	estrogen receptor 1	ESR1	0.0482	-0.26	Nucleus	ligand-dependent nuclear receptor
LHPP	phospholysine phosphohistidine inorganic pyrophosphate phosphatase	LHPP	0.0191	-0.261	Cytoplasm	phosphatase
MARCH1	membrane associated ring-CH-type finger 1	MARCH1	0.0405	-0.262	Cytoplasm	enzyme
DTWD2	DTW domain containing 2	DTWD2	0.0423	-0.262	Other	other
NLRP12	NLR family pyrin domain containing 12	NLRP12	0.00397	-0.263	Cytoplasm	other
MMP15	matrix metallopeptidase 15	MMP15	0.0453	-0.264	Extracellular Space	peptidase
PDE7B	phosphodiesterase 7B	PDE7B	0.0444	-0.264	Cytoplasm	enzyme
ZNF260	zinc finger protein 260	ZNF260	0.043	-0.264	Nucleus	transcription regulator
PHETA2	PH domain containing endocytic trafficking adaptor 2	PHETA2	0.0468	-0.264	Cytoplasm	other
NAV2	neuron navigator 2	NAV2	0.0366	-0.264	Nucleus	other
GABRQ	gamma-aminobutyric acid type A receptor theta subunit	GABRQ	0.0102	-0.264	Plasma Membrane	ion channel
ADAM33	ADAM metallopeptidase domain 33	ADAM33	0.044	-0.265	Plasma Membrane	peptidase
PLXNA1	plexin A1	PLXNA1	0.0394	-0.265	Plasma Membrane	transmembrane receptor
LINC02139	long intergenic non-protein coding RNA 2139	LINC02139	0.0424	-0.267	Other	other
HTR6	5-hydroxytryptamine receptor 6	HTR6	0.0401	-0.267	Plasma Membrane	G-protein coupled receptor
PGS1	phosphatidylglycerophosphate synthase 1	PGS1	0.0394	-0.267	Cytoplasm	enzyme
STMP1	short transmembrane mitochondrial protein 1	STMP1	0.0161	-0.267	Other	other
MIR4638	microRNA 4638	MIR4638	0.00403	-0.267	Cytoplasm	microRNA
LEMD3	LEM domain containing 3	LEMD3	0.0376	-0.267	Nucleus	other
MX1	MX dynamin like GTPase 1	MX1	0.0498	-0.268	Cytoplasm	enzyme
STAT4	signal transducer and activator of transcription 4	STAT4	0.0387	-0.268	Nucleus	transcription regulator
LCE3A	late cornified envelope 3A	LCE3A	0.0384	-0.269	Other	other
LRMDA	leucine rich melanocyte differentiation associated	LRMDA	0.0387	-0.269	Other	other
ARHGAP20	Rho GTPase activating protein 20	ARHGAP20	0.0326	-0.269	Cytoplasm	other
KBTBD12	kelch repeat and BTB domain containing 12	KBTBD12	0.0361	-0.269	Other	other
FBN3	fibrillin 3	FBN3	0.0161	-0.27	Extracellular Space	other
EML2	echinoderm microtubule associated protein like 2	EML2	0.0377	-0.27	Cytoplasm	other
TMSB15B	thymosin beta 15B	TMSB15B	0.00232	-0.271	Other	other
PVT1	Pvt1 oncogene	PVT1	0.0406	-0.271	Other	other
VIPR2	vasoactive intestinal peptide receptor 2	VIPR2	0.0347	-0.271	Plasma Membrane	G-protein coupled receptor
STK39	serine/threonine kinase 39	STK39	0.0358	-0.271	Nucleus	kinase
ISG15	ISG15 ubiquitin-like modifier	ISG15	0.036	-0.272	Extracellular Space	other
SSUH2	ssu-2 homolog (C. elegans)	SSUH2	0.0338	-0.273	Cytoplasm	other
FAM83H-AS1	FAM83H antisense RNA 1 (head to head)	FAM83H-AS1	0.037	-0.275	Other	other
SLC35F3	solute carrier family 35 member F3	SLC35F3	0.0332	-0.275	Other	other
DUSP16	dual specificity phosphatase 16	DUSP16	0.0319	-0.276	Nucleus	phosphatase
NOD1	nucleotide binding oligomerization domain containing 1	NOD1	0.0306	-0.277	Cytoplasm	other
EPHA10	EPH receptor A10	EPHA10	0.00401	-0.277	Plasma Membrane	transmembrane receptor
BTNL9	butyrophilin like 9	BTNL9	0.0306	-0.277	Plasma Membrane	other
TRPV2	transient receptor potential cation channel subfamily V member 2	TRPV2	0.00336	-0.279	Plasma Membrane	ion channel
ZMIZ2	zinc finger MIZ-type containing 2	ZMIZ2	0.0292	-0.279	Nucleus	transcription regulator
ZBTB17	zinc finger and BTB domain containing 17	ZBTB17	0.0303	-0.279	Nucleus	transcription regulator
PALD1	phosphatase domain containing, paladin 1	PALD1	0.0131	-0.279	Cytoplasm	phosphatase
DLGAP1	DLG associated protein 1	DLGAP1	0.00741	-0.279	Plasma Membrane	other
LHFPL6	LHFPL tetraspan subfamily member 6	LHFPL6	0.0135	-0.28	Other	other
ITIH5	inter-alpha-trypsin inhibitor heavy chain family member 5	ITIH5	0.0297	-0.281	Plasma Membrane	other
ZNF217	zinc finger protein 217	ZNF217	0.0302	-0.283	Nucleus	transcription regulator
CNTNAP4	contactin associated protein like 4	CNTNAP4	0.0289	-0.284	Plasma Membrane	other
BORCS7-ASMT	BORCS7-ASMT readthrough (NMD candidate)	BORCS7-ASMT	0.00444	-0.284	Other	other
PIWIL1	piwi like RNA-mediated gene silencing 1	PIWIL1	0.0264	-0.285	Cytoplasm	enzyme
SERINC2	serine incorporator 2	SERINC2	0.026	-0.286	Plasma Membrane	transporter
STK32C	serine/threonine kinase 32C	STK32C	0.00589	-0.289	Other	kinase
ADAM32	ADAM metallopeptidase domain 32	ADAM32	0.0126	-0.289	Other	peptidase
ANKRD33	ankyrin repeat domain 33	ANKRD33	0.024	-0.289	Nucleus	transcription regulator
CD93	CD93 molecule	CD93	0.0252	-0.291	Plasma Membrane	other
DENND3	DENN domain containing 3	DENND3	0.0119	-0.292	Cytoplasm	other
RAPGEF5	Rap guanine nucleotide exchange factor 5	RAPGEF5	0.00204	-0.295	Nucleus	other
LINC01121	long intergenic non-protein coding RNA 1121	LINC01121	0.00911	-0.296	Other	other
INHA	inhibin subunit alpha	INHA	0.00909	-0.296	Extracellular Space	growth factor
SCRIB	scribbled planar cell polarity protein	SCRIB	0.00424	-0.301	Cytoplasm	other
ATP11A	ATPase phospholipid transporting 11A	ATP11A	0.0168	-0.304	Plasma Membrane	transporter
RALGDS	ral guanine nucleotide dissociation stimulator	RALGDS	0.00238	-0.305	Cytoplasm	other
MMP21	matrix metallopeptidase 21	MMP21	0.0041	-0.305	Extracellular Space	peptidase
HTR2A	5-hydroxytryptamine receptor 2A	HTR2A	0.00392	-0.305	Plasma Membrane	G-protein coupled receptor
CRISPLD2	cysteine rich secretory protein LCCL domain containing 2	CRISPLD2	0.0169	-0.308	Cytoplasm	other
KIF25	kinesin family member 25	KIF25	0.00129	-0.311	Cytoplasm	enzyme
WDR97	WD repeat domain 97	WDR97	0.016	-0.313	Other	other
ASB13	ankyrin repeat and SOCS box containing 13	ASB13	0.00594	-0.313	Cytoplasm	other
DIDO1	death inducer-obliterator 1	DIDO1	0.0145	-0.315	Nucleus	other
CYP4F8	cytochrome P450 family 4 subfamily F member 8	CYP4F8	0.0125	-0.315	Cytoplasm	enzyme
NCK2	NCK adaptor protein 2	NCK2	0.00262	-0.326	Cytoplasm	kinase
PACRG	parkin coregulated	PACRG	0.000573	-0.334	Nucleus	other
DCAF12L2	DDB1 and CUL4 associated factor 12 like 2	DCAF12L2	0.0439	-0.336	Other	other
TCEAL2	transcription elongation factor A like 2	TCEAL2	0.0438	-0.336	Other	other
UTS2	urotensin 2	UTS2	0.000581	-0.343	Extracellular Space	other
PCDHGA3	protocadherin gamma subfamily A, 3	PCDHGA3	0.00657	-0.344	Other	other
PJA1	praja ring finger ubiquitin ligase 1	PJA1	0.0346	-0.347	Cytoplasm	enzyme
ABO	ABO, alpha 1-3-N-acetylgalactosaminyltransferase and alpha 1-3-galactosyltransferase	ABO	0.00427	-0.347	Plasma Membrane	enzyme
LSR	lipolysis stimulated lipoprotein receptor	LSR	0.0489	-0.351	Nucleus	transcription regulator
RALGPS1	Ral GEF with PH domain and SH3 binding motif 1	RALGPS1	0.0499	-0.352	Cytoplasm	other
CD164	CD164 molecule	CD164	0.0488	-0.352	Plasma Membrane	other
TM9SF4	transmembrane 9 superfamily member 4	TM9SF4	0.0435	-0.353	Cytoplasm	transporter
KANK1	KN motif and ankyrin repeat domains 1	KANK1	0.0468	-0.355	Nucleus	transcription regulator
OR8B2/OR8B3	olfactory receptor family 8 subfamily B member 2	OR8B2	0.0467	-0.356	Plasma Membrane	G-protein coupled receptor
PTS	6-pyruvoyltetrahydropterin synthase	PTS	0.0438	-0.36	Cytoplasm	enzyme
LOC102724788/PRODH	proline dehydrogenase 1	PRODH	0.0411	-0.361	Cytoplasm	enzyme
TNNI2	troponin I2, fast skeletal type	TNNI2	0.0421	-0.362	Cytoplasm	enzyme
CA5A	carbonic anhydrase 5A	CA5A	0.0414	-0.362	Cytoplasm	enzyme
CTBP2	C-terminal binding protein 2	CTBP2	0.0456	-0.362	Nucleus	transcription regulator
CCDC175	coiled-coil domain containing 175	CCDC175	0.0448	-0.363	Other	other
CETP	cholesteryl ester transfer protein	CETP	0.04	-0.364	Extracellular Space	enzyme
URAD	ureidoimidazoline (2-oxo-4-hydroxy-4-carboxy-5-) decarboxylase	URAD	0.0454	-0.365	Other	enzyme
DPYSL2	dihydropyrimidinase like 2	DPYSL2	0.0459	-0.366	Cytoplasm	enzyme
ARID3A	AT-rich interaction domain 3A	ARID3A	0.0373	-0.366	Nucleus	transcription regulator
NR4A1	nuclear receptor subfamily 4 group A member 1	NR4A1	0.0467	-0.367	Nucleus	ligand-dependent nuclear receptor
CRH	corticotropin releasing hormone	CRH	0.044	-0.369	Extracellular Space	cytokine
ASB2	ankyrin repeat and SOCS box containing 2	ASB2	0.0406	-0.369	Nucleus	transcription regulator
ATP5MC2	ATP synthase membrane subunit c locus 2	ATP5MC2	0.0448	-0.37	Cytoplasm	transporter
CSNK1E	casein kinase 1 epsilon	CSNK1E	0.0346	-0.371	Cytoplasm	kinase
EBF4	early B cell factor 4	EBF4	0.0298	-0.373	Nucleus	transcription regulator
EEPD1	endonuclease/exonuclease/phosphatase family domain containing 1	EEPD1	0.0428	-0.373	Other	other
OSBPL10	oxysterol binding protein like 10	OSBPL10	0.0412	-0.374	Cytoplasm	transporter
C1orf109	chromosome 1 open reading frame 109	C1orf109	0.00287	-0.377	Other	other
EPC2	enhancer of polycomb homolog 2	EPC2	0.035	-0.377	Other	other
PCDH19	protocadherin 19	PCDH19	0.018	-0.378	Extracellular Space	other
LRP1	LDL receptor related protein 1	LRP1	0.0389	-0.378	Plasma Membrane	transmembrane receptor
MYOM2	myomesin 2	MYOM2	0.0377	-0.378	Cytoplasm	other
TEKT5	tektin 5	TEKT5	0.0313	-0.378	Nucleus	other
ANO1	anoctamin 1	ANO1	0.0321	-0.378	Plasma Membrane	ion channel
PALM2	paralemmin 2	PALM2	0.0315	-0.379	Plasma Membrane	other
DYNC1I1	dynein cytoplasmic 1 intermediate chain 1	DYNC1I1	0.0382	-0.38	Cytoplasm	other
DLC1	DLC1 Rho GTPase activating protein	DLC1	0.00344	-0.382	Cytoplasm	other
SLC25A12	solute carrier family 25 member 12	SLC25A12	0.0319	-0.383	Cytoplasm	transporter
NCOR2	nuclear receptor corepressor 2	NCOR2	0.0361	-0.383	Nucleus	transcription regulator
NEU4	neuraminidase 4	NEU4	0.0311	-0.385	Cytoplasm	enzyme
SALL4	spalt like transcription factor 4	SALL4	0.0238	-0.385	Nucleus	transcription regulator
CELF2	CUGBP Elav-like family member 2	CELF2	0.0302	-0.387	Nucleus	other
FAM86EP	family with sequence similarity 86, member A pseudogene	FAM86EP	0.0379	-0.388	Other	other
PRRX1	paired related homeobox 1	PRRX1	0.0289	-0.388	Nucleus	transcription regulator
ZNF556	zinc finger protein 556	ZNF556	0.0254	-0.389	Other	other
SEC16B	SEC16 homolog B, endoplasmic reticulum export factor	SEC16B	0.0279	-0.391	Nucleus	other
FAM19A5	family with sequence similarity 19 member A5, C-C motif chemokine like	FAM19A5	0.0244	-0.391	Extracellular Space	other
DAGLB	diacylglycerol lipase beta	DAGLB	0.0326	-0.392	Plasma Membrane	enzyme
VGLL4	vestigial like family member 4	VGLL4	0.0305	-0.393	Nucleus	other
TBCD	tubulin folding cofactor D	TBCD	0.0254	-0.395	Cytoplasm	other
REREP3	arginine-glutamic acid dipeptide repeats pseudogene 3	REREP3	0.029	-0.397	Other	other
RNF144A	ring finger protein 144A	RNF144A	0.0258	-0.397	Nucleus	enzyme
CCDC74B	coiled-coil domain containing 74B	CCDC74B	0.0255	-0.398	Other	other
ETV6	ETS variant 6	ETV6	0.0279	-0.401	Nucleus	transcription regulator
HOOK2	hook microtubule tethering protein 2	HOOK2	0.000673	-0.403	Cytoplasm	other
SCGB2B2	secretoglobin family 2B member 2	SCGB2B2	0.0199	-0.404	Other	other
DYRK3	dual specificity tyrosine phosphorylation regulated kinase 3	DYRK3	0.0224	-0.404	Nucleus	kinase
DNAH17	dynein axonemal heavy chain 17	DNAH17	0.0216	-0.406	Cytoplasm	other
KCNJ6	potassium voltage-gated channel subfamily J member 6	KCNJ6	0.00259	-0.406	Plasma Membrane	ion channel
RBFOX1	RNA binding fox-1 homolog 1	RBFOX1	0.0177	-0.414	Cytoplasm	other
SSR1	signal sequence receptor subunit 1	SSR1	0.0177	-0.415	Cytoplasm	other
CIT	citron rho-interacting serine/threonine kinase	CIT	0.0221	-0.416	Cytoplasm	kinase
IL1R1	interleukin 1 receptor type 1	IL1R1	0.0193	-0.417	Plasma Membrane	transmembrane receptor
TULP4	tubby like protein 4	TULP4	0.0167	-0.419	Cytoplasm	transcription regulator
SLC6A3	solute carrier family 6 member 3	SLC6A3	0.0175	-0.42	Plasma Membrane	transporter
NBPF10 (includes others)	NBPF member 11	NBPF8	0.0173	-0.421	Other	other
MYT1L	myelin transcription factor 1 like	MYT1L	0.0184	-0.421	Nucleus	transcription regulator
DIP2C	disco interacting protein 2 homolog C	DIP2C	0.0188	-0.421	Other	other
LINC00999	long intergenic non-protein coding RNA 999	LINC00999	0.0184	-0.423	Other	other
PBXIP1	PBX homeobox interacting protein 1	PBXIP1	0.0165	-0.424	Nucleus	transcription regulator
ZNF441	zinc finger protein 441	ZNF441	0.0144	-0.425	Nucleus	transcription regulator
AKAP2	A-kinase anchoring protein 2	AKAP2	0.0157	-0.426	Plasma Membrane	other
SV2C	synaptic vesicle glycoprotein 2C	SV2C	0.016	-0.427	Plasma Membrane	other
NPC2	NPC intracellular cholesterol transporter 2	NPC2	0.0169	-0.429	Extracellular Space	transporter
SPAAR	small regulatory polypeptide of amino acid response	SPAAR	0.015	-0.429	Cytoplasm	other
RASGEF1C	RasGEF domain family member 1C	RASGEF1C	0.0153	-0.43	Other	other
LINC00174	long intergenic non-protein coding RNA 174	LINC00174	0.0186	-0.431	Other	other
PDXK	pyridoxal kinase	PDXK	0.0166	-0.431	Cytoplasm	kinase
INPP5A	inositol polyphosphate-5-phosphatase A	INPP5A	0.0158	-0.434	Plasma Membrane	phosphatase
LINC01341	long intergenic non-protein coding RNA 1341	LINC01341	0.0142	-0.435	Other	other
FN3KRP	fructosamine 3 kinase related protein	FN3KRP	0.014	-0.436	Cytoplasm	kinase
PNPLA1	patatin like phospholipase domain containing 1	PNPLA1	0.0129	-0.436	Cytoplasm	enzyme
CRLF1	cytokine receptor like factor 1	CRLF1	0.0121	-0.437	Extracellular Space	other
SLCO4A1	solute carrier organic anion transporter family member 4A1	SLCO4A1	0.00943	-0.44	Plasma Membrane	transporter
TMCO3	transmembrane and coiled-coil domains 3	TMCO3	0.0142	-0.442	Other	transporter
LINC01115	long intergenic non-protein coding RNA 1115	LINC01115	0.0137	-0.442	Other	other
COL23A1	collagen type XXIII alpha 1 chain	COL23A1	0.0127	-0.443	Plasma Membrane	other
TENM1	teneurin transmembrane protein 1	TENM1	0.00511	-0.443	Plasma Membrane	transmembrane receptor
ARRB2	arrestin beta 2	ARRB2	0.000147	-0.444	Cytoplasm	other
UGCG	UDP-glucose ceramide glucosyltransferase	UGCG	0.0112	-0.452	Cytoplasm	enzyme
NCK1	NCK adaptor protein 1	NCK1	0.0122	-0.457	Cytoplasm	kinase
SLC39A13	solute carrier family 39 member 13	SLC39A13	0.00983	-0.463	Cytoplasm	transporter
TLDC1	TBC/LysM-associated domain containing 1	MEAK7	0.00861	-0.466	Cytoplasm	other
BCAT1	branched chain amino acid transaminase 1	BCAT1	0.0114	-0.467	Cytoplasm	enzyme
KCNN2	potassium calcium-activated channel subfamily N member 2	KCNN2	0.00885	-0.468	Plasma Membrane	ion channel
CFAP74	cilia and flagella associated protein 74	CFAP74	0.00891	-0.469	Cytoplasm	other
CBS/CBSL	cystathionine-beta-synthase	CBS	0.00931	-0.473	Cytoplasm	enzyme
CSNK1D	casein kinase 1 delta	CSNK1D	0.00855	-0.475	Cytoplasm	kinase
SIL1	SIL1 nucleotide exchange factor	SIL1	0.00784	-0.477	Cytoplasm	transporter
CHIA	chitinase, acidic	CHIA	0.0079	-0.478	Extracellular Space	enzyme
ZIK1	zinc finger protein interacting with K protein 1	ZIK1	0.00572	-0.489	Other	other
RNF166	ring finger protein 166	RNF166	0.00614	-0.492	Other	other
OSBPL2	oxysterol binding protein like 2	OSBPL2	0.00361	-0.505	Cytoplasm	transporter
LINC02398	long intergenic non-protein coding RNA 2398	LINC02398	0.00655	-0.512	Other	other
HPCAL1	hippocalcin like 1	HPCAL1	0.00515	-0.521	Cytoplasm	other
POU2F1	POU class 2 homeobox 1	POU2F1	0.00446	-0.524	Nucleus	transcription regulator
ACTR3B	ARP3 actin related protein 3 homolog B	ACTR3B	0.00599	-0.525	Cytoplasm	other
MSRB1	methionine sulfoxide reductase B1	MSRB1	0.00379	-0.531	Nucleus	enzyme
FXN	frataxin	FXN	0.0041	-0.536	Cytoplasm	kinase
PTPRN2	protein tyrosine phosphatase, receptor type N2	PTPRN2	0.00502	-0.539	Plasma Membrane	phosphatase
TTC39B	tetratricopeptide repeat domain 39B	TTC39B	0.00394	-0.541	Other	other
MIR4770	microRNA 4770	MIR4770	0.00108	-0.541	Cytoplasm	microRNA
KCNQ3	potassium voltage-gated channel subfamily Q member 3	KCNQ3	0.00442	-0.543	Plasma Membrane	ion channel
LOC100506023	uncharacterized LOC100506023	LOC100506023	0.0033	-0.551	Other	other
GRM6	glutamate metabotropic receptor 6	GRM6	0.00301	-0.552	Plasma Membrane	G-protein coupled receptor
CTIF	cap binding complex dependent translation initiation factor	CTIF	0.00251	-0.557	Cytoplasm	other
CENPS/CENPS-CORT	centromere protein S	CENPS	0.00309	-0.557	Nucleus	other
TFDP1	transcription factor Dp-1	TFDP1	0.00259	-0.579	Nucleus	transcription regulator
ABLIM2	actin binding LIM protein family member 2	ABLIM2	0.00314	-0.591	Cytoplasm	other
PODN	podocan	PODN	0.00204	-0.598	Cytoplasm	other
