# Supplementary material for: Whole-genome bisulfite sequencing in systemic sclerosis provides novel targets to understand disease pathogenesis
Source: BMC Med Genomics. 2019 Oct 24;12:144. doi: 10.1186/s12920-019-0602-8 (PMC6813992; doi:10.1186/s12920-019-0602-8)
Supplement: Supplementary file 8 — Additional file 8: Table S8. Summary of CpG-based DMGs between limited SSc and controls. [file 12920_2019_602_MOESM8_ESM.xls]

## Sheet: Sheet0
Symbol	Entrez Gene Name	Gene Symbol - human (HUGO / HGNC / Entrez Gene)	Adjusted p value	Average methylation beta value difference	Location	Type(s)
mir-153	microRNA 153-2	MIR153-2	0.000803	0.879	Cytoplasm	microRNA
GATA6	GATA binding protein 6	GATA6	0.000489	0.877	Nucleus	transcription regulator
ADAMTS2	ADAM metallopeptidase with thrombospondin type 1 motif 2	ADAMTS2	0.00119	0.822	Extracellular Space	peptidase
MOB2	MOB kinase activator 2	MOB2	0.000725	0.814	Nucleus	other
TACC2	transforming acidic coiled-coil containing protein 2	TACC2	0.00168	0.814	Nucleus	other
CTIF	cap binding complex dependent translation initiation factor	CTIF	0.00108	0.795	Cytoplasm	other
FDFT1	farnesyl-diphosphate farnesyltransferase 1	FDFT1	0.0025	0.726	Cytoplasm	enzyme
BRI3	brain protein I3	BRI3	0.00303	0.716	Cytoplasm	other
ERICH3	glutamate rich 3	ERICH3	0.00215	0.71	Other	other
KCNN3	potassium calcium-activated channel subfamily N member 3	KCNN3	0.00239	0.697	Plasma Membrane	ion channel
RAET1G	retinoic acid early transcript 1G	RAET1G	0.00276	0.695	Plasma Membrane	other
UAP1L1	UDP-N-acetylglucosamine pyrophosphorylase 1 like 1	UAP1L1	0.00258	0.694	Other	other
SLA	Src like adaptor	SLA	0.00337	0.686	Plasma Membrane	other
CCDC155	coiled-coil domain containing 155	CCDC155	0.00254	0.676	Nucleus	other
TRAF3IP1	TRAF3 interacting protein 1	TRAF3IP1	0.00344	0.675	Cytoplasm	other
CADM2	cell adhesion molecule 2	CADM2	0.00347	0.675	Plasma Membrane	other
IBA57	IBA57, iron-sulfur cluster assembly	IBA57	0.00292	0.673	Cytoplasm	other
STT3A	STT3A, catalytic subunit of the oligosaccharyltransferase complex	STT3A	0.00282	0.661	Plasma Membrane	enzyme
CFAP99	cilia and flagella associated protein 99	CFAP99	0.00578	0.655	Other	other
SMYD3	SET and MYND domain containing 3	SMYD3	0.00341	0.654	Nucleus	enzyme
PDE4C	phosphodiesterase 4C	PDE4C	0.00306	0.652	Cytoplasm	enzyme
DKK3	dickkopf WNT signaling pathway inhibitor 3	DKK3	0.00308	0.651	Extracellular Space	cytokine
WNT9A	Wnt family member 9A	WNT9A	0.00352	0.65	Extracellular Space	other
REG4	regenerating family member 4	REG4	0.00354	0.649	Extracellular Space	other
LINC00996	long intergenic non-protein coding RNA 996	LINC00996	0.00547	0.642	Other	other
TBXAS1	thromboxane A synthase 1	TBXAS1	0.00572	0.636	Plasma Membrane	enzyme
BRD3	bromodomain containing 3	BRD3	0.00426	0.635	Nucleus	kinase
NINJ2	ninjurin 2	NINJ2	0.00498	0.635	Plasma Membrane	other
LOC100134368	uncharacterized LOC100134368	LOC100134368	0.00409	0.635	Other	other
TCP11L1	t-complex 11 like 1	TCP11L1	0.00381	0.627	Cytoplasm	other
LCT	lactase	LCT	0.00519	0.626	Plasma Membrane	enzyme
PANK4	pantothenate kinase 4	PANK4	0.00435	0.624	Cytoplasm	kinase
TCOF1	treacle ribosome biogenesis factor 1	TCOF1	0.006	0.616	Nucleus	transporter
ZDHHC14	zinc finger DHHC-type containing 14	ZDHHC14	0.00561	0.612	Cytoplasm	enzyme
HHIPL1	HHIP like 1	HHIPL1	0.00736	0.608	Other	other
GABRQ	gamma-aminobutyric acid type A receptor theta subunit	GABRQ	0.00192	0.606	Plasma Membrane	ion channel
LDLRAD4	low density lipoprotein receptor class A domain containing 4	LDLRAD4	0.00559	0.603	Cytoplasm	other
PQLC1	PQ loop repeat containing 1	PQLC1	0.0056	0.603	Other	other
EGFR	epidermal growth factor receptor	EGFR	0.00759	0.602	Plasma Membrane	kinase
TG	thyroglobulin	TG	0.00671	0.599	Extracellular Space	other
MSI2	musashi RNA binding protein 2	MSI2	0.00666	0.598	Cytoplasm	other
PTPRS	protein tyrosine phosphatase, receptor type S	PTPRS	0.0051	0.595	Plasma Membrane	phosphatase
RUVBL1	RuvB like AAA ATPase 1	RUVBL1	0.00676	0.594	Nucleus	transcription regulator
EXOG	exo/endonuclease G	EXOG	0.0068	0.593	Cytoplasm	enzyme
MGAT5B	alpha-1,6-mannosylglycoprotein 6-beta-N-acetylglucosaminyltransferase B	MGAT5B	0.00716	0.59	Cytoplasm	enzyme
EXOC3L4	exocyst complex component 3 like 4	EXOC3L4	0.00858	0.589	Other	other
MEGF11	multiple EGF like domains 11	MEGF11	0.00595	0.588	Other	other
FKBP6	FK506 binding protein 6	FKBP6	0.00863	0.585	Nucleus	enzyme
PARP14	poly(ADP-ribose) polymerase family member 14	PARP14	0.00737	0.583	Cytoplasm	enzyme
EPHB1	EPH receptor B1	EPHB1	0.00743	0.583	Plasma Membrane	kinase
SLC4A4	solute carrier family 4 member 4	SLC4A4	0.0101	0.582	Plasma Membrane	transporter
AOX2P	aldehyde oxidase 2 pseudogene	AOX2P	0.00765	0.581	Other	other
RABAC1	Rab acceptor 1	RABAC1	0.00593	0.578	Cytoplasm	other
IQSEC3	IQ motif and Sec7 domain 3	IQSEC3	0.00804	0.577	Cytoplasm	other
KLF13	Kruppel like factor 13	KLF13	0.0066	0.577	Nucleus	transcription regulator
MMP17	matrix metallopeptidase 17	MMP17	0.00817	0.576	Extracellular Space	peptidase
EBF3	early B cell factor 3	EBF3	0.00984	0.574	Nucleus	transcription regulator
KCNG2	potassium voltage-gated channel modifier subfamily G member 2	KCNG2	0.00714	0.574	Plasma Membrane	ion channel
RPTOR	regulatory associated protein of MTOR complex 1	RPTOR	0.00842	0.572	Cytoplasm	other
MEIS1	Meis homeobox 1	MEIS1	0.00841	0.57	Nucleus	transcription regulator
SLC9A3	solute carrier family 9 member A3	SLC9A3	6.35e-05	0.569	Plasma Membrane	ion channel
ITPK1	inositol-tetrakisphosphate 1-kinase	ITPK1	0.0101	0.569	Cytoplasm	kinase
FAN1	FANCD2 and FANCI associated nuclease 1	FAN1	0.00766	0.56	Nucleus	enzyme
CHST1	carbohydrate sulfotransferase 1	CHST1	0.007	0.56	Cytoplasm	enzyme
KCNAB2	potassium voltage-gated channel subfamily A regulatory beta subunit 2	KCNAB2	0.00789	0.559	Plasma Membrane	ion channel
SKI	SKI proto-oncogene	SKI	0.00793	0.559	Nucleus	transcription regulator
NAALAD2	N-acetylated alpha-linked acidic dipeptidase 2	NAALAD2	0.00718	0.558	Plasma Membrane	peptidase
CSNK1G2-AS1	CSNK1G2 antisense RNA 1	CSNK1G2-AS1	0.00725	0.556	Other	other
FRMPD1	FERM and PDZ domain containing 1	FRMPD1	0.0086	0.556	Cytoplasm	other
TBC1D16	TBC1 domain family member 16	TBC1D16	0.00993	0.553	Extracellular Space	other
MYOM1	myomesin 1	MYOM1	0.00881	0.552	Cytoplasm	other
CLEC4C	C-type lectin domain family 4 member C	CLEC4C	0.0103	0.551	Plasma Membrane	other
METRNL	meteorin like, glial cell differentiation regulator	METRNL	0.0102	0.55	Cytoplasm	other
MRGPRX3	MAS related GPR family member X3	MRGPRX3	0.00779	0.549	Plasma Membrane	G-protein coupled receptor
CD81	CD81 molecule	CD81	0.00804	0.546	Plasma Membrane	other
MAP3K9	mitogen-activated protein kinase kinase kinase 9	MAP3K9	0.0127	0.543	Cytoplasm	kinase
CEACAM3	carcinoembryonic antigen related cell adhesion molecule 3	CEACAM3	0.000346	0.542	Other	other
BLOC1S5-TXNDC5	BLOC1S5-TXNDC5 readthrough (NMD candidate)	BLOC1S5-TXNDC5	0.0106	0.54	Other	other
DENND3	DENN domain containing 3	DENND3	0.0114	0.54	Cytoplasm	other
CDC42	cell division cycle 42	CDC42	0.00957	0.539	Cytoplasm	enzyme
COL6A1	collagen type VI alpha 1 chain	COL6A1	0.0123	0.539	Extracellular Space	other
MYOM3	myomesin 3	MYOM3	0.0097	0.538	Other	other
FABP6	fatty acid binding protein 6	FABP6	0.0117	0.537	Cytoplasm	transporter
WDR7	WD repeat domain 7	WDR7	0.01	0.537	Cytoplasm	other
NADK	NAD kinase	NADK	0.00997	0.535	Cytoplasm	kinase
CCDC59	coiled-coil domain containing 59	CCDC59	0.0123	0.531	Nucleus	other
PLCG2	phospholipase C gamma 2	PLCG2	0.011	0.529	Cytoplasm	enzyme
CETP	cholesteryl ester transfer protein	CETP	0.011	0.529	Extracellular Space	enzyme
TCF3	transcription factor 3	TCF3	0.00944	0.528	Nucleus	transcription regulator
GNA12	G protein subunit alpha 12	GNA12	0.0141	0.528	Plasma Membrane	enzyme
CBFA2T3	CBFA2/RUNX1 translocation partner 3	CBFA2T3	0.0112	0.526	Nucleus	transcription regulator
PAX7	paired box 7	PAX7	0.0112	0.524	Nucleus	transcription regulator
KLHL3	kelch like family member 3	KLHL3	0.0134	0.523	Cytoplasm	other
COLEC11	collectin subfamily member 11	COLEC11	0.0131	0.523	Extracellular Space	enzyme
ERICH1	glutamate rich 1	ERICH1	0.0139	0.519	Other	other
RHBDL3	rhomboid like 3	RHBDL3	0.0144	0.513	Plasma Membrane	peptidase
MDFI	MyoD family inhibitor	MDFI	0.014	0.513	Cytoplasm	other
IL10RA	interleukin 10 receptor subunit alpha	IL10RA	0.0112	0.512	Plasma Membrane	transmembrane receptor
JAKMIP3	Janus kinase and microtubule interacting protein 3	JAKMIP3	0.0167	0.512	Other	other
S100A16	S100 calcium binding protein A16	S100A16	0.0127	0.511	Nucleus	other
NTM	neurotrimin	NTM	0.0115	0.51	Plasma Membrane	other
WDR36	WD repeat domain 36	WDR36	0.0157	0.506	Extracellular Space	other
AGO2	argonaute 2, RISC catalytic component	AGO2	0.0163	0.504	Cytoplasm	translation regulator
PLEKHG4B	pleckstrin homology and RhoGEF domain containing G4B	PLEKHG4B	0.0161	0.503	Other	other
ZNF683	zinc finger protein 683	ZNF683	0.0138	0.503	Other	other
RAP1GAP2	RAP1 GTPase activating protein 2	RAP1GAP2	0.0163	0.501	Cytoplasm	other
LINC00163	long intergenic non-protein coding RNA 163	LINC00163	0.0174	0.501	Other	other
GOLM1	golgi membrane protein 1	GOLM1	0.0148	0.501	Cytoplasm	other
GAB2	GRB2 associated binding protein 2	GAB2	0.0128	0.5	Cytoplasm	other
ST8SIA5	ST8 alpha-N-acetyl-neuraminide alpha-2,8-sialyltransferase 5	ST8SIA5	0.0146	0.5	Cytoplasm	enzyme
GLT1D1	glycosyltransferase 1 domain containing 1	GLT1D1	0.0168	0.498	Extracellular Space	enzyme
SLC22A23	solute carrier family 22 member 23	SLC22A23	0.0163	0.498	Other	transporter
ASS1	argininosuccinate synthase 1	ASS1	0.0154	0.497	Cytoplasm	enzyme
SMOC2	SPARC related modular calcium binding 2	SMOC2	0.0164	0.497	Extracellular Space	other
APOL4	apolipoprotein L4	APOL4	0.0169	0.496	Extracellular Space	other
SERPINA10	serpin family A member 10	SERPINA10	0.0194	0.496	Extracellular Space	other
RYR2	ryanodine receptor 2	RYR2	0.000712	0.494	Plasma Membrane	ion channel
MUC4	mucin 4, cell surface associated	MUC4	0.0167	0.494	Plasma Membrane	other
HDHD5	haloacid dehalogenase like hydrolase domain containing 5	HDHD5	0.0178	0.491	Cytoplasm	other
LINC00942	long intergenic non-protein coding RNA 942	LINC00942	0.0182	0.49	Other	other
PER3	period circadian regulator 3	PER3	0.0158	0.49	Nucleus	other
CCDC154	coiled-coil domain containing 154	CCDC154	0.0168	0.488	Other	other
ARSG	arylsulfatase G	ARSG	0.0186	0.488	Cytoplasm	enzyme
GALNT15	polypeptide N-acetylgalactosaminyltransferase 15	GALNT15	0.0178	0.487	Cytoplasm	enzyme
COX10	cytochrome c oxidase assembly factor heme A:farnesyltransferase COX10	COX10	0.0187	0.487	Cytoplasm	enzyme
FMNL2	formin like 2	FMNL2	0.0185	0.487	Cytoplasm	other
BICC1	BicC family RNA binding protein 1	BICC1	0.0211	0.487	Other	other
FXYD2	FXYD domain containing ion transport regulator 2	FXYD2	0.0148	0.487	Plasma Membrane	ion channel
ADD1	adducin 1	ADD1	0.0231	0.487	Cytoplasm	other
SLC12A8	solute carrier family 12 member 8	SLC12A8	0.018	0.486	Other	transporter
LAMA5	laminin subunit alpha 5	LAMA5	0.0149	0.486	Extracellular Space	other
GABRB3	gamma-aminobutyric acid type A receptor beta3 subunit	GABRB3	0.0165	0.486	Plasma Membrane	ion channel
LPIN2	lipin 2	LPIN2	0.0168	0.486	Nucleus	phosphatase
TNFAIP8	TNF alpha induced protein 8	TNFAIP8	0.0192	0.485	Cytoplasm	other
CST1	cystatin SN	CST1	0.0151	0.485	Extracellular Space	other
ARHGAP45	Rho GTPase activating protein 45	ARHGAP45	0.00092	0.484	Cytoplasm	transporter
BIVM-ERCC5	BIVM-ERCC5 readthrough	BIVM-ERCC5	0.000459	0.484	Other	other
ANKRD33B	ankyrin repeat domain 33B	ANKRD33B	0.0195	0.484	Other	other
USP40	ubiquitin specific peptidase 40	USP40	0.0192	0.484	Other	peptidase
PAX5	paired box 5	PAX5	0.0177	0.483	Nucleus	transcription regulator
PALD1	phosphatase domain containing, paladin 1	PALD1	0.022	0.482	Cytoplasm	phosphatase
AGAP1	ArfGAP with GTPase domain, ankyrin repeat and PH domain 1	AGAP1	0.0198	0.481	Cytoplasm	enzyme
HTRA3	HtrA serine peptidase 3	HTRA3	0.0246	0.48	Extracellular Space	peptidase
DYSF	dysferlin	DYSF	0.0201	0.479	Plasma Membrane	other
ZMIZ1	zinc finger MIZ-type containing 1	ZMIZ1	0.0229	0.478	Nucleus	other
CCND1	cyclin D1	CCND1	0.0164	0.477	Nucleus	transcription regulator
HLCS	holocarboxylase synthetase	HLCS	0.0219	0.477	Cytoplasm	enzyme
DRD4	dopamine receptor D4	DRD4	0.0164	0.477	Plasma Membrane	G-protein coupled receptor
LRRC43	leucine rich repeat containing 43	LRRC43	0.0207	0.477	Other	other
CACNA1E	calcium voltage-gated channel subunit alpha1 E	CACNA1E	0.0181	0.477	Plasma Membrane	ion channel
CHRM1	cholinergic receptor muscarinic 1	CHRM1	0.0165	0.476	Plasma Membrane	G-protein coupled receptor
WRAP73	WD repeat containing, antisense to TP73	WRAP73	0.0184	0.475	Nucleus	other
BCAR3	BCAR3, NSP family adaptor protein	BCAR3	0.0184	0.475	Cytoplasm	other
KIAA1549	KIAA1549	KIAA1549	0.0231	0.475	Plasma Membrane	other
UBALD2	UBA like domain containing 2	UBALD2	0.0213	0.475	Other	other
REXO1	RNA exonuclease 1 homolog	REXO1	0.0168	0.475	Nucleus	transcription regulator
PRKAG2	protein kinase AMP-activated non-catalytic subunit gamma 2	PRKAG2	0.0235	0.474	Cytoplasm	kinase
KCNK16	potassium two pore domain channel subfamily K member 16	KCNK16	0.021	0.473	Plasma Membrane	ion channel
ARL16	ADP ribosylation factor like GTPase 16	ARL16	0.0218	0.472	Cytoplasm	other
PPFIBP1	PPFIA binding protein 1	PPFIBP1	0.0218	0.472	Plasma Membrane	other
SCGB1A1	secretoglobin family 1A member 1	SCGB1A1	0.0175	0.472	Extracellular Space	cytokine
EPS8L1	EPS8 like 1	EPS8L1	0.00051	0.472	Cytoplasm	other
PTPRJ	protein tyrosine phosphatase, receptor type J	PTPRJ	0.0178	0.47	Plasma Membrane	phosphatase
NUMB	NUMB, endocytic adaptor protein	NUMB	0.0251	0.47	Plasma Membrane	other
IFNGR2	interferon gamma receptor 2	IFNGR2	0.0237	0.469	Plasma Membrane	transmembrane receptor
GAL3ST1	galactose-3-O-sulfotransferase 1	GAL3ST1	0.0223	0.469	Cytoplasm	enzyme
ROPN1B	rhophilin associated tail protein 1B	ROPN1B	0.0216	0.469	Cytoplasm	other
MLLT1	MLLT1, super elongation complex subunit	MLLT1	0.0181	0.468	Nucleus	transcription regulator
RBL1	RB transcriptional corepressor like 1	RBL1	0.0185	0.468	Nucleus	transcription regulator
SEC14L1	SEC14 like lipid binding 1	SEC14L1	0.0229	0.468	Cytoplasm	transporter
SPATA33	spermatogenesis associated 33	SPATA33	0.0212	0.467	Other	other
USP43	ubiquitin specific peptidase 43	USP43	0.023	0.467	Nucleus	peptidase
SPNS2	sphingolipid transporter 2	SPNS2	0.0231	0.467	Other	transporter
LZTR1	leucine zipper like transcription regulator 1	LZTR1	0.0231	0.466	Cytoplasm	transcription regulator
AMPH	amphiphysin	AMPH	0.0255	0.466	Plasma Membrane	other
KL	klotho	KL	0.00162	0.466	Extracellular Space	enzyme
ADGB	androglobin	ADGB	0.0227	0.466	Other	other
TSPAN9	tetraspanin 9	TSPAN9	0.0235	0.465	Plasma Membrane	other
EPHX1	epoxide hydrolase 1	EPHX1	0.0206	0.465	Cytoplasm	peptidase
mir-648	microRNA 648	MIR648	0.0235	0.464	Cytoplasm	microRNA
mir-368	microRNA 376c	MIR376C	0.0268	0.464	Cytoplasm	microRNA
TMC4	transmembrane channel like 4	TMC4	0.0192	0.463	Cytoplasm	other
LINC00649	long intergenic non-protein coding RNA 649	LINC00649	0.0253	0.463	Other	other
NTN1	netrin 1	NTN1	0.0243	0.463	Extracellular Space	other
POLE	DNA polymerase epsilon, catalytic subunit	POLE	0.0242	0.462	Nucleus	enzyme
SH3BP4	SH3 domain binding protein 4	SH3BP4	0.0247	0.46	Cytoplasm	other
MIR3134	microRNA 3134	MIR3134	0.0231	0.459	Cytoplasm	microRNA
DCTD	dCMP deaminase	DCTD	0.0302	0.459	Cytoplasm	enzyme
AP2A2	adaptor related protein complex 2 subunit alpha 2	AP2A2	0.0202	0.459	Cytoplasm	transporter
MTG2	mitochondrial ribosome associated GTPase 2	MTG2	0.0205	0.459	Cytoplasm	enzyme
MMP25	matrix metallopeptidase 25	MMP25	0.0235	0.459	Plasma Membrane	peptidase
CRTC1	CREB regulated transcription coactivator 1	CRTC1	0.0203	0.458	Nucleus	transcription regulator
DDA1	DET1 and DDB1 associated 1	DDA1	0.0204	0.458	Nucleus	other
HDC	histidine decarboxylase	HDC	0.0225	0.457	Cytoplasm	enzyme
NADSYN1	NAD synthetase 1	NADSYN1	0.0207	0.456	Cytoplasm	enzyme
SSUH2	ssu-2 homolog (C. elegans)	SSUH2	0.0247	0.456	Cytoplasm	other
IL1RAP	interleukin 1 receptor accessory protein	IL1RAP	0.0247	0.456	Plasma Membrane	transmembrane receptor
CHFR	checkpoint with forkhead and ring finger domains	CHFR	0.0258	0.456	Nucleus	enzyme
EPS15L1	epidermal growth factor receptor pathway substrate 15 like 1	EPS15L1	0.0211	0.455	Plasma Membrane	other
C1QTNF8	C1q and TNF related 8	C1QTNF8	0.0244	0.455	Extracellular Space	other
CRISPLD2	cysteine rich secretory protein LCCL domain containing 2	CRISPLD2	0.0245	0.455	Cytoplasm	other
ZNF746	zinc finger protein 746	ZNF746	0.0287	0.454	Cytoplasm	transcription regulator
GALNS	galactosamine (N-acetyl)-6-sulfatase	GALNS	0.025	0.453	Cytoplasm	enzyme
BOK-AS1	BOK antisense RNA 1	BOK-AS1	0.0266	0.453	Other	other
ADAMTSL1	ADAMTS like 1	ADAMTSL1	0.025	0.452	Extracellular Space	other
TRERF1	transcriptional regulating factor 1	TRERF1	0.0265	0.452	Nucleus	transcription regulator
CYP4X1	cytochrome P450 family 4 subfamily X member 1	CYP4X1	0.024	0.451	Cytoplasm	enzyme
MAEA	macrophage erythroblast attacher	MAEA	0.0329	0.451	Plasma Membrane	other
RASA3	RAS p21 protein activator 3	RASA3	0.0295	0.45	Plasma Membrane	ion channel
LOC100129046	uncharacterized LOC100129046	LOC100129046	0.0244	0.45	Other	other
ZNF254	zinc finger protein 254	ZNF254	0.0227	0.449	Nucleus	transcription regulator
TUBGCP2	tubulin gamma complex associated protein 2	TUBGCP2	0.0311	0.448	Cytoplasm	peptidase
SDK1	sidekick cell adhesion molecule 1	SDK1	0.0306	0.448	Plasma Membrane	other
FLYWCH1	FLYWCH-type zinc finger 1	FLYWCH1	0.0266	0.448	Nucleus	other
EPHA1	EPH receptor A1	EPHA1	0.0308	0.447	Plasma Membrane	kinase
NBR2	neighbor of BRCA1 lncRNA 2	NBR2	0.0288	0.447	Other	other
NLRP5	NLR family pyrin domain containing 5	NLRP5	0.0233	0.447	Cytoplasm	other
ZNF454	zinc finger protein 454	ZNF454	0.0291	0.447	Nucleus	transcription regulator
WDR18	WD repeat domain 18	WDR18	0.0233	0.447	Nucleus	other
MLPH	melanophilin	MLPH	0.0284	0.447	Cytoplasm	other
GRASP	general receptor for phosphoinositides 1 associated scaffold protein	GRASP	0.0288	0.446	Plasma Membrane	other
CDH4	cadherin 4	CDH4	0.0241	0.446	Plasma Membrane	other
NCOR2	nuclear receptor corepressor 2	NCOR2	0.0291	0.445	Nucleus	transcription regulator
LENG9	leukocyte receptor cluster member 9	LENG9	0.0238	0.445	Other	other
LINC00701	long intergenic non-protein coding RNA 701	LINC00701	0.0328	0.443	Other	other
LINC01619	long intergenic non-protein coding RNA 1619	LINC01619	0.0298	0.443	Other	other
PRKG2	protein kinase cGMP-dependent 2	PRKG2	0.0356	0.443	Cytoplasm	kinase
DSCAML1	DS cell adhesion molecule like 1	DSCAML1	0.0246	0.443	Plasma Membrane	other
F11-AS1	F11 antisense RNA 1	F11-AS1	0.0359	0.442	Other	other
NELL1	neural EGFL like 1	NELL1	0.0249	0.442	Extracellular Space	growth factor
MIR4745	microRNA 4745	MIR4745	0.0249	0.441	Cytoplasm	microRNA
MAOA	monoamine oxidase A	MAOA	0.0178	0.441	Cytoplasm	enzyme
STK33	serine/threonine kinase 33	STK33	0.0251	0.441	Cytoplasm	kinase
NCK2	NCK adaptor protein 2	NCK2	0.0304	0.441	Cytoplasm	kinase
MEDAG	mesenteric estrogen dependent adipogenesis	MEDAG	0.033	0.44	Cytoplasm	other
HSPG2	heparan sulfate proteoglycan 2	HSPG2	0.0274	0.44	Extracellular Space	enzyme
DLEU1	deleted in lymphocytic leukemia 1	DLEU1	0.0331	0.44	Other	other
PDZD2	PDZ domain containing 2	PDZD2	0.0316	0.439	Plasma Membrane	other
SUSD6	sushi domain containing 6	SUSD6	0.035	0.439	Other	other
PKD1L1	polycystin 1 like 1, transient receptor potential channel interacting	PKD1L1	0.0341	0.438	Plasma Membrane	ion channel
UVSSA	UV stimulated scaffold protein A	UVSSA	0.0376	0.438	Nucleus	other
GMEB2	glucocorticoid modulatory element binding protein 2	GMEB2	0.0265	0.438	Nucleus	transcription regulator
JPH3	junctophilin 3	JPH3	0.0303	0.437	Plasma Membrane	ion channel
SGMS2	sphingomyelin synthase 2	SGMS2	0.0384	0.436	Plasma Membrane	enzyme
MRVI1	murine retrovirus integration site 1 homolog	MRVI1	0.027	0.435	Cytoplasm	other
WNK2	WNK lysine deficient protein kinase 2	WNK2	0.031	0.434	Cytoplasm	kinase
NSD1	nuclear receptor binding SET domain protein 1	NSD1	0.0337	0.433	Nucleus	transcription regulator
WDR1	WD repeat domain 1	WDR1	0.0394	0.433	Extracellular Space	other
CSRNP1	cysteine and serine rich nuclear protein 1	CSRNP1	0.0323	0.433	Nucleus	transcription regulator
DAW1	dynein assembly factor with WD repeats 1	DAW1	0.0332	0.433	Other	other
TPPP	tubulin polymerization promoting protein	TPPP	0.0342	0.432	Cytoplasm	other
ERGIC1	endoplasmic reticulum-golgi intermediate compartment 1	ERGIC1	0.0343	0.432	Cytoplasm	other
STAP2	signal transducing adaptor family member 2	STAP2	0.0282	0.432	Cytoplasm	other
PNLIPRP2	pancreatic lipase related protein 2 (gene/pseudogene)	PNLIPRP2	0.0375	0.431	Extracellular Space	enzyme
ADARB2-AS1	ADARB2 antisense RNA 1	ADARB2-AS1	0.0377	0.431	Other	other
IGSF21	immunoglobin superfamily member 21	IGSF21	0.0307	0.431	Extracellular Space	other
GAK	cyclin G associated kinase	GAK	0.0408	0.43	Nucleus	kinase
DSE	dermatan sulfate epimerase	DSE	0.0341	0.43	Cytoplasm	enzyme
YDJC	YdjC chitooligosaccharide deacetylase homolog	YDJC	0.0341	0.43	Other	other
ARHGAP21	Rho GTPase activating protein 21	ARHGAP21	0.00265	0.43	Cytoplasm	other
INPP5D	inositol polyphosphate-5-phosphatase D	INPP5D	0.0347	0.429	Cytoplasm	phosphatase
CP	ceruloplasmin	CP	0.000532	0.429	Extracellular Space	enzyme
AKR1C3	aldo-keto reductase family 1 member C3	AKR1C3	0.0385	0.429	Cytoplasm	enzyme
STK11	serine/threonine kinase 11	STK11	0.0294	0.428	Cytoplasm	kinase
CPA6	carboxypeptidase A6	CPA6	0.0373	0.428	Extracellular Space	peptidase
RTL9	retrotransposon Gag like 9	RTL9	0.0217	0.428	Other	other
DLG2	discs large MAGUK scaffold protein 2	DLG2	0.0299	0.427	Plasma Membrane	kinase
ALOX12	arachidonate 12-lipoxygenase, 12S type	ALOX12	0.0362	0.427	Cytoplasm	enzyme
LOC284395	uncharacterized LOC284395	LOC284395	0.03	0.427	Other	other
PART1	prostate androgen-regulated transcript 1	PART1	0.0364	0.427	Other	other
SKAP2	src kinase associated phosphoprotein 2	SKAP2	0.0385	0.427	Cytoplasm	other
LINC01304	long intergenic non-protein coding RNA 1304	LINC01304	0.036	0.426	Other	other
CDCA4	cell division cycle associated 4	CDCA4	0.0402	0.426	Nucleus	other
CPVL	carboxypeptidase, vitellogenic like	CPVL	0.0387	0.426	Cytoplasm	peptidase
NPAS3	neuronal PAS domain protein 3	NPAS3	0.0404	0.426	Nucleus	transcription regulator
SPIRE1	spire type actin nucleation factor 1	SPIRE1	0.0328	0.425	Cytoplasm	other
TTC26	tetratricopeptide repeat domain 26	TTC26	0.0393	0.425	Extracellular Space	other
SERPINF1	serpin family F member 1	SERPINF1	0.0372	0.425	Extracellular Space	other
GALNT2	polypeptide N-acetylgalactosaminyltransferase 2	GALNT2	0.0334	0.424	Cytoplasm	enzyme
CLNK	cytokine dependent hematopoietic cell linker	CLNK	0.044	0.423	Cytoplasm	other
TPO	thyroid peroxidase	TPO	0.0374	0.423	Plasma Membrane	enzyme
SH3TC2	SH3 domain and tetratricopeptide repeats 2	SH3TC2	0.0384	0.422	Cytoplasm	other
SLC6A3	solute carrier family 6 member 3	SLC6A3	0.0387	0.421	Plasma Membrane	transporter
TRAPPC12	trafficking protein particle complex 12	TRAPPC12	0.0382	0.421	Nucleus	other
LOC100129175	uncharacterized LOC100129175	LOC100129175	0.0383	0.421	Other	other
ATOH8	atonal bHLH transcription factor 8	ATOH8	0.0383	0.421	Nucleus	transcription regulator
TRAF4	TNF receptor associated factor 4	TRAF4	0.039	0.421	Cytoplasm	other
FBXO11	F-box protein 11	FBXO11	0.0384	0.421	Cytoplasm	enzyme
SORCS2	sortilin related VPS10 domain containing receptor 2	SORCS2	0.0458	0.42	Plasma Membrane	transporter
EEF2K	eukaryotic elongation factor 2 kinase	EEF2K	0.0374	0.42	Cytoplasm	kinase
CEP104	centrosomal protein 104	CEP104	0.0352	0.42	Cytoplasm	other
FAM228B	family with sequence similarity 228 member B	FAM228B	0.039	0.419	Other	other
mir-4659	microRNA 4659a	MIR4659B	0.0416	0.419	Cytoplasm	microRNA
CPNE5	copine 5	CPNE5	0.0389	0.419	Plasma Membrane	other
TP63	tumor protein p63	TP63	0.0389	0.418	Nucleus	transcription regulator
ATAD3B	ATPase family, AAA domain containing 3B	ATAD3B	0.0362	0.417	Nucleus	other
CORO2B	coronin 2B	CORO2B	0.0366	0.417	Other	other
KRTAP10-4	keratin associated protein 10-4	KRTAP10-4	0.0417	0.417	Cytoplasm	other
RBKS	ribokinase	RBKS	0.0405	0.416	Cytoplasm	kinase
UBE2I	ubiquitin conjugating enzyme E2 I	UBE2I	0.0392	0.416	Nucleus	enzyme
CENPP	centromere protein P	CENPP	0.00352	0.416	Nucleus	other
LPP	LIM domain containing preferred translocation partner in lipoma	LPP	0.04	0.416	Nucleus	other
COL5A1	collagen type V alpha 1 chain	COL5A1	0.0393	0.415	Extracellular Space	other
ANKRD11	ankyrin repeat domain 11	ANKRD11	0.0397	0.415	Nucleus	other
IL2RB	interleukin 2 receptor subunit beta	IL2RB	0.0408	0.415	Plasma Membrane	transmembrane receptor
EXOC2	exocyst complex component 2	EXOC2	0.0409	0.415	Cytoplasm	transporter
LINC01548	long intergenic non-protein coding RNA 1548	LINC01548	0.0432	0.414	Other	other
CUL2	cullin 2	CUL2	0.0458	0.413	Nucleus	enzyme
ZCCHC8	zinc finger CCHC-type containing 8	ZCCHC8	0.0426	0.413	Nucleus	other
UBAP1	ubiquitin associated protein 1	UBAP1	0.0403	0.413	Cytoplasm	other
CDH6	cadherin 6	CDH6	0.0431	0.413	Plasma Membrane	other
C20orf202	chromosome 20 open reading frame 202	C20orf202	0.0365	0.413	Other	other
UBE2O	ubiquitin conjugating enzyme E2 O	UBE2O	0.0434	0.412	Nucleus	enzyme
WWOX	WW domain containing oxidoreductase	WWOX	0.0414	0.412	Cytoplasm	enzyme
CREB5	cAMP responsive element binding protein 5	CREB5	0.0458	0.412	Nucleus	transcription regulator
BLVRA	biliverdin reductase A	BLVRA	0.0458	0.412	Cytoplasm	enzyme
IQSEC1	IQ motif and Sec7 domain 1	IQSEC1	0.0423	0.411	Cytoplasm	other
ABR	ABR, RhoGEF and GTPase activating protein	ABR	0.0439	0.411	Cytoplasm	other
THEMIS	thymocyte selection associated	THEMIS	0.0428	0.411	Cytoplasm	other
HNF1A	HNF1 homeobox A	HNF1A	0.044	0.411	Nucleus	transcription regulator
HIVEP3	human immunodeficiency virus type I enhancer binding protein 3	HIVEP3	0.0395	0.41	Nucleus	transcription regulator
CLEC12B	C-type lectin domain family 12 member B	CLEC12B	0.0442	0.41	Plasma Membrane	other
COL4A1	collagen type IV alpha 1 chain	COL4A1	0.0469	0.41	Extracellular Space	other
PIP5K1B	phosphatidylinositol-4-phosphate 5-kinase type 1 beta	PIP5K1B	0.0419	0.41	Cytoplasm	kinase
ASIC2	acid sensing ion channel subunit 2	ASIC2	0.0446	0.41	Plasma Membrane	ion channel
THAP4	THAP domain containing 4	THAP4	0.0438	0.41	Nucleus	transcription regulator
DPF3	double PHD fingers 3	DPF3	0.0489	0.409	Nucleus	other
GRIP1	glutamate receptor interacting protein 1	GRIP1	0.0448	0.409	Plasma Membrane	transcription regulator
SBNO2	strawberry notch homolog 2	SBNO2	0.0381	0.409	Other	transcription regulator
ZSCAN1	zinc finger and SCAN domain containing 1	ZSCAN1	0.0381	0.409	Nucleus	transcription regulator
ZNF573	zinc finger protein 573	ZNF573	0.0381	0.409	Nucleus	other
AATK	apoptosis associated tyrosine kinase	AATK	0.045	0.409	Cytoplasm	kinase
RBBP6	RB binding protein 6, ubiquitin ligase	RBBP6	0.00143	0.409	Nucleus	enzyme
UTS2B	urotensin 2B	UTS2B	0.0437	0.409	Extracellular Space	other
CATSPER1	cation channel sperm associated 1	CATSPER1	0.0383	0.408	Plasma Membrane	ion channel
GALNT1	polypeptide N-acetylgalactosaminyltransferase 1	GALNT1	0.0409	0.408	Cytoplasm	enzyme
DACH1	dachshund family transcription factor 1	DACH1	0.0482	0.408	Nucleus	transcription regulator
NOS2	nitric oxide synthase 2	NOS2	0.0457	0.408	Cytoplasm	enzyme
TP73	tumor protein p73	TP73	0.0409	0.408	Nucleus	transcription regulator
EZR	ezrin	EZR	0.0446	0.408	Plasma Membrane	other
CSH1/CSH2	chorionic somatomammotropin hormone 1	CSH2	0.0458	0.408	Extracellular Space	other
RMI2	RecQ mediated genome instability 2	RMI2	0.0436	0.407	Nucleus	other
HUNK	hormonally up-regulated Neu-associated kinase	HUNK	0.0467	0.407	Cytoplasm	kinase
MED12	mediator complex subunit 12	MED12	0.0298	0.407	Nucleus	transcription regulator
MTHFD1L	methylenetetrahydrofolate dehydrogenase (NADP+ dependent) 1 like	MTHFD1L	0.045	0.407	Cytoplasm	enzyme
CAPN9	calpain 9	CAPN9	0.0416	0.406	Cytoplasm	peptidase
ELMO1	engulfment and cell motility 1	ELMO1	0.0488	0.406	Cytoplasm	other
AAMDC	adipogenesis associated Mth938 domain containing	AAMDC	0.0394	0.406	Cytoplasm	other
CFAP45	cilia and flagella associated protein 45	CFAP45	0.0418	0.406	Nucleus	other
DHCR7	7-dehydrocholesterol reductase	DHCR7	0.0397	0.405	Cytoplasm	enzyme
NKX6-3	NK6 homeobox 3	NKX6-3	0.0045	0.405	Other	other
SSTR5-AS1	SSTR5 antisense RNA 1	SSTR5-AS1	0.0453	0.404	Other	other
SH3RF3	SH3 domain containing ring finger 3	SH3RF3	0.0466	0.404	Other	other
ANKRD44	ankyrin repeat domain 44	ANKRD44	0.0466	0.404	Other	other
XXYLT1	xyloside xylosyltransferase 1	XXYLT1	0.0463	0.404	Cytoplasm	enzyme
EMSY	EMSY, BRCA2 interacting transcriptional repressor	EMSY	0.0406	0.404	Nucleus	other
ELK3	ELK3, ETS transcription factor	ELK3	0.0481	0.403	Nucleus	transcription regulator
PIP5K1P1	phosphatidylinositol-4-phosphate 5-kinase type 1 pseudogene 1	PIP5K1P1	0.0475	0.403	Other	other
SRC	SRC proto-oncogene, non-receptor tyrosine kinase	SRC	0.0419	0.403	Cytoplasm	kinase
PIGN	phosphatidylinositol glycan anchor biosynthesis class N	PIGN	0.0441	0.402	Cytoplasm	enzyme
SFXN1	sideroflexin 1	SFXN1	0.0492	0.402	Cytoplasm	transporter
FAM118A	family with sequence similarity 118 member A	FAM118A	0.0479	0.402	Other	other
EXD1	exonuclease 3'-5' domain containing 1	EXD1	0.0444	0.402	Other	other
HS3ST3A1	heparan sulfate-glucosamine 3-sulfotransferase 3A1	HS3ST3A1	0.0493	0.402	Cytoplasm	enzyme
FAM19A5	family with sequence similarity 19 member A5, C-C motif chemokine like	FAM19A5	0.048	0.402	Extracellular Space	other
MIR100HG	mir-100-let-7a-2-mir-125b-1 cluster host gene	MIR100HG	0.0419	0.401	Other	other
PROK1	prokineticin 1	PROK1	0.0444	0.401	Extracellular Space	growth factor
GPSM1	G protein signaling modulator 1	GPSM1	0.0473	0.401	Cytoplasm	other
PLXNA2	plexin A2	PLXNA2	0.0445	0.401	Plasma Membrane	transmembrane receptor
TMEM184B	transmembrane protein 184B	TMEM184B	0.0485	0.401	Other	other
TTLL11	tubulin tyrosine ligase like 11	TTLL11	0.0476	0.401	Cytoplasm	enzyme
FARS2	phenylalanyl-tRNA synthetase 2, mitochondrial	FARS2	0.049	0.4	Cytoplasm	enzyme
LINC00299	long intergenic non-protein coding RNA 299	LINC00299	0.0493	0.4	Other	other
ETV7	ETS variant 7	ETV7	0.0492	0.4	Nucleus	transcription regulator
TMEM132A	transmembrane protein 132A	TMEM132A	0.0429	0.4	Cytoplasm	other
BDNF	brain derived neurotrophic factor	BDNF	0.0429	0.4	Extracellular Space	growth factor
FBLN1	fibulin 1	FBLN1	0.0493	0.399	Extracellular Space	other
FUK	fucokinase	FUK	0.0485	0.399	Cytoplasm	kinase
FSD2	fibronectin type III and SPRY domain containing 2	FSD2	0.0459	0.399	Other	other
NEK10	NIMA related kinase 10	NEK10	0.0493	0.399	Other	kinase
ARHGEF16	Rho guanine nucleotide exchange factor 16	ARHGEF16	0.0457	0.399	Cytoplasm	other
RHCG	Rh family C glycoprotein	RHCG	0.0462	0.399	Plasma Membrane	transporter
PLEKHA6	pleckstrin homology domain containing A6	PLEKHA6	0.0462	0.398	Other	other
TNNI2	troponin I2, fast skeletal type	TNNI2	0.0445	0.397	Cytoplasm	enzyme
USP6	ubiquitin specific peptidase 6	USP6	0.00495	0.397	Cytoplasm	peptidase
SLC14A2	solute carrier family 14 member 2	SLC14A2	0.0477	0.397	Plasma Membrane	transporter
IGF1R	insulin like growth factor 1 receptor	IGF1R	0.0477	0.396	Plasma Membrane	transmembrane receptor
CABLES2	Cdk5 and Abl enzyme substrate 2	CABLES2	0.0464	0.395	Other	other
CACTIN	cactin, spliceosome C complex subunit	CACTIN	0.0472	0.394	Nucleus	other
TPCN2	two pore segment channel 2	TPCN2	0.0465	0.394	Cytoplasm	ion channel
PCSK6	proprotein convertase subtilisin/kexin type 6	PCSK6	0.0495	0.393	Extracellular Space	peptidase
TAGLN2	transgelin 2	TAGLN2	0.000371	0.392	Cytoplasm	other
ST6GAL2	ST6 beta-galactoside alpha-2,6-sialyltransferase 2	ST6GAL2	0.00468	0.391	Cytoplasm	enzyme
TCFL5	transcription factor like 5	TCFL5	0.049	0.391	Nucleus	transcription regulator
PHACTR3	phosphatase and actin regulator 3	PHACTR3	0.0496	0.39	Nucleus	other
PARD6G	par-6 family cell polarity regulator gamma	PARD6G	0.000233	0.387	Plasma Membrane	other
PLXNB3	plexin B3	PLXNB3	0.0416	0.386	Plasma Membrane	transmembrane receptor
PNOC	prepronociceptin	PNOC	0.00641	0.386	Extracellular Space	other
DCAF12L2	DDB1 and CUL4 associated factor 12 like 2	DCAF12L2	0.045	0.381	Other	other
PRUNE2	prune homolog 2	PRUNE2	0.00248	0.381	Cytoplasm	other
CXorf56	chromosome X open reading frame 56	CXorf56	0.0454	0.38	Extracellular Space	other
CHD7	chromodomain helicase DNA binding protein 7	CHD7	0.00741	0.377	Nucleus	enzyme
TEX11	testis expressed 11	TEX11	0.0483	0.377	Nucleus	other
HMGCL	3-hydroxy-3-methylglutaryl-CoA lyase	HMGCL	0.0011	0.367	Cytoplasm	enzyme
CCDC6	coiled-coil domain containing 6	CCDC6	0.0085	0.365	Cytoplasm	other
RBM19	RNA binding motif protein 19	RBM19	0.00782	0.364	Nucleus	other
PPP2R2A	protein phosphatase 2 regulatory subunit Balpha	PPP2R2A	0.0094	0.364	Cytoplasm	phosphatase
GAS7	growth arrest specific 7	GAS7	0.00918	0.364	Cytoplasm	transcription regulator
KCNN2	potassium calcium-activated channel subfamily N member 2	KCNN2	0.00772	0.363	Plasma Membrane	ion channel
GSDMD	gasdermin D	GSDMD	0.00115	0.363	Extracellular Space	other
SYN3	synapsin III	SYN3	0.0107	0.362	Plasma Membrane	other
TOGARAM2	TOG array regulator of axonemal microtubules 2	TOGARAM2	0.00866	0.358	Other	other
MEX3A	mex-3 RNA binding family member A	MEX3A	0.00833	0.357	Cytoplasm	other
RIPPLY3	ripply transcriptional repressor 3	RIPPLY3	0.0123	0.351	Nucleus	other
C8orf37-AS1	C8orf37 antisense RNA 1	C8orf37-AS1	0.0125	0.349	Other	other
CRYGN	crystallin gamma N	CRYGN	0.00167	0.349	Other	other
UTS2R	urotensin 2 receptor	UTS2R	0.0131	0.345	Plasma Membrane	G-protein coupled receptor
SARDH	sarcosine dehydrogenase	SARDH	0.0133	0.344	Cytoplasm	enzyme
ATP6V0E2	ATPase H+ transporting V0 subunit e2	ATP6V0E2	0.0113	0.344	Cytoplasm	enzyme
PDHA1	pyruvate dehydrogenase E1 alpha 1 subunit	PDHA1	0.016	0.343	Cytoplasm	enzyme
DLGAP4	DLG associated protein 4	DLGAP4	0.0136	0.343	Plasma Membrane	other
ZNF468	zinc finger protein 468	ZNF468	0.00554	0.342	Other	other
MTA2	metastasis associated 1 family member 2	MTA2	0.000585	0.339	Nucleus	transcription regulator
GRAMD4	GRAM domain containing 4	GRAMD4	0.0165	0.338	Cytoplasm	other
CEP112	centrosomal protein 112	CEP112	0.00251	0.338	Cytoplasm	other
CIZ1	CDKN1A interacting zinc finger protein 1	CIZ1	0.00573	0.338	Nucleus	transporter
BATF	basic leucine zipper ATF-like transcription factor	BATF	0.0053	0.338	Nucleus	transcription regulator
PON1	paraoxonase 1	PON1	5.58e-05	0.338	Extracellular Space	phosphatase
TSPAN4	tetraspanin 4	TSPAN4	0.00215	0.337	Plasma Membrane	other
MFAP4	microfibril associated protein 4	MFAP4	0.0153	0.337	Extracellular Space	other
PACRG	parkin coregulated	PACRG	0.0143	0.336	Nucleus	other
SNTG2	syntrophin gamma 2	SNTG2	0.00222	0.335	Plasma Membrane	other
PROKR2	prokineticin receptor 2	PROKR2	0.0161	0.334	Plasma Membrane	G-protein coupled receptor
P3H2	prolyl 3-hydroxylase 2	P3H2	0.013	0.334	Cytoplasm	enzyme
TENM2	teneurin transmembrane protein 2	TENM2	0.00485	0.332	Plasma Membrane	other
EGFL7	EGF like domain multiple 7	EGFL7	0.00668	0.33	Extracellular Space	other
RBFA	ribosome binding factor A	RBFA	0.0169	0.33	Cytoplasm	other
FA2H	fatty acid 2-hydroxylase	FA2H	0.0169	0.329	Cytoplasm	enzyme
CACNA1G	calcium voltage-gated channel subunit alpha1 G	CACNA1G	0.0176	0.329	Plasma Membrane	ion channel
C2CD4C	C2 calcium dependent domain containing 4C	C2CD4C	0.0186	0.329	Extracellular Space	other
TFAP2A	transcription factor AP-2 alpha	TFAP2A	0.00617	0.328	Nucleus	transcription regulator
GPC6	glypican 6	GPC6	0.00025	0.326	Plasma Membrane	transmembrane receptor
SMC5-AS1	SMC5 antisense RNA 1 (head to head)	SMC5-AS1	0.00722	0.326	Other	other
MACROD2	MACRO domain containing 2	MACROD2	0.0191	0.325	Nucleus	enzyme
TMEM154	transmembrane protein 154	TMEM154	0.0057	0.324	Other	other
BRSK2	BR serine/threonine kinase 2	BRSK2	0.0151	0.323	Cytoplasm	kinase
BOD1	biorientation of chromosomes in cell division 1	BOD1	0.0178	0.321	Nucleus	other
ANTXR2	ANTXR cell adhesion molecule 2	ANTXR2	0.0173	0.321	Plasma Membrane	transmembrane receptor
PCDH19	protocadherin 19	PCDH19	0.0261	0.32	Extracellular Space	other
MBD3	methyl-CpG binding domain protein 3	MBD3	0.0225	0.319	Nucleus	enzyme
ZNF765	zinc finger protein 765	ZNF765	0.00472	0.319	Other	other
NME1-NME2	NME1-NME2 readthrough	NME1-NME2	0.0218	0.319	Cytoplasm	other
TRABD2B	TraB domain containing 2B	TRABD2B	0.0181	0.318	Plasma Membrane	peptidase
CD44	CD44 molecule (Indian blood group)	CD44	0.0166	0.318	Plasma Membrane	other
LDLRAD3	low density lipoprotein receptor class A domain containing 3	LDLRAD3	0.017	0.317	Plasma Membrane	other
MYO7A	myosin VIIA	MYO7A	0.0061	0.317	Cytoplasm	enzyme
BOK	BOK, BCL2 family apoptosis regulator	BOK	0.00166	0.317	Cytoplasm	other
ROBO2	roundabout guidance receptor 2	ROBO2	0.0181	0.316	Plasma Membrane	transmembrane receptor
FAM110A	family with sequence similarity 110 member A	FAM110A	0.0226	0.316	Other	other
RNF213	ring finger protein 213	RNF213	0.0233	0.315	Cytoplasm	enzyme
TNNT1	troponin T1, slow skeletal type	TNNT1	0.0244	0.315	Cytoplasm	other
TIMM8A	translocase of inner mitochondrial membrane 8A	TIMM8A	0.0295	0.315	Cytoplasm	transporter
RGS14	regulator of G protein signaling 14	RGS14	0.0206	0.314	Cytoplasm	other
LINC00359	long intergenic non-protein coding RNA 359	LINC00359	0.00788	0.314	Other	other
SLC17A7	solute carrier family 17 member 7	SLC17A7	0.0251	0.313	Plasma Membrane	transporter
CPPED1	calcineurin like phosphoesterase domain containing 1	CPPED1	0.00838	0.313	Cytoplasm	enzyme
SNORA22	small nucleolar RNA, H/ACA box 22	SNORA22	0.0209	0.313	Other	other
HNRNPUL1	heterogeneous nuclear ribonucleoprotein U like 1	HNRNPUL1	0.0256	0.312	Nucleus	other
PAX8-AS1	PAX8 antisense RNA 1	PAX8-AS1	0.00473	0.312	Other	other
PRKG1	protein kinase cGMP-dependent 1	PRKG1	0.0232	0.312	Cytoplasm	kinase
RYR3	ryanodine receptor 3	RYR3	0.0239	0.311	Plasma Membrane	ion channel
USP13	ubiquitin specific peptidase 13	USP13	0.0202	0.311	Cytoplasm	peptidase
PLP2	proteolipid protein 2	PLP2	0.0321	0.311	Cytoplasm	transporter
TOM1	target of myb1 membrane trafficking protein	TOM1	0.00627	0.31	Cytoplasm	transporter
PUM2	pumilio RNA binding family member 2	PUM2	0.0225	0.309	Cytoplasm	other
OCA2	OCA2 melanosomal transmembrane protein	OCA2	0.0103	0.309	Plasma Membrane	transporter
SNORA68	small nucleolar RNA, H/ACA box 68	SNORA68	0.00568	0.308	Other	other
PKNOX2	PBX/knotted 1 homeobox 2	PKNOX2	0.00729	0.308	Nucleus	transcription regulator
KIAA0319	KIAA0319	KIAA0319	0.024	0.308	Plasma Membrane	other
TRAPPC10	trafficking protein particle complex 10	TRAPPC10	0.0268	0.308	Cytoplasm	other
LRRFIP1	LRR binding FLII interacting protein 1	LRRFIP1	0.0233	0.307	Cytoplasm	transcription regulator
WFDC1	WAP four-disulfide core domain 1	WFDC1	0.00939	0.307	Extracellular Space	other
GPR78	G protein-coupled receptor 78	GPR78	0.0223	0.307	Plasma Membrane	G-protein coupled receptor
ENOX2	ecto-NOX disulfide-thiol exchanger 2	ENOX2	0.0348	0.307	Plasma Membrane	enzyme
ADAP1	ArfGAP with dual PH domains 1	ADAP1	0.0241	0.306	Nucleus	other
SAMD11	sterile alpha motif domain containing 11	SAMD11	0.0233	0.306	Nucleus	other
MAP3K6	mitogen-activated protein kinase kinase kinase 6	MAP3K6	0.00479	0.305	Other	kinase
WDR45B	WD repeat domain 45B	WDR45B	0.0278	0.305	Cytoplasm	other
ASB11	ankyrin repeat and SOCS box containing 11	ASB11	0.0358	0.305	Nucleus	transcription regulator
CFAP46	cilia and flagella associated protein 46	CFAP46	0.00452	0.305	Cytoplasm	other
LOC728613	programmed cell death 6 pseudogene	LOC728613	0.0247	0.305	Other	other
NCOA2	nuclear receptor coactivator 2	NCOA2	0.029	0.304	Nucleus	transcription regulator
GRM1	glutamate metabotropic receptor 1	GRM1	0.0257	0.304	Plasma Membrane	G-protein coupled receptor
TENT4A	terminal nucleotidyltransferase 4A	TENT4A	0.00843	0.304	Nucleus	enzyme
HES2	hes family bHLH transcription factor 2	HES2	0.0239	0.304	Nucleus	transcription regulator
CAPN11	calpain 11	CAPN11	0.0257	0.304	Cytoplasm	peptidase
RASGRF2	Ras protein specific guanine nucleotide releasing factor 2	RASGRF2	0.0249	0.304	Cytoplasm	other
MRPL28	mitochondrial ribosomal protein L28	MRPL28	0.000953	0.304	Cytoplasm	other
KSR2	kinase suppressor of ras 2	KSR2	0.0251	0.303	Cytoplasm	kinase
MISP	mitotic spindle positioning	MISP	0.0308	0.303	Plasma Membrane	other
BANK1	B cell scaffold protein with ankyrin repeats 1	BANK1	0.0242	0.302	Extracellular Space	other
CACNA1A	calcium voltage-gated channel subunit alpha1 A	CACNA1A	0.0316	0.301	Plasma Membrane	ion channel
JRK	Jrk helix-turn-helix protein	JRK	0.0036	0.301	Nucleus	other
ALG1	ALG1, chitobiosyldiphosphodolichol beta-mannosyltransferase	ALG1	0.0292	0.301	Cytoplasm	enzyme
MAPKAPK2	mitogen-activated protein kinase-activated protein kinase 2	MAPKAPK2	0.00966	0.299	Nucleus	kinase
ZC3H12D	zinc finger CCCH-type containing 12D	ZC3H12D	0.0286	0.299	Cytoplasm	other
RHBG	Rh family B glycoprotein (gene/pseudogene)	RHBG	0.0266	0.299	Plasma Membrane	transporter
FTH1P18	ferritin heavy chain 1 pseudogene 18	FTH1P18	0.041	0.298	Other	other
ETFDH	electron transfer flavoprotein dehydrogenase	ETFDH	0.0263	0.298	Cytoplasm	enzyme
RANBP3	RAN binding protein 3	RANBP3	0.0343	0.297	Nucleus	other
SLC34A3	solute carrier family 34 member 3	SLC34A3	0.0331	0.295	Plasma Membrane	transporter
HIST1H2BO	histone cluster 1 H2B family member o	HIST1H2BO	0.00631	0.294	Nucleus	other
FAM45BP	family with sequence similarity 45, member A pseudogene	FAM45BP	0.0318	0.294	Other	other
TLDC2	TBC/LysM-associated domain containing 2	TLDC2	0.0342	0.294	Other	other
SNAI3	snail family transcriptional repressor 3	SNAI3	0.0117	0.294	Nucleus	transcription regulator
GRB7	growth factor receptor bound protein 7	GRB7	0.0343	0.294	Plasma Membrane	other
TMEM126A	transmembrane protein 126A	TMEM126A	0.0274	0.293	Cytoplasm	other
NR2F2-AS1	NR2F2 antisense RNA 1	NR2F2-AS1	0.0136	0.293	Other	other
GLG1	golgi glycoprotein 1	GLG1	0.0339	0.293	Cytoplasm	other
ECEL1P2	endothelin converting enzyme like 1 pseudogene 2	ECEL1P2	0.031	0.292	Other	other
APC2	APC2, WNT signaling pathway regulator	APC2	0.0379	0.292	Cytoplasm	enzyme
ARNTL	aryl hydrocarbon receptor nuclear translocator like	ARNTL	0.00993	0.292	Nucleus	transcription regulator
SCNN1D	sodium channel epithelial 1 delta subunit	SCNN1D	0.011	0.292	Plasma Membrane	ion channel
ARID1B	AT-rich interaction domain 1B	ARID1B	0.0328	0.291	Nucleus	transcription regulator
CST9L	cystatin 9 like	CST9L	0.0365	0.291	Extracellular Space	other
GRID1	glutamate ionotropic receptor delta type subunit 1	GRID1	0.0344	0.29	Plasma Membrane	ion channel
LINC00923	long intergenic non-protein coding RNA 923	LINC00923	0.0352	0.29	Other	other
HID1	HID1 domain containing	HID1	0.0369	0.29	Plasma Membrane	other
ZNF282	zinc finger protein 282	ZNF282	0.000455	0.29	Nucleus	transcription regulator
CCDC8	coiled-coil domain containing 8	CCDC8	0.00778	0.29	Plasma Membrane	other
PTPN21	protein tyrosine phosphatase, non-receptor type 21	PTPN21	0.0364	0.289	Cytoplasm	phosphatase
LHX3	LIM homeobox 3	LHX3	0.00733	0.289	Nucleus	transcription regulator
LMF1	lipase maturation factor 1	LMF1	0.00612	0.289	Cytoplasm	other
JCAD	junctional cadherin 5 associated	JCAD	0.012	0.289	Plasma Membrane	other
ALS2	ALS2, alsin Rho guanine nucleotide exchange factor	ALS2	0.0332	0.289	Cytoplasm	other
GSPT1	G1 to S phase transition 1	GSPT1	0.00624	0.288	Cytoplasm	translation regulator
IGSF9B	immunoglobulin superfamily member 9B	IGSF9B	0.00552	0.288	Plasma Membrane	other
CHSY1	chondroitin sulfate synthase 1	CHSY1	0.00854	0.287	Cytoplasm	enzyme
APBB2	amyloid beta precursor protein binding family B member 2	APBB2	0.0321	0.287	Cytoplasm	other
PPP1R16B	protein phosphatase 1 regulatory subunit 16B	PPP1R16B	0.0393	0.286	Plasma Membrane	phosphatase
ENSA	endosulfine alpha	ENSA	0.0338	0.286	Cytoplasm	transporter
TSHZ1	teashirt zinc finger homeobox 1	TSHZ1	0.0385	0.286	Nucleus	transcription regulator
NPTX2	neuronal pentraxin 2	NPTX2	0.0124	0.286	Extracellular Space	other
GCSAML	germinal center associated signaling and motility like	GCSAML	0.0121	0.286	Other	other
MED9	mediator complex subunit 9	MED9	0.0397	0.286	Nucleus	other
SRRM2	serine/arginine repetitive matrix 2	SRRM2	0.0388	0.285	Nucleus	other
LRRC24	leucine rich repeat containing 24	LRRC24	0.0413	0.284	Other	other
INPP5B	inositol polyphosphate-5-phosphatase B	INPP5B	0.00667	0.284	Plasma Membrane	phosphatase
ANXA11	annexin A11	ANXA11	0.00625	0.284	Nucleus	other
TCEAL4	transcription elongation factor A like 4	TCEAL4	0.0236	0.284	Other	other
ST8SIA4	ST8 alpha-N-acetyl-neuraminide alpha-2,8-sialyltransferase 4	ST8SIA4	0.0365	0.284	Cytoplasm	enzyme
SIGLEC15	sialic acid binding Ig like lectin 15	SIGLEC15	0.04	0.284	Plasma Membrane	other
GSG1L	GSG1 like	GSG1L	0.0397	0.284	Plasma Membrane	other
LDB2	LIM domain binding 2	LDB2	0.0342	0.284	Nucleus	transcription regulator
MYBPC2	myosin binding protein C, fast type	MYBPC2	0.0439	0.284	Cytoplasm	other
ARHGEF4	Rho guanine nucleotide exchange factor 4	ARHGEF4	0.0367	0.283	Cytoplasm	other
ALK	ALK receptor tyrosine kinase	ALK	0.0368	0.283	Plasma Membrane	kinase
APBA2	amyloid beta precursor protein binding family A member 2	APBA2	0.00393	0.283	Cytoplasm	transporter
KIAA0355	KIAA0355	KIAA0355	0.0443	0.283	Extracellular Space	other
GFRA1	GDNF family receptor alpha 1	GFRA1	0.0392	0.283	Plasma Membrane	transmembrane receptor
CCDC66	coiled-coil domain containing 66	CCDC66	0.0343	0.283	Cytoplasm	other
VAMP2	vesicle associated membrane protein 2	VAMP2	0.042	0.283	Plasma Membrane	other
ATG16L2	autophagy related 16 like 2	ATG16L2	1.57e-05	0.282	Extracellular Space	other
TLE3	transducin like enhancer of split 3	TLE3	0.0159	0.282	Nucleus	other
MIR4686	microRNA 4686	MIR4686	0.034	0.282	Cytoplasm	microRNA
EGR3	early growth response 3	EGR3	0.00952	0.282	Nucleus	transcription regulator
TRPM1	transient receptor potential cation channel subfamily M member 1	TRPM1	0.0408	0.282	Plasma Membrane	ion channel
IGDCC3	immunoglobulin superfamily DCC subclass member 3	IGDCC3	0.041	0.281	Other	other
RAB33A	RAB33A, member RAS oncogene family	RAB33A	0.00391	0.281	Cytoplasm	enzyme
ZFHX3	zinc finger homeobox 3	ZFHX3	0.0414	0.281	Nucleus	transcription regulator
PGK1	phosphoglycerate kinase 1	PGK1	0.0249	0.281	Cytoplasm	kinase
LRRC27	leucine rich repeat containing 27	LRRC27	0.0408	0.28	Other	other
TMPRSS3	transmembrane serine protease 3	TMPRSS3	0.0448	0.28	Plasma Membrane	peptidase
FOXC2	forkhead box C2	FOXC2	0.0148	0.279	Nucleus	transcription regulator
NNAT	neuronatin	NNAT	0.00185	0.279	Plasma Membrane	transporter
MYO1F	myosin IF	MYO1F	0.0178	0.279	Cytoplasm	other
VPS28	VPS28, ESCRT-I subunit	VPS28	0.0455	0.279	Cytoplasm	transporter
FERMT3	fermitin family member 3	FERMT3	0.0366	0.278	Cytoplasm	enzyme
SLC38A10	solute carrier family 38 member 10	SLC38A10	0.0453	0.278	Cytoplasm	other
PGGHG	protein-glucosylgalactosylhydroxylysine glucosidase	PGGHG	0.0126	0.278	Cytoplasm	enzyme
MYO9B	myosin IXB	MYO9B	0.018	0.278	Cytoplasm	enzyme
RNF165	ring finger protein 165	RNF165	0.0447	0.278	Nucleus	enzyme
CCR6	C-C motif chemokine receptor 6	CCR6	0.0417	0.278	Plasma Membrane	G-protein coupled receptor
MAP2K3	mitogen-activated protein kinase kinase 3	MAP2K3	0.0163	0.277	Cytoplasm	kinase
LINC01105	long intergenic non-protein coding RNA 1105	LINC01105	0.0411	0.277	Other	other
TDRD10	tudor domain containing 10	TDRD10	0.04	0.277	Other	other
CEP55	centrosomal protein 55	CEP55	0.0439	0.276	Cytoplasm	other
ACSF3	acyl-CoA synthetase family member 3	ACSF3	0.0155	0.276	Cytoplasm	enzyme
LRMDA	leucine rich melanocyte differentiation associated	LRMDA	0.0441	0.276	Other	other
OTUD7A	OTU deubiquitinase 7A	OTUD7A	0.0451	0.276	Cytoplasm	peptidase
TUBB6	tubulin beta 6 class V	TUBB6	0.0465	0.275	Cytoplasm	other
FNDC3B	fibronectin type III domain containing 3B	FNDC3B	0.0389	0.275	Cytoplasm	other
OBSCN-AS1	OBSCN antisense RNA 1	OBSCN-AS1	0.000681	0.275	Other	other
TPRN	taperin	TPRN	0.0466	0.275	Extracellular Space	other
KIT	KIT proto-oncogene receptor tyrosine kinase	KIT	0.04	0.275	Plasma Membrane	transmembrane receptor
PAQR4	progestin and adipoQ receptor family member 4	PAQR4	0.0466	0.274	Other	other
RAC3	Rac family small GTPase 3	RAC3	0.0486	0.274	Cytoplasm	enzyme
KPNB1	karyopherin subunit beta 1	KPNB1	0.0489	0.274	Nucleus	transporter
STX8	syntaxin 8	STX8	0.0491	0.273	Plasma Membrane	other
RHOD	ras homolog family member D	RHOD	0.0402	0.273	Cytoplasm	enzyme
FIRRE	firre intergenic repeating RNA element	FIRRE	0.00625	0.273	Other	other
ZNF665	zinc finger protein 665	ZNF665	0.00981	0.273	Other	other
CRTAC1	cartilage acidic protein 1	CRTAC1	0.0464	0.273	Extracellular Space	other
PANX2	pannexin 2	PANX2	0.0216	0.273	Plasma Membrane	transporter
PIM3	Pim-3 proto-oncogene, serine/threonine kinase	PIM3	0.00699	0.273	Cytoplasm	kinase
ARHGAP22	Rho GTPase activating protein 22	ARHGAP22	0.0467	0.273	Cytoplasm	other
TBX21	T-box 21	TBX21	0.0176	0.272	Nucleus	transcription regulator
DLK1	delta like non-canonical Notch ligand 1	DLK1	0.00142	0.272	Extracellular Space	other
GPR55	G protein-coupled receptor 55	GPR55	0.0456	0.271	Plasma Membrane	G-protein coupled receptor
UNC93B1	unc-93 homolog B1, TLR signaling regulator	UNC93B1	0.0421	0.271	Cytoplasm	transporter
GREB1L	GREB1 like retinoic acid receptor coactivator	GREB1L	0.0187	0.271	Extracellular Space	other
GAPDH	glyceraldehyde-3-phosphate dehydrogenase	GAPDH	0.0149	0.271	Cytoplasm	enzyme
KCNJ9	potassium voltage-gated channel subfamily J member 9	KCNJ9	0.045	0.27	Plasma Membrane	ion channel
SLC12A3	solute carrier family 12 member 3	SLC12A3	0.05	0.27	Plasma Membrane	transporter
DAGLB	diacylglycerol lipase beta	DAGLB	0.0163	0.27	Plasma Membrane	enzyme
HIPK2	homeodomain interacting protein kinase 2	HIPK2	0.0476	0.27	Nucleus	kinase
ESYT3	extended synaptotagmin 3	ESYT3	0.0429	0.27	Plasma Membrane	other
TMEM47	transmembrane protein 47	TMEM47	0.0304	0.27	Plasma Membrane	other
CDCP1	CUB domain containing protein 1	CDCP1	0.0436	0.269	Plasma Membrane	other
MIB1	mindbomb E3 ubiquitin protein ligase 1	MIB1	0.0192	0.269	Cytoplasm	enzyme
PHETA1	PH domain containing endocytic trafficking adaptor 1	PHETA1	0.0464	0.268	Cytoplasm	other
SVOPL	SVOP like	SVOPL	0.0168	0.268	Other	other
SCN3B	sodium voltage-gated channel beta subunit 3	SCN3B	0.0442	0.268	Plasma Membrane	ion channel
FZD1	frizzled class receptor 1	FZD1	0.0494	0.268	Plasma Membrane	G-protein coupled receptor
DAGLA	diacylglycerol lipase alpha	DAGLA	0.0449	0.267	Plasma Membrane	enzyme
OSBPL6	oxysterol binding protein like 6	OSBPL6	0.049	0.267	Cytoplasm	transporter
KLHL8	kelch like family member 8	KLHL8	0.00721	0.267	Nucleus	other
PPARG	peroxisome proliferator activated receptor gamma	PPARG	0.0456	0.266	Nucleus	ligand-dependent nuclear receptor
CFTR	cystic fibrosis transmembrane conductance regulator	CFTR	0.00824	0.266	Plasma Membrane	ion channel
KCNQ1OT1	KCNQ1 opposite strand/antisense transcript 1	KCNQ1OT1	0.0463	0.265	Other	other
UMODL1	uromodulin like 1	UMODL1	0.0228	0.265	Cytoplasm	other
MAP3K21	mitogen-activated protein kinase kinase kinase 21	MAP3K21	0.0494	0.265	Other	kinase
MYO5B	myosin VB	MYO5B	0.0205	0.264	Cytoplasm	enzyme
SDHAP3	succinate dehydrogenase complex flavoprotein subunit A pseudogene 3	SDHAP3	0.00325	0.264	Other	other
LOC100128885	uncharacterized LOC100128885	LOC100128885	0.00871	0.262	Other	other
GET4	golgi to ER traffic protein 4	GET4	0.00876	0.261	Cytoplasm	other
FCGBP	Fc fragment of IgG binding protein	FCGBP	0.00247	0.261	Extracellular Space	other
SH2B2	SH2B adaptor protein 2	SH2B2	0.0192	0.259	Cytoplasm	other
PSMD5	proteasome 26S subunit, non-ATPase 5	PSMD5	0.00298	0.259	Other	other
MBP	myelin basic protein	MBP	0.022	0.258	Extracellular Space	other
CDH12	cadherin 12	CDH12	0.00885	0.257	Plasma Membrane	other
SLAMF8	SLAM family member 8	SLAMF8	0.0192	0.257	Extracellular Space	other
WNT3	Wnt family member 3	WNT3	0.00703	0.256	Extracellular Space	other
HDAC9	histone deacetylase 9	HDAC9	0.02	0.256	Nucleus	transcription regulator
FBP2	fructose-bisphosphatase 2	FBP2	0.0217	0.256	Cytoplasm	phosphatase
TDGF1	teratocarcinoma-derived growth factor 1	TDGF1	0.0164	0.254	Extracellular Space	growth factor
ATF7	activating transcription factor 7	ATF7	0.00539	0.253	Nucleus	transcription regulator
FAM174B	family with sequence similarity 174 member B	FAM174B	0.0239	0.252	Other	other
GRIN3B	glutamate ionotropic receptor NMDA type subunit 3B	GRIN3B	0.0259	0.251	Plasma Membrane	ion channel
PPP6R1	protein phosphatase 6 regulatory subunit 1	PPP6R1	0.0125	0.251	Cytoplasm	other
MIR4516	microRNA 4516	MIR4516	0.022	0.25	Cytoplasm	microRNA
TRPM2	transient receptor potential cation channel subfamily M member 2	TRPM2	0.0277	0.25	Plasma Membrane	ion channel
RS1	retinoschisin 1	RS1	0.041	0.249	Extracellular Space	other
PFKP	phosphofructokinase, platelet	PFKP	0.0213	0.249	Cytoplasm	kinase
C16orf91	chromosome 16 open reading frame 91	C16orf91	0.0098	0.248	Other	other
MGST2	microsomal glutathione S-transferase 2	MGST2	0.0193	0.248	Cytoplasm	enzyme
PKP3	plakophilin 3	PKP3	0.00534	0.248	Plasma Membrane	other
mir-554	microRNA 554	MIR554	0.0218	0.247	Cytoplasm	microRNA
DNAH10	dynein axonemal heavy chain 10	DNAH10	0.0208	0.246	Cytoplasm	other
NHS	NHS actin remodeling regulator	NHS	0.0432	0.245	Nucleus	other
SDF4	stromal cell derived factor 4	SDF4	0.0222	0.245	Cytoplasm	other
BBX	BBX, HMG-box containing	BBX	0.0184	0.245	Nucleus	transcription regulator
CUBN	cubilin	CUBN	0.0224	0.244	Plasma Membrane	transmembrane receptor
SOX5	SRY-box 5	SOX5	0.0212	0.244	Nucleus	transcription regulator
GNG8	G protein subunit gamma 8	GNG8	0.0133	0.244	Plasma Membrane	enzyme
STXBP5-AS1	STXBP5 antisense RNA 1	STXBP5-AS1	0.0122	0.243	Other	other
AGPAT4	1-acylglycerol-3-phosphate O-acyltransferase 4	AGPAT4	0.0122	0.243	Cytoplasm	enzyme
FOXK1	forkhead box K1	FOXK1	0.0235	0.243	Nucleus	transcription regulator
MIR4277	microRNA 4277	MIR4277	0.0225	0.242	Cytoplasm	microRNA
IRF2	interferon regulatory factor 2	IRF2	0.0207	0.242	Nucleus	transcription regulator
BHLHE40-AS1	BHLHE40 antisense RNA 1	BHLHE40-AS1	0.0191	0.241	Other	other
MLLT10	MLLT10, histone lysine methyltransferase DOT1L cofactor	MLLT10	0.0232	0.241	Nucleus	transcription regulator
PLPPR5	phospholipid phosphatase related 5	PLPPR5	0.0114	0.24	Plasma Membrane	other
C17orf64	chromosome 17 open reading frame 64	C17orf64	0.0127	0.24	Other	other
MRPL57	mitochondrial ribosomal protein L57	MRPL57	0.00376	0.238	Cytoplasm	other
IL32	interleukin 32	IL32	0.025	0.237	Extracellular Space	cytokine
LINC00319	long intergenic non-protein coding RNA 319	LINC00319	0.0317	0.237	Other	other
CAMK1D	calcium/calmodulin dependent protein kinase ID	CAMK1D	0.0244	0.235	Cytoplasm	kinase
VIPR2	vasoactive intestinal peptide receptor 2	VIPR2	0.0255	0.234	Plasma Membrane	G-protein coupled receptor
SETD5	SET domain containing 5	SETD5	0.0204	0.234	Nucleus	other
LRRC71	leucine rich repeat containing 71	LRRC71	0.0249	0.234	Other	other
MBTPS1	membrane bound transcription factor peptidase, site 1	MBTPS1	0.0259	0.232	Cytoplasm	peptidase
ARHGEF7	Rho guanine nucleotide exchange factor 7	ARHGEF7	0.0262	0.232	Cytoplasm	other
LINC00221	long intergenic non-protein coding RNA 221	LINC00221	0.0251	0.231	Other	other
MIR924HG	MIR924 host gene	MIR924HG	0.0289	0.231	Other	other
LRCOL1	leucine rich colipase like 1	LRCOL1	0.0237	0.231	Other	other
TRAF3	TNF receptor associated factor 3	TRAF3	0.0253	0.23	Cytoplasm	enzyme
ASXL2	ASXL transcriptional regulator 2	ASXL2	0.0269	0.23	Extracellular Space	other
JAK1	Janus kinase 1	JAK1	0.0256	0.23	Cytoplasm	kinase
CACNB2	calcium voltage-gated channel auxiliary subunit beta 2	CACNB2	0.0253	0.23	Plasma Membrane	ion channel
ICAM2	intercellular adhesion molecule 2	ICAM2	0.0284	0.23	Plasma Membrane	other
PGAM1	phosphoglycerate mutase 1	PGAM1	0.0253	0.23	Cytoplasm	phosphatase
GJB2	gap junction protein beta 2	GJB2	0.0131	0.23	Plasma Membrane	transporter
HERPUD2	HERPUD family member 2	HERPUD2	0.0267	0.229	Other	other
CLIC6	chloride intracellular channel 6	CLIC6	0.0337	0.229	Plasma Membrane	ion channel
DUSP4	dual specificity phosphatase 4	DUSP4	0.0314	0.228	Nucleus	phosphatase
ADCY7	adenylate cyclase 7	ADCY7	0.0267	0.228	Plasma Membrane	enzyme
INPP5J	inositol polyphosphate-5-phosphatase J	INPP5J	0.035	0.227	Plasma Membrane	phosphatase
PTGIR	prostaglandin I2 receptor	PTGIR	0.00212	0.227	Plasma Membrane	G-protein coupled receptor
PITPNC1	phosphatidylinositol transfer protein cytoplasmic 1	PITPNC1	0.029	0.227	Cytoplasm	transporter
EFNB1	ephrin B1	EFNB1	0.00881	0.226	Plasma Membrane	kinase
SDK2	sidekick cell adhesion molecule 2	SDK2	0.0293	0.224	Plasma Membrane	other
ZSCAN10	zinc finger and SCAN domain containing 10	ZSCAN10	0.0275	0.223	Nucleus	transcription regulator
DOCK10	dedicator of cytokinesis 10	DOCK10	0.0282	0.223	Cytoplasm	other
MIDN	midnolin	MIDN	0.033	0.222	Nucleus	other
RORA	RAR related orphan receptor A	RORA	0.0306	0.221	Nucleus	ligand-dependent nuclear receptor
SUN1	Sad1 and UNC84 domain containing 1	SUN1	0.0279	0.221	Nucleus	other
TMPRSS7	transmembrane serine protease 7	TMPRSS7	0.0223	0.221	Plasma Membrane	peptidase
PLPP2	phospholipid phosphatase 2	PLPP2	0.0332	0.22	Plasma Membrane	phosphatase
L3MBTL1	L3MBTL1, histone methyl-lysine binding protein	L3MBTL1	0.0321	0.219	Nucleus	other
CXCR5	C-X-C motif chemokine receptor 5	CXCR5	0.0252	0.219	Plasma Membrane	G-protein coupled receptor
CD82	CD82 molecule	CD82	0.0253	0.218	Plasma Membrane	other
ARID5B	AT-rich interaction domain 5B	ARID5B	0.0271	0.216	Nucleus	transcription regulator
FAM83A-AS1	FAM83A antisense RNA 1	FAM83A-AS1	0.0333	0.216	Other	other
UXS1	UDP-glucuronate decarboxylase 1	UXS1	0.0291	0.216	Cytoplasm	enzyme
NOS3	nitric oxide synthase 3	NOS3	0.0286	0.214	Cytoplasm	enzyme
NFATC2	nuclear factor of activated T cells 2	NFATC2	0.0327	0.213	Nucleus	transcription regulator
TOX3	TOX high mobility group box family member 3	TOX3	0.0285	0.211	Nucleus	transcription regulator
TAB1	TGF-beta activated kinase 1 (MAP3K7) binding protein 1	TAB1	0.0374	0.203	Cytoplasm	enzyme
MOBP	myelin-associated oligodendrocyte basic protein	MOBP	0.0231	-0.208	Cytoplasm	other
MTMR7	myotubularin related protein 7	MTMR7	0.0337	-0.211	Cytoplasm	phosphatase
FBXL18	F-box and leucine rich repeat protein 18	FBXL18	0.0122	-0.213	Cytoplasm	enzyme
PCDHA13	protocadherin alpha 13	PCDHA13	0.0116	-0.213	Plasma Membrane	other
ORAI1	ORAI calcium release-activated calcium modulator 1	ORAI1	0.0258	-0.213	Plasma Membrane	ion channel
TNFRSF9	TNF receptor superfamily member 9	TNFRSF9	0.0279	-0.214	Plasma Membrane	transmembrane receptor
FAM163A	family with sequence similarity 163 member A	FAM163A	0.0279	-0.214	Other	other
TMEM121	transmembrane protein 121	TMEM121	0.0114	-0.215	Other	other
TAL1	TAL bHLH transcription factor 1, erythroid differentiation factor	TAL1	0.0278	-0.215	Nucleus	transcription regulator
PRDM15	PR/SET domain 15	PRDM15	0.0357	-0.218	Nucleus	transcription regulator
MYO18B	myosin XVIIIB	MYO18B	0.0365	-0.218	Cytoplasm	other
CPA5	carboxypeptidase A5	CPA5	0.0282	-0.218	Extracellular Space	peptidase
CACNA1D	calcium voltage-gated channel subunit alpha1 D	CACNA1D	0.0225	-0.219	Plasma Membrane	ion channel
DUSP22	dual specificity phosphatase 22	DUSP22	0.0288	-0.221	Cytoplasm	phosphatase
EHD1	EH domain containing 1	EHD1	0.025	-0.221	Cytoplasm	other
CADM4	cell adhesion molecule 4	CADM4	0.033	-0.222	Plasma Membrane	other
LSM10	LSM10, U7 small nuclear RNA associated	LSM10	0.027	-0.222	Nucleus	other
LINC00672	long intergenic non-protein coding RNA 672	LINC00672	0.0296	-0.222	Other	other
CXCL12	C-X-C motif chemokine ligand 12	CXCL12	0.0264	-0.223	Extracellular Space	cytokine
FOXD2	forkhead box D2	FOXD2	0.0269	-0.223	Nucleus	transcription regulator
DPEP2	dipeptidase 2	DPEP2	0.00617	-0.223	Plasma Membrane	peptidase
SEC14L4	SEC14 like lipid binding 4	SEC14L4	0.0356	-0.224	Other	transporter
SOX2-OT	SOX2 overlapping transcript	SOX2-OT	0.0217	-0.225	Other	other
SPTBN1	spectrin beta, non-erythrocytic 1	SPTBN1	0.0279	-0.225	Plasma Membrane	other
FAM131A	family with sequence similarity 131 member A	FAM131A	0.0217	-0.225	Other	transporter
H19	H19, imprinted maternally expressed transcript	H19	0.0242	-0.226	Cytoplasm	other
GNAS	GNAS complex locus	GNAS	0.031	-0.226	Plasma Membrane	enzyme
ATP2C2	ATPase secretory pathway Ca2+ transporting 2	ATP2C2	0.0269	-0.226	Cytoplasm	enzyme
BRF1	BRF1, RNA polymerase III transcription initiation factor subunit	BRF1	0.00612	-0.226	Nucleus	transcription regulator
GALNT8	polypeptide N-acetylgalactosaminyltransferase 8	GALNT8	0.0244	-0.226	Cytoplasm	enzyme
DCLRE1C	DNA cross-link repair 1C	DCLRE1C	0.0258	-0.227	Nucleus	enzyme
RB1	RB transcriptional corepressor 1	RB1	0.00384	-0.228	Nucleus	transcription regulator
ZNF292	zinc finger protein 292	ZNF292	0.0277	-0.228	Nucleus	transcription regulator
KLHL17	kelch like family member 17	KLHL17	0.026	-0.228	Cytoplasm	other
PREX1	phosphatidylinositol-3,4,5-trisphosphate dependent Rac exchange factor 1	PREX1	0.0305	-0.229	Cytoplasm	other
PMEPA1	prostate transmembrane protein, androgen induced 1	PMEPA1	0.0302	-0.23	Plasma Membrane	other
SKIDA1	SKI/DACH domain containing 1	SKIDA1	0.0252	-0.231	Other	other
ZFYVE28	zinc finger FYVE-type containing 28	ZFYVE28	0.01	-0.231	Cytoplasm	other
CASC15	cancer susceptibility 15	CASC15	0.0271	-0.231	Other	other
DKC1	dyskerin pseudouridine synthase 1	DKC1	0.0494	-0.233	Nucleus	enzyme
CYP7B1	cytochrome P450 family 7 subfamily B member 1	CYP7B1	0.00926	-0.233	Cytoplasm	enzyme
LRRC34	leucine rich repeat containing 34	LRRC34	0.0205	-0.234	Other	other
NET1	neuroepithelial cell transforming 1	NET1	0.00147	-0.234	Nucleus	other
EEF1A2	eukaryotic translation elongation factor 1 alpha 2	EEF1A2	0.0291	-0.234	Cytoplasm	translation regulator
LINC02226	long intergenic non-protein coding RNA 2226	LINC02226	0.0243	-0.234	Other	other
GPRASP1	G protein-coupled receptor associated sorting protein 1	GPRASP1	0.0485	-0.235	Cytoplasm	transporter
NAPSA	napsin A aspartic peptidase	NAPSA	0.0304	-0.235	Extracellular Space	peptidase
CCR5	C-C motif chemokine receptor 5 (gene/pseudogene)	CCR5	0.00822	-0.235	Plasma Membrane	G-protein coupled receptor
ZMAT1	zinc finger matrin-type 1	ZMAT1	0.0138	-0.235	Nucleus	other
WDR27	WD repeat domain 27	WDR27	0.0263	-0.235	Nucleus	other
LMTK2	lemur tyrosine kinase 2	LMTK2	0.0113	-0.235	Cytoplasm	kinase
SOX9	SRY-box 9	SOX9	0.0273	-0.235	Nucleus	transcription regulator
MXRA8	matrix remodeling associated 8	MXRA8	0.0245	-0.236	Cytoplasm	other
DNAH9	dynein axonemal heavy chain 9	DNAH9	0.0271	-0.236	Cytoplasm	other
SNED1	sushi, nidogen and EGF like domains 1	SNED1	0.0257	-0.236	Plasma Membrane	other
PHF6	PHD finger protein 6	PHF6	0.0478	-0.236	Nucleus	transcription regulator
ANKRD20A19P	ankyrin repeat domain 20 family member A19, pseudogene	ANKRD20A19P	0.0127	-0.236	Other	other
OPRL1	opioid related nociceptin receptor 1	OPRL1	0.0141	-0.237	Plasma Membrane	G-protein coupled receptor
AXIN1	axin 1	AXIN1	0.0249	-0.237	Cytoplasm	other
CORO2A	coronin 2A	CORO2A	0.0261	-0.237	Cytoplasm	other
ADAMTS3	ADAM metallopeptidase with thrombospondin type 1 motif 3	ADAMTS3	0.0217	-0.237	Extracellular Space	peptidase
LOC283194	uncharacterized LOC283194	LOC283194	0.0102	-0.238	Other	other
KCNK3	potassium two pore domain channel subfamily K member 3	KCNK3	0.0254	-0.238	Plasma Membrane	ion channel
STK26	serine/threonine kinase 26	STK26	0.0238	-0.238	Nucleus	kinase
SH2D1A	SH2 domain containing 1A	SH2D1A	0.0471	-0.238	Cytoplasm	other
PDGFRA	platelet derived growth factor receptor alpha	PDGFRA	0.0215	-0.238	Plasma Membrane	kinase
GNAS-AS1	GNAS antisense RNA 1	GNAS-AS1	0.00524	-0.238	Other	other
LOC100289473	cytoskeleton associated protein 2-like pseudogene	LOC100289473	0.028	-0.238	Other	other
HERC2	HECT and RLD domain containing E3 ubiquitin protein ligase 2	HERC2	0.0274	-0.238	Cytoplasm	enzyme
PODNL1	podocan like 1	PODNL1	0.0294	-0.239	Extracellular Space	other
RFX1	regulatory factor X1	RFX1	0.0138	-0.239	Nucleus	transcription regulator
ARAF	A-Raf proto-oncogene, serine/threonine kinase	ARAF	0.0465	-0.239	Cytoplasm	kinase
KIF1A	kinesin family member 1A	KIF1A	0.025	-0.239	Cytoplasm	other
ZNF204P	zinc finger protein 204, pseudogene	ZNF204P	0.025	-0.24	Other	other
LHX8	LIM homeobox 8	LHX8	0.0233	-0.241	Nucleus	transcription regulator
CUX1	cut like homeobox 1	CUX1	0.0239	-0.241	Nucleus	transcription regulator
EOMES	eomesodermin	EOMES	0.0191	-0.241	Nucleus	transcription regulator
PDK3	pyruvate dehydrogenase kinase 3	PDK3	0.0453	-0.241	Cytoplasm	kinase
ZNF181	zinc finger protein 181	ZNF181	0.0135	-0.242	Other	other
KCNMA1	potassium calcium-activated channel subfamily M alpha 1	KCNMA1	0.01	-0.242	Plasma Membrane	ion channel
REPS2	RALBP1 associated Eps domain containing 2	REPS2	0.0446	-0.243	Cytoplasm	other
LINC00662	long intergenic non-protein coding RNA 662	LINC00662	0.0283	-0.243	Other	other
FOXA1	forkhead box A1	FOXA1	0.0229	-0.243	Nucleus	transcription regulator
STAB2	stabilin 2	STAB2	0.0214	-0.243	Plasma Membrane	transmembrane receptor
LDHC	lactate dehydrogenase C	LDHC	0.0208	-0.243	Cytoplasm	enzyme
VPS53	VPS53, GARP complex subunit	VPS53	0.0252	-0.244	Cytoplasm	other
CCL20	C-C motif chemokine ligand 20	CCL20	0.0238	-0.244	Extracellular Space	cytokine
FZD9	frizzled class receptor 9	FZD9	0.0232	-0.244	Plasma Membrane	G-protein coupled receptor
MRGPRG	MAS related GPR family member G	MRGPRG	0.00547	-0.244	Plasma Membrane	G-protein coupled receptor
LOC339166	uncharacterized LOC339166	LOC339166	0.0051	-0.245	Other	other
SCML1	Scm polycomb group protein like 1	SCML1	0.00542	-0.245	Nucleus	transcription regulator
ANKRD20A5P	ankyrin repeat domain 20 family member A5, pseudogene	ANKRD20A5P	0.0257	-0.245	Other	other
PDE9A	phosphodiesterase 9A	PDE9A	0.0107	-0.245	Cytoplasm	enzyme
OVOL1	ovo like transcriptional repressor 1	OVOL1	0.0203	-0.246	Nucleus	transcription regulator
LOC286177	uncharacterized LOC286177	LOC286177	0.0271	-0.246	Other	other
HTR2A	5-hydroxytryptamine receptor 2A	HTR2A	0.0228	-0.246	Plasma Membrane	G-protein coupled receptor
PM20D1	peptidase M20 domain containing 1	PM20D1	0.00166	-0.247	Cytoplasm	peptidase
FAM155B	family with sequence similarity 155 member B	FAM155B	0.0415	-0.248	Plasma Membrane	transmembrane receptor
GLDN	gliomedin	GLDN	0.0249	-0.249	Cytoplasm	other
CLDN3	claudin 3	CLDN3	0.00361	-0.249	Plasma Membrane	transmembrane receptor
SGK1	serum/glucocorticoid regulated kinase 1	SGK1	0.0068	-0.249	Cytoplasm	kinase
REEP1	receptor accessory protein 1	REEP1	0.0224	-0.249	Cytoplasm	other
LINC00629	long intergenic non-protein coding RNA 629	LINC00629	0.041	-0.25	Other	other
VSTM2B	V-set and transmembrane domain containing 2B	VSTM2B	0.0263	-0.25	Other	other
SLC43A1	solute carrier family 43 member 1	SLC43A1	0.00222	-0.25	Plasma Membrane	transporter
PTTG1IP	PTTG1 interacting protein	PTTG1IP	0.0104	-0.25	Nucleus	other
TRAPPC9	trafficking protein particle complex 9	TRAPPC9	0.026	-0.25	Plasma Membrane	other
ETS2	ETS proto-oncogene 2, transcription factor	ETS2	0.0277	-0.25	Nucleus	transcription regulator
MMP15	matrix metallopeptidase 15	MMP15	0.0219	-0.25	Extracellular Space	peptidase
HOXA3	homeobox A3	HOXA3	0.0213	-0.251	Nucleus	transcription regulator
PRDM8	PR/SET domain 8	PRDM8	0.0186	-0.252	Nucleus	transcription regulator
CROCC	ciliary rootlet coiled-coil, rootletin	CROCC	0.00441	-0.252	Plasma Membrane	other
GZMM	granzyme M	GZMM	0.0256	-0.252	Cytoplasm	peptidase
KCNE1	potassium voltage-gated channel subfamily E regulatory subunit 1	KCNE1	0.027	-0.252	Plasma Membrane	ion channel
TRIM14	tripartite motif containing 14	TRIM14	0.00667	-0.252	Cytoplasm	other
CELSR3	cadherin EGF LAG seven-pass G-type receptor 3	CELSR3	0.00701	-0.253	Plasma Membrane	G-protein coupled receptor
XXYLT1-AS2	XXYLT1 antisense RNA 2	XXYLT1-AS2	0.007	-0.253	Other	other
CFAP100	cilia and flagella associated protein 100	CFAP100	0.00139	-0.254	Cytoplasm	other
HECA	hdc homolog, cell cycle regulator	HECA	0.0213	-0.254	Nucleus	other
PCDHGA10	protocadherin gamma subfamily A, 10	PCDHGA10	0.0193	-0.255	Other	other
GREM2	gremlin 2, DAN family BMP antagonist	GREM2	0.00192	-0.255	Extracellular Space	other
OR2L13	olfactory receptor family 2 subfamily L member 13	OR2L13	0.0195	-0.255	Plasma Membrane	G-protein coupled receptor
AP1M1	adaptor related protein complex 1 subunit mu 1	AP1M1	0.012	-0.256	Cytoplasm	transporter
TTC9B	tetratricopeptide repeat domain 9B	TTC9B	0.0244	-0.256	Other	other
PQBP1	polyglutamine binding protein 1	PQBP1	0.037	-0.257	Nucleus	transcription regulator
RIBC2	RIB43A domain with coiled-coils 2	RIBC2	0.0266	-0.257	Extracellular Space	other
NARS2	asparaginyl-tRNA synthetase 2, mitochondrial	NARS2	0.00846	-0.257	Cytoplasm	enzyme
BCOR	BCL6 corepressor	BCOR	0.00104	-0.257	Nucleus	transcription regulator
CCIN	calicin	CCIN	0.003	-0.258	Cytoplasm	other
ZFP37	ZFP37 zinc finger protein	ZFP37	0.00642	-0.258	Nucleus	transcription regulator
SRPX	sushi repeat containing protein X-linked	SRPX	0.0194	-0.258	Cytoplasm	other
HS3ST1	heparan sulfate-glucosamine 3-sulfotransferase 1	HS3ST1	0.00257	-0.258	Cytoplasm	enzyme
PIGZ	phosphatidylinositol glycan anchor biosynthesis class Z	PIGZ	0.0154	-0.258	Cytoplasm	enzyme
NR1H2	nuclear receptor subfamily 1 group H member 2	NR1H2	0.0117	-0.258	Nucleus	ligand-dependent nuclear receptor
ETNPPL	ethanolamine-phosphate phospho-lyase	ETNPPL	0.017	-0.258	Cytoplasm	enzyme
MEIS1-AS3	MEIS1 antisense RNA 3	MEIS1-AS3	0.02	-0.259	Other	other
STK24	serine/threonine kinase 24	STK24	0.0195	-0.259	Cytoplasm	kinase
CCDC9	coiled-coil domain containing 9	CCDC9	0.0116	-0.259	Extracellular Space	other
MTUS1	microtubule associated scaffold protein 1	MTUS1	0.0231	-0.259	Extracellular Space	other
CRIP2	cysteine rich protein 2	CRIP2	0.0192	-0.259	Nucleus	other
DLC1	DLC1 Rho GTPase activating protein	DLC1	0.0231	-0.259	Cytoplasm	other
MAP2K4P1	mitogen-activated protein kinase kinase 4 pseudogene 1	MAP2K4P1	0.0354	-0.26	Other	other
WRB	tryptophan rich basic protein	WRB	0.0138	-0.26	Extracellular Space	other
ATP5MC2	ATP synthase membrane subunit c locus 2	ATP5MC2	0.0173	-0.26	Cytoplasm	transporter
ZDHHC9	zinc finger DHHC-type containing 9	ZDHHC9	0.0353	-0.26	Cytoplasm	enzyme
DNAH6	dynein axonemal heavy chain 6	DNAH6	0.0101	-0.261	Extracellular Space	other
ESM1	endothelial cell specific molecule 1	ESM1	0.0177	-0.261	Extracellular Space	growth factor
ANKMY1	ankyrin repeat and MYND domain containing 1	ANKMY1	0.0194	-0.261	Other	other
GPC3	glypican 3	GPC3	0.0349	-0.261	Plasma Membrane	other
RNF212	ring finger protein 212	RNF212	0.0163	-0.262	Nucleus	enzyme
CHL1	cell adhesion molecule L1 like	CHL1	0.0489	-0.262	Plasma Membrane	other
KCNH2	potassium voltage-gated channel subfamily H member 2	KCNH2	0.0184	-0.262	Plasma Membrane	ion channel
MEIOB	meiosis specific with OB domains	MEIOB	0.0188	-0.262	Cytoplasm	enzyme
MEG3	maternally expressed 3	MEG3	0.00507	-0.263	Other	other
EFHC2	EF-hand domain containing 2	EFHC2	0.0339	-0.263	Other	other
PALLD	palladin, cytoskeletal associated protein	PALLD	0.0161	-0.263	Plasma Membrane	other
TTBK1	tau tubulin kinase 1	TTBK1	0.00991	-0.263	Other	kinase
NAV1	neuron navigator 1	NAV1	0.00902	-0.263	Other	enzyme
ADAMTS15	ADAM metallopeptidase with thrombospondin type 1 motif 15	ADAMTS15	0.0484	-0.263	Extracellular Space	peptidase
PRICKLE3	prickle planar cell polarity protein 3	PRICKLE3	0.0181	-0.263	Other	other
ZBTB11	zinc finger and BTB domain containing 11	ZBTB11	0.0472	-0.264	Nucleus	transcription regulator
FLJ46906	uncharacterized LOC441172	FLJ46906	0.00967	-0.265	Other	other
CALR3	calreticulin 3	CALR3	0.0217	-0.265	Cytoplasm	other
SFXN5	sideroflexin 5	SFXN5	0.0183	-0.265	Cytoplasm	transporter
ZBTB17	zinc finger and BTB domain containing 17	ZBTB17	0.0056	-0.265	Nucleus	transcription regulator
LOC100505795	uncharacterized LOC100505795	LOC100505795	0.017	-0.265	Other	other
MCF2L2	MCF.2 cell line derived transforming sequence-like 2	MCF2L2	0.0139	-0.265	Other	other
EGLN1	egl-9 family hypoxia inducible factor 1	EGLN1	0.0489	-0.265	Cytoplasm	enzyme
DEF8	differentially expressed in FDCP 8 homolog	DEF8	0.00205	-0.266	Other	other
PRKAG3	protein kinase AMP-activated non-catalytic subunit gamma 3	PRKAG3	0.05	-0.266	Cytoplasm	other
C17orf51	chromosome 17 open reading frame 51	C17orf51	0.0101	-0.266	Other	other
EBP	EBP, cholestenol delta-isomerase	EBP	0.0104	-0.266	Cytoplasm	enzyme
KLHL35	kelch like family member 35	KLHL35	0.00262	-0.266	Other	other
SLC9A7	solute carrier family 9 member A7	SLC9A7	0.0319	-0.266	Cytoplasm	transporter
PRR23B	proline rich 23B	PRR23B	0.0454	-0.266	Other	other
MID1IP1	MID1 interacting protein 1	MID1IP1	0.0317	-0.267	Cytoplasm	other
SFMBT2	Scm like with four mbt domains 2	SFMBT2	0.00784	-0.267	Nucleus	other
WDR45	WD repeat domain 45	WDR45	0.0314	-0.268	Cytoplasm	other
EMD	emerin	EMD	0.00156	-0.268	Nucleus	other
SYT1	synaptotagmin 1	SYT1	0.0468	-0.268	Cytoplasm	transporter
TMEM132C	transmembrane protein 132C	TMEM132C	0.0466	-0.268	Other	other
PCDHGC3	protocadherin gamma subfamily C, 3	PCDHGC3	0.0483	-0.268	Plasma Membrane	other
SGCZ	sarcoglycan zeta	SGCZ	0.0113	-0.268	Plasma Membrane	other
UNC5C	unc-5 netrin receptor C	UNC5C	0.0448	-0.268	Plasma Membrane	transmembrane receptor
LTBP3	latent transforming growth factor beta binding protein 3	LTBP3	0.00257	-0.269	Extracellular Space	other
TMEM204	transmembrane protein 204	TMEM204	0.00796	-0.269	Plasma Membrane	other
ZBED2	zinc finger BED-type containing 2	ZBED2	0.0437	-0.269	Other	other
NDUFA4L2	NDUFA4, mitochondrial complex associated like 2	NDUFA4L2	0.0458	-0.269	Other	enzyme
SYN1	synapsin I	SYN1	0.01	-0.269	Plasma Membrane	transporter
DMTN	dematin actin binding protein	DMTN	0.0202	-0.269	Plasma Membrane	other
ABCD3	ATP binding cassette subfamily D member 3	ABCD3	0.0458	-0.269	Cytoplasm	transporter
REXO4	REX4 homolog, 3'-5' exonuclease	REXO4	0.00937	-0.269	Nucleus	transcription regulator
LINC00324	long intergenic non-protein coding RNA 324	LINC00324	0.00969	-0.269	Other	other
FAM102B	family with sequence similarity 102 member B	FAM102B	0.0159	-0.27	Other	other
PCP4L1	Purkinje cell protein 4 like 1	PCP4L1	0.0456	-0.27	Other	other
TESC	tescalcin	TESC	0.0151	-0.27	Cytoplasm	other
IGFBP2	insulin like growth factor binding protein 2	IGFBP2	0.0465	-0.27	Extracellular Space	other
RASL11B	RAS like family 11 member B	RASL11B	0.0434	-0.27	Plasma Membrane	enzyme
PTPRF	protein tyrosine phosphatase, receptor type F	PTPRF	0.0446	-0.271	Plasma Membrane	phosphatase
SND1	staphylococcal nuclease and tudor domain containing 1	SND1	0.0469	-0.271	Nucleus	enzyme
BMP8B	bone morphogenetic protein 8b	BMP8B	0.0443	-0.271	Extracellular Space	growth factor
GAB3	GRB2 associated binding protein 3	GAB3	0.0295	-0.271	Other	other
CASC10	cancer susceptibility 10	CASC10	0.0476	-0.271	Other	other
MAST4	microtubule associated serine/threonine kinase family member 4	MAST4	0.0456	-0.271	Other	kinase
SOX8	SRY-box 8	SOX8	0.0487	-0.272	Nucleus	transcription regulator
PBX3	PBX homeobox 3	PBX3	0.0495	-0.272	Nucleus	transcription regulator
RAB3IL1	RAB3A interacting protein like 1	RAB3IL1	0.0413	-0.272	Cytoplasm	other
SEMA5B	semaphorin 5B	SEMA5B	0.0415	-0.272	Plasma Membrane	other
WWC1	WW and C2 domain containing 1	WWC1	0.0453	-0.272	Cytoplasm	transcription regulator
PTCHD1	patched domain containing 1	PTCHD1	0.00294	-0.272	Plasma Membrane	other
CYTH4	cytohesin 4	CYTH4	0.0219	-0.272	Cytoplasm	other
MNX1	motor neuron and pancreas homeobox 1	MNX1	0.046	-0.272	Nucleus	transcription regulator
KCNMB2	potassium calcium-activated channel subfamily M regulatory beta subunit 2	KCNMB2	0.0412	-0.272	Plasma Membrane	ion channel
FAIM2	Fas apoptotic inhibitory molecule 2	FAIM2	0.0433	-0.272	Plasma Membrane	other
DHFRP3	dihydrofolate reductase pseudogene 3	DHFRP3	0.00282	-0.273	Other	other
VSTM2L	V-set and transmembrane domain containing 2 like	VSTM2L	0.018	-0.273	Extracellular Space	other
ZEB2	zinc finger E-box binding homeobox 2	ZEB2	0.0441	-0.273	Nucleus	transcription regulator
MAGI1-AS1	MAGI1 antisense RNA 1	MAGI1-AS1	0.0408	-0.273	Other	other
DPP6	dipeptidyl peptidase like 6	DPP6	0.0452	-0.273	Plasma Membrane	other
PHF8	PHD finger protein 8	PHF8	0.0029	-0.273	Nucleus	enzyme
COL27A1	collagen type XXVII alpha 1 chain	COL27A1	0.0481	-0.273	Extracellular Space	other
MYO10	myosin X	MYO10	0.0441	-0.273	Cytoplasm	enzyme
CACNA1H	calcium voltage-gated channel subunit alpha1 H	CACNA1H	0.0474	-0.273	Plasma Membrane	ion channel
CASP12	caspase 12 (gene/pseudogene)	CASP12	0.04	-0.274	Cytoplasm	peptidase
CYP26B1	cytochrome P450 family 26 subfamily B member 1	CYP26B1	0.0435	-0.274	Cytoplasm	enzyme
KIF16B	kinesin family member 16B	KIF16B	0.0488	-0.274	Cytoplasm	enzyme
TOX2	TOX high mobility group box family member 2	TOX2	0.00598	-0.274	Nucleus	transcription regulator
C2orf27A/C2orf27B	chromosome 2 open reading frame 27A	C2orf27B	0.043	-0.274	Other	other
OLFM1	olfactomedin 1	OLFM1	0.0473	-0.274	Cytoplasm	other
CCDC181	coiled-coil domain containing 181	CCDC181	0.0418	-0.275	Nucleus	other
TBC1D8	TBC1 domain family member 8	TBC1D8	0.0159	-0.275	Plasma Membrane	other
SNX9	sorting nexin 9	SNX9	0.0438	-0.275	Cytoplasm	transporter
MYL12A	myosin light chain 12A	MYL12A	0.0469	-0.275	Cytoplasm	other
FAM90A1	family with sequence similarity 90 member A1	FAM90A1	0.0414	-0.275	Other	other
RAD52	RAD52 homolog, DNA repair protein	RAD52	0.00699	-0.275	Nucleus	other
ISLR2	immunoglobulin superfamily containing leucine rich repeat 2	ISLR2	0.0453	-0.275	Plasma Membrane	other
ZNF890P	zinc finger protein 890, pseudogene	ZNF890P	0.0434	-0.275	Other	other
MLC1	megalencephalic leukoencephalopathy with subcortical cysts 1	MLC1	0.0207	-0.276	Plasma Membrane	transporter
CD9	CD9 molecule	CD9	0.0405	-0.276	Plasma Membrane	other
FRAS1	Fraser extracellular matrix complex subunit 1	FRAS1	0.0389	-0.276	Extracellular Space	other
KIF26B	kinesin family member 26B	KIF26B	0.0404	-0.276	Other	other
OXNAD1	oxidoreductase NAD binding domain containing 1	OXNAD1	0.0379	-0.277	Cytoplasm	transporter
RBBP5	RB binding protein 5, histone lysine methyltransferase complex subunit	RBBP5	0.0401	-0.277	Nucleus	enzyme
RASGEF1C	RasGEF domain family member 1C	RASGEF1C	0.0414	-0.277	Other	other
PRKCZ	protein kinase C zeta	PRKCZ	0.04	-0.277	Cytoplasm	kinase
DISP3	dispatched RND transporter family member 3	DISP3	0.04	-0.277	Cytoplasm	other
TCEAL6	transcription elongation factor A like 6	TCEAL6	0.0266	-0.277	Other	other
OBSCN	obscurin, cytoskeletal calmodulin and titin-interacting RhoGEF	OBSCN	0.00137	-0.277	Cytoplasm	kinase
EIF3F	eukaryotic translation initiation factor 3 subunit F	EIF3F	0.0374	-0.277	Cytoplasm	translation regulator
AKT3	AKT serine/threonine kinase 3	AKT3	0.0397	-0.277	Cytoplasm	kinase
HES1	hes family bHLH transcription factor 1	HES1	0.0374	-0.278	Nucleus	transcription regulator
PIFO	primary cilia formation	PIFO	0.0392	-0.278	Cytoplasm	other
MYL10	myosin light chain 10	MYL10	0.0143	-0.278	Cytoplasm	other
PLB1	phospholipase B1	PLB1	0.0402	-0.278	Cytoplasm	enzyme
PHYHD1	phytanoyl-CoA dioxygenase domain containing 1	PHYHD1	0.0159	-0.278	Other	other
SH3BP5	SH3 domain binding protein 5	SH3BP5	0.0113	-0.278	Cytoplasm	other
P2RX5-TAX1BP3	P2RX5-TAX1BP3 readthrough (NMD candidate)	P2RX5-TAX1BP3	0.0451	-0.278	Other	other
KIF5C	kinesin family member 5C	KIF5C	0.00806	-0.279	Cytoplasm	enzyme
PRMT1	protein arginine methyltransferase 1	PRMT1	0.0479	-0.279	Nucleus	enzyme
FTSJ1	FtsJ RNA methyltransferase homolog 1	FTSJ1	0.00875	-0.279	Cytoplasm	enzyme
ZADH2	zinc binding alcohol dehydrogenase domain containing 2	ZADH2	0.0438	-0.279	Cytoplasm	enzyme
ATXN7L3	ataxin 7 like 3	ATXN7L3	0.0447	-0.279	Nucleus	transcription regulator
LINC00882	long intergenic non-protein coding RNA 882	LINC00882	0.0112	-0.279	Other	other
FLNA	filamin A	FLNA	0.00197	-0.279	Cytoplasm	other
CDH23	cadherin related 23	CDH23	0.0417	-0.279	Plasma Membrane	transporter
LRRC8A	leucine rich repeat containing 8 VRAC subunit A	LRRC8A	0.00829	-0.279	Plasma Membrane	ion channel
CYP4V2	cytochrome P450 family 4 subfamily V member 2	CYP4V2	0.0369	-0.279	Cytoplasm	enzyme
NBPF10 (includes others)	NBPF member 11	NBPF8	0.00189	-0.279	Other	other
GRIPAP1	GRIP1 associated protein 1	GRIPAP1	0.0142	-0.279	Plasma Membrane	other
SH2D4B	SH2 domain containing 4B	SH2D4B	0.00401	-0.279	Other	other
FCMR	Fc fragment of IgM receptor	FCMR	0.0382	-0.279	Plasma Membrane	other
CFAP206	cilia and flagella associated protein 206	CFAP206	0.0402	-0.28	Cytoplasm	other
HS6ST2	heparan sulfate 6-O-sulfotransferase 2	HS6ST2	0.00862	-0.28	Plasma Membrane	enzyme
FAM182B	family with sequence similarity 182 member B	FAM182B	0.0438	-0.28	Other	other
MED16	mediator complex subunit 16	MED16	0.0173	-0.28	Nucleus	transcription regulator
DNPEP	aspartyl aminopeptidase	DNPEP	0.00784	-0.28	Cytoplasm	peptidase
ELANE	elastase, neutrophil expressed	ELANE	0.0465	-0.281	Extracellular Space	peptidase
SATB1	SATB homeobox 1	SATB1	0.0356	-0.281	Nucleus	transcription regulator
PACSIN1	protein kinase C and casein kinase substrate in neurons 1	PACSIN1	0.0143	-0.281	Cytoplasm	kinase
GSAP	gamma-secretase activating protein	GSAP	0.0393	-0.281	Cytoplasm	peptidase
FAM83H-AS1	FAM83H antisense RNA 1 (head to head)	FAM83H-AS1	0.0437	-0.281	Other	other
TBC1D25	TBC1 domain family member 25	TBC1D25	0.0249	-0.281	Other	other
BEST2	bestrophin 2	BEST2	0.0457	-0.282	Plasma Membrane	ion channel
TTC7B	tetratricopeptide repeat domain 7B	TTC7B	0.0139	-0.282	Other	other
RCAN2	regulator of calcineurin 2	RCAN2	0.039	-0.282	Other	other
UBE2J2	ubiquitin conjugating enzyme E2 J2	UBE2J2	0.0368	-0.282	Cytoplasm	enzyme
MAMLD1	mastermind like domain containing 1	MAMLD1	0.0137	-0.282	Nucleus	other
ZNF70	zinc finger protein 70	ZNF70	0.0189	-0.282	Nucleus	transcription regulator
CD1E	CD1e molecule	CD1E	0.0365	-0.282	Cytoplasm	other
SULT1B1	sulfotransferase family 1B member 1	SULT1B1	0.0118	-0.282	Cytoplasm	enzyme
AGO4	argonaute 4, RISC catalytic component	AGO4	0.0361	-0.283	Cytoplasm	translation regulator
TP53I13	tumor protein p53 inducible protein 13	TP53I13	0.00807	-0.283	Cytoplasm	other
PIM2	Pim-2 proto-oncogene, serine/threonine kinase	PIM2	0.00828	-0.283	Nucleus	kinase
A2M-AS1	A2M antisense RNA 1	A2M-AS1	0.0063	-0.283	Other	other
SLC16A11	solute carrier family 16 member 11	SLC16A11	0.0416	-0.283	Cytoplasm	transporter
NLRP3	NLR family pyrin domain containing 3	NLRP3	0.0068	-0.283	Cytoplasm	other
SLC25A5-AS1	SLC25A5 antisense RNA 1	SLC25A5-AS1	0.0239	-0.283	Other	other
FNDC1	fibronectin type III domain containing 1	FNDC1	0.0378	-0.283	Plasma Membrane	other
MCF2L	MCF.2 cell line derived transforming sequence like	MCF2L	0.0363	-0.284	Cytoplasm	other
ITIH1	inter-alpha-trypsin inhibitor heavy chain 1	ITIH1	0.0103	-0.284	Extracellular Space	other
COMTD1	catechol-O-methyltransferase domain containing 1	COMTD1	0.0131	-0.284	Plasma Membrane	enzyme
CTSB	cathepsin B	CTSB	0.0416	-0.284	Cytoplasm	peptidase
SS18L2	SS18 like 2	SS18L2	0.0103	-0.284	Other	other
ZNF660	zinc finger protein 660	ZNF660	0.00464	-0.284	Nucleus	transcription regulator
MAPK4	mitogen-activated protein kinase 4	MAPK4	0.0397	-0.284	Cytoplasm	kinase
TCL6	T cell leukemia/lymphoma 6	TCL6	0.0396	-0.285	Other	other
PTPRM	protein tyrosine phosphatase, receptor type M	PTPRM	0.0151	-0.285	Plasma Membrane	phosphatase
FOXP1	forkhead box P1	FOXP1	0.0332	-0.285	Nucleus	transcription regulator
IL1R1	interleukin 1 receptor type 1	IL1R1	0.0358	-0.285	Plasma Membrane	transmembrane receptor
NACAD	NAC alpha domain containing	NACAD	0.0361	-0.285	Other	other
RAI1	retinoic acid induced 1	RAI1	0.0398	-0.286	Cytoplasm	other
TMEM131L	transmembrane 131 like	TMEM131L	0.0328	-0.286	Other	other
PELI2	pellino E3 ubiquitin protein ligase family member 2	PELI2	0.0385	-0.286	Cytoplasm	kinase
DAPK1	death associated protein kinase 1	DAPK1	0.00761	-0.286	Cytoplasm	kinase
SPOCK1	SPARC (osteonectin), cwcv and kazal like domains proteoglycan 1	SPOCK1	0.0347	-0.287	Extracellular Space	other
CYP8B1	cytochrome P450 family 8 subfamily B member 1	CYP8B1	0.00983	-0.287	Cytoplasm	enzyme
KCNQ1DN	KCNQ1 downstream neighbor	KCNQ1DN	0.031	-0.287	Other	other
SELENOH	selenoprotein H	SELENOH	0.031	-0.287	Nucleus	other
ZIC3	Zic family member 3	ZIC3	0.00773	-0.287	Nucleus	transcription regulator
OTOR	otoraplin	OTOR	0.0385	-0.287	Extracellular Space	other
PKLR	pyruvate kinase L/R	PKLR	0.0329	-0.288	Cytoplasm	kinase
ALDH1L1	aldehyde dehydrogenase 1 family member L1	ALDH1L1	0.0308	-0.288	Cytoplasm	enzyme
BCAS3	BCAS3, microtubule associated cell migration factor	BCAS3	0.0377	-0.289	Nucleus	other
PTPRVP	protein tyrosine phosphatase, receptor type V, pseudogene	PTPRVP	0.0321	-0.289	Other	other
TMEM184A	transmembrane protein 184A	TMEM184A	0.0338	-0.289	Cytoplasm	other
PTH1R	parathyroid hormone 1 receptor	PTH1R	0.0306	-0.289	Plasma Membrane	G-protein coupled receptor
PPARGC1A	PPARG coactivator 1 alpha	PPARGC1A	0.0311	-0.289	Nucleus	transcription regulator
RGS22	regulator of G protein signaling 22	RGS22	0.0382	-0.289	Cytoplasm	other
UBL4A	ubiquitin like 4A	UBL4A	0.0485	-0.29	Cytoplasm	enzyme
ZFPM1	zinc finger protein, FOG family member 1	ZFPM1	0.0353	-0.29	Nucleus	transcription regulator
CDC25B	cell division cycle 25B	CDC25B	0.0134	-0.291	Nucleus	phosphatase
EPPK1	epiplakin 1	EPPK1	0.00842	-0.291	Cytoplasm	other
KIRREL3	kirre like nephrin family adhesion molecule 3	KIRREL3	0.0287	-0.291	Extracellular Space	other
GNE	glucosamine (UDP-N-acetyl)-2-epimerase/N-acetylmannosamine kinase	GNE	0.0356	-0.291	Cytoplasm	kinase
CSN1S2BP	casein alpha s2-like B, pseudogene	CSN1S2BP	0.0102	-0.291	Other	other
VSTM1	V-set and transmembrane domain containing 1	VSTM1	0.00252	-0.291	Other	other
PTPRT	protein tyrosine phosphatase, receptor type T	PTPRT	0.0362	-0.291	Plasma Membrane	phosphatase
F8	coagulation factor VIII	F8	0.0476	-0.291	Extracellular Space	other
GABRD	gamma-aminobutyric acid type A receptor delta subunit	GABRD	0.011	-0.291	Plasma Membrane	ion channel
RIN3	Ras and Rab interactor 3	RIN3	0.0352	-0.291	Cytoplasm	other
USF3	upstream transcription factor family member 3	USF3	0.00241	-0.291	Other	other
CNR2	cannabinoid receptor 2	CNR2	0.011	-0.292	Plasma Membrane	G-protein coupled receptor
ACSS1	acyl-CoA synthetase short chain family member 1	ACSS1	0.0357	-0.292	Cytoplasm	enzyme
LTBP2	latent transforming growth factor beta binding protein 2	LTBP2	0.0118	-0.292	Extracellular Space	other
PLXND1	plexin D1	PLXND1	0.029	-0.292	Plasma Membrane	transmembrane receptor
USP51	ubiquitin specific peptidase 51	USP51	0.0202	-0.292	Other	peptidase
TPST2	tyrosylprotein sulfotransferase 2	TPST2	0.0388	-0.292	Cytoplasm	enzyme
RPL13AP20	ribosomal protein L13a pseudogene 20	RPL13AP20	0.0306	-0.292	Other	other
PPP1R13L	protein phosphatase 1 regulatory subunit 13 like	PPP1R13L	0.0141	-0.293	Nucleus	transcription regulator
RNF6	ring finger protein 6	RNF6	0.00669	-0.293	Nucleus	transcription regulator
PARP11	poly(ADP-ribose) polymerase family member 11	PARP11	0.0302	-0.293	Nucleus	enzyme
STAG2	stromal antigen 2	STAG2	0.0199	-0.293	Nucleus	transcription regulator
PLCL2	phospholipase C like 2	PLCL2	0.0284	-0.293	Cytoplasm	enzyme
NOL4L	nucleolar protein 4 like	NOL4L	0.0129	-0.293	Other	other
SSTR4	somatostatin receptor 4	SSTR4	0.0348	-0.293	Plasma Membrane	G-protein coupled receptor
STAC2	SH3 and cysteine rich domain 2	STAC2	0.0347	-0.293	Plasma Membrane	other
MICAL3	microtubule associated monooxygenase, calponin and LIM domain containing 3	MICAL3	0.038	-0.293	Cytoplasm	enzyme
MAN1C1	mannosidase alpha class 1C member 1	MAN1C1	0.0295	-0.293	Cytoplasm	enzyme
NTSR1	neurotensin receptor 1	NTSR1	0.00719	-0.293	Plasma Membrane	G-protein coupled receptor
KIF17	kinesin family member 17	KIF17	0.00581	-0.294	Cytoplasm	transporter
LINC00588	long intergenic non-protein coding RNA 588	LINC00588	0.0351	-0.294	Other	other
CD96	CD96 molecule	CD96	0.0278	-0.294	Plasma Membrane	other
LINGO3	leucine rich repeat and Ig domain containing 3	LINGO3	0.0138	-0.294	Other	other
GDA	guanine deaminase	GDA	0.0336	-0.294	Cytoplasm	enzyme
KIAA1211	KIAA1211	KIAA1211	0.0281	-0.294	Other	other
MAP7D2	MAP7 domain containing 2	MAP7D2	0.00681	-0.295	Other	other
LSP1	lymphocyte specific protein 1	LSP1	0.0264	-0.295	Cytoplasm	other
SDCBP2-AS1	SDCBP2 antisense RNA 1	SDCBP2-AS1	0.0335	-0.295	Other	other
KCNK15	potassium two pore domain channel subfamily K member 15	KCNK15	0.00305	-0.295	Plasma Membrane	ion channel
WNK3	WNK lysine deficient protein kinase 3	WNK3	0.0433	-0.296	Plasma Membrane	kinase
MSX1	msh homeobox 1	MSX1	0.0274	-0.296	Nucleus	transcription regulator
ZNF577	zinc finger protein 577	ZNF577	0.0352	-0.296	Other	other
LINC00507	long intergenic non-protein coding RNA 507	LINC00507	0.0285	-0.296	Other	other
TTYH1	tweety family member 1	TTYH1	0.0132	-0.297	Plasma Membrane	ion channel
MAST1	microtubule associated serine/threonine kinase 1	MAST1	0.0132	-0.297	Cytoplasm	kinase
CCNY	cyclin Y	CCNY	0.0302	-0.297	Nucleus	other
RGS10	regulator of G protein signaling 10	RGS10	0.00514	-0.297	Cytoplasm	other
ARHGEF2	Rho/Rac guanine nucleotide exchange factor 2	ARHGEF2	0.0272	-0.298	Cytoplasm	other
PTPRO	protein tyrosine phosphatase, receptor type O	PTPRO	0.00965	-0.298	Plasma Membrane	phosphatase
VENTX	VENT homeobox	VENTX	0.0298	-0.298	Nucleus	transcription regulator
C17orf53	chromosome 17 open reading frame 53	C17orf53	0.0116	-0.298	Other	other
KCNA6	potassium voltage-gated channel subfamily A member 6	KCNA6	0.0274	-0.298	Plasma Membrane	ion channel
ADGRG5	adhesion G protein-coupled receptor G5	ADGRG5	0.0306	-0.298	Plasma Membrane	G-protein coupled receptor
IAH1	isoamyl acetate hydrolyzing esterase 1 (putative)	IAH1	0.00173	-0.298	Cytoplasm	other
ACY3	aminoacylase 3	ACY3	0.000978	-0.298	Cytoplasm	enzyme
ADCK2	aarF domain containing kinase 2	ADCK2	0.00207	-0.299	Cytoplasm	kinase
RNF217-AS1	RNF217 antisense RNA 1 (head to head)	RNF217-AS1	0.0284	-0.299	Other	other
C22orf34	chromosome 22 open reading frame 34	C22orf34	0.0343	-0.299	Other	other
GRTP1	growth hormone regulated TBC protein 1	GRTP1	0.0272	-0.299	Other	other
LINC00565	long intergenic non-protein coding RNA 565	LINC00565	0.00105	-0.299	Other	other
ESR1	estrogen receptor 1	ESR1	0.00578	-0.3	Nucleus	ligand-dependent nuclear receptor
LRRC20	leucine rich repeat containing 20	LRRC20	0.0287	-0.3	Other	other
HCFC1	host cell factor C1	HCFC1	0.00977	-0.3	Nucleus	transcription regulator
PROSER3	proline and serine rich 3	PROSER3	0.0322	-0.3	Other	other
MAGI1	membrane associated guanylate kinase, WW and PDZ domain containing 1	MAGI1	0.0245	-0.3	Plasma Membrane	kinase
JADE3	jade family PHD finger 3	JADE3	0.0393	-0.301	Nucleus	other
MEG9	maternally expressed 9	MEG9	0.0103	-0.301	Other	other
ZC4H2	zinc finger C4H2-type containing	ZC4H2	0.0171	-0.301	Nucleus	other
APP	amyloid beta precursor protein	APP	0.0306	-0.301	Plasma Membrane	other
LIMS1	LIM zinc finger domain containing 1	LIMS1	0.0264	-0.301	Plasma Membrane	other
CLCN5	chloride voltage-gated channel 5	CLCN5	0.00293	-0.301	Plasma Membrane	ion channel
ITGB4	integrin subunit beta 4	ITGB4	0.0301	-0.301	Plasma Membrane	transmembrane receptor
RAI2	retinoic acid induced 2	RAI2	0.0169	-0.301	Other	other
CLEC2L	C-type lectin domain family 2 member L	CLEC2L	0.00911	-0.302	Other	other
PCDHA12	protocadherin alpha 12	PCDHA12	0.0261	-0.302	Other	other
GNAI1	G protein subunit alpha i1	GNAI1	0.026	-0.302	Plasma Membrane	enzyme
DLX6	distal-less homeobox 6	DLX6	0.0258	-0.302	Nucleus	transcription regulator
RLIM	ring finger protein, LIM domain interacting	RLIM	0.00939	-0.302	Nucleus	enzyme
GPRIN2	G protein regulated inducer of neurite outgrowth 2	GPRIN2	0.0274	-0.303	Other	other
GABRB2	gamma-aminobutyric acid type A receptor beta2 subunit	GABRB2	0.0254	-0.303	Plasma Membrane	ion channel
CACNG2	calcium voltage-gated channel auxiliary subunit gamma 2	CACNG2	0.0318	-0.303	Plasma Membrane	ion channel
SPATA3	spermatogenesis associated 3	SPATA3	0.00265	-0.303	Other	other
BMP7	bone morphogenetic protein 7	BMP7	0.0288	-0.303	Extracellular Space	growth factor
NUDT13	nudix hydrolase 13	NUDT13	0.00943	-0.303	Cytoplasm	enzyme
CBLC	Cbl proto-oncogene C	CBLC	0.0303	-0.304	Nucleus	enzyme
PORCN	porcupine O-acyltransferase	PORCN	0.00919	-0.304	Cytoplasm	enzyme
TPRG1	tumor protein p63 regulated 1	TPRG1	0.0231	-0.304	Cytoplasm	other
PLLP	plasmolipin	PLLP	0.0275	-0.304	Plasma Membrane	transporter
LINC00917	long intergenic non-protein coding RNA 917	LINC00917	0.00984	-0.304	Other	other
SLC6A7	solute carrier family 6 member 7	SLC6A7	0.0247	-0.305	Plasma Membrane	transporter
ERC2	ELKS/RAB6-interacting/CAST family member 2	ERC2	0.00703	-0.305	Cytoplasm	other
YBEY	ybeY metalloendoribonuclease	YBEY	0.00749	-0.305	Cytoplasm	enzyme
mir-10	microRNA 100	MIR10A	0.028	-0.305	Cytoplasm	microRNA
MACF1	microtubule-actin crosslinking factor 1	MACF1	0.0233	-0.306	Cytoplasm	enzyme
MEX3B	mex-3 RNA binding family member B	MEX3B	0.0265	-0.306	Other	kinase
RNF168	ring finger protein 168	RNF168	0.00316	-0.306	Nucleus	enzyme
ABCC13	ATP binding cassette subfamily C member 13 (pseudogene)	ABCC13	0.0276	-0.306	Other	other
TMX3	thioredoxin related transmembrane protein 3	TMX3	0.0105	-0.306	Cytoplasm	enzyme
LINC00894	long intergenic non-protein coding RNA 894	LINC00894	0.0349	-0.306	Other	other
FAM86B3P	family with sequence similarity 86, member A pseudogene	FAM86B3P	0.0278	-0.307	Other	other
IFT88	intraflagellar transport 88	IFT88	0.0236	-0.307	Cytoplasm	other
OPLAH	5-oxoprolinase, ATP-hydrolysing	OPLAH	0.0276	-0.307	Cytoplasm	enzyme
FAM107B	family with sequence similarity 107 member B	FAM107B	0.0251	-0.307	Other	other
DLEU7	deleted in lymphocytic leukemia, 7	DLEU7	0.0234	-0.308	Other	other
EBF4	early B cell factor 4	EBF4	0.0265	-0.308	Nucleus	transcription regulator
BOD1L1	biorientation of chromosomes in cell division 1 like 1	BOD1L1	0.0217	-0.308	Nucleus	other
TANC1	tetratricopeptide repeat, ankyrin repeat and coiled-coil containing 1	TANC1	0.0229	-0.308	Plasma Membrane	other
LINC00908	long intergenic non-protein coding RNA 908	LINC00908	0.0255	-0.308	Other	other
ARX	aristaless related homeobox	ARX	0.0146	-0.308	Nucleus	transcription regulator
PRKCH	protein kinase C eta	PRKCH	0.0258	-0.309	Cytoplasm	kinase
SEL1L3	SEL1L family member 3	SEL1L3	0.0214	-0.309	Nucleus	other
IFNL2	interferon lambda 2	IFNL2	0.0272	-0.309	Extracellular Space	other
HSD17B14	hydroxysteroid 17-beta dehydrogenase 14	HSD17B14	0.00559	-0.309	Cytoplasm	enzyme
INTS6L	integrator complex subunit 6 like	INTS6L	0.033	-0.309	Nucleus	other
FLNC	filamin C	FLNC	0.0225	-0.31	Cytoplasm	other
HSBP1L1	heat shock factor binding protein 1 like 1	HSBP1L1	0.0249	-0.31	Other	other
SLN	sarcolipin	SLN	0.0196	-0.31	Cytoplasm	other
ABLIM3	actin binding LIM protein family member 3	ABLIM3	0.00171	-0.31	Cytoplasm	other
CD164	CD164 molecule	CD164	0.0232	-0.31	Plasma Membrane	other
EPHB2	EPH receptor B2	EPHB2	0.00301	-0.311	Plasma Membrane	kinase
HSD17B3	hydroxysteroid 17-beta dehydrogenase 3	HSD17B3	0.0249	-0.311	Cytoplasm	enzyme
FAM30A	family with sequence similarity 30 member A	FAM30A	0.0245	-0.312	Other	other
CYCS	cytochrome c, somatic	CYCS	0.0212	-0.312	Cytoplasm	transporter
FAM83A	family with sequence similarity 83 member A	FAM83A	0.025	-0.312	Other	other
NHEJ1	non-homologous end joining factor 1	NHEJ1	0.0211	-0.313	Nucleus	other
RAP2C	RAP2C, member of RAS oncogene family	RAP2C	0.0307	-0.313	Cytoplasm	enzyme
OTUD5	OTU deubiquitinase 5	OTUD5	0.00485	-0.313	Cytoplasm	enzyme
GNAO1	G protein subunit alpha o1	GNAO1	0.023	-0.313	Plasma Membrane	enzyme
PTPN14	protein tyrosine phosphatase, non-receptor type 14	PTPN14	0.00415	-0.313	Cytoplasm	phosphatase
mir-95	microRNA 421	MIR545	0.00756	-0.314	Cytoplasm	microRNA
HMGB3	high mobility group box 3	HMGB3	0.000707	-0.314	Nucleus	other
FBN3	fibrillin 3	FBN3	0.00505	-0.315	Extracellular Space	other
SYS1	SYS1, golgi trafficking protein	SYS1	0.023	-0.316	Cytoplasm	other
CCDC166	coiled-coil domain containing 166	CCDC166	0.0039	-0.316	Other	other
CCDC87	coiled-coil domain containing 87	CCDC87	0.0172	-0.316	Extracellular Space	other
NUGGC	nuclear GTPase, germinal center associated	NUGGC	0.0232	-0.316	Nucleus	enzyme
CACNA1F	calcium voltage-gated channel subunit alpha1 F	CACNA1F	0.0283	-0.317	Plasma Membrane	ion channel
ADIPOR2	adiponectin receptor 2	ADIPOR2	0.0194	-0.317	Plasma Membrane	transmembrane receptor
MPPED1	metallophosphoesterase domain containing 1	MPPED1	0.0107	-0.317	Other	other
SIGIRR	single Ig and TIR domain containing	SIGIRR	0.00611	-0.317	Plasma Membrane	transmembrane receptor
CATSPER4	cation channel sperm associated 4	CATSPER4	0.0185	-0.317	Cytoplasm	transporter
RALGDS	ral guanine nucleotide dissociation stimulator	RALGDS	0.022	-0.317	Cytoplasm	other
TFE3	transcription factor binding to IGHM enhancer 3	TFE3	0.00312	-0.318	Nucleus	transcription regulator
TBC1D22A	TBC1 domain family member 22A	TBC1D22A	0.0103	-0.318	Other	other
LOC728392	uncharacterized LOC728392	LOC728392	0.0217	-0.319	Other	other
PHKA2	phosphorylase kinase regulatory subunit alpha 2	PHKA2	0.0269	-0.319	Cytoplasm	kinase
PCSK1N	proprotein convertase subtilisin/kexin type 1 inhibitor	PCSK1N	0.0117	-0.319	Extracellular Space	other
IZUMO2	IZUMO family member 2	IZUMO2	0.00468	-0.319	Other	other
SLC12A5	solute carrier family 12 member 5	SLC12A5	0.0079	-0.319	Plasma Membrane	transporter
NDUFA13	NADH:ubiquinone oxidoreductase subunit A13	NDUFA13	0.0221	-0.32	Cytoplasm	enzyme
MOV10L1	Mov10 like RISC complex RNA helicase 1	MOV10L1	0.0234	-0.32	Nucleus	enzyme
D2HGDH	D-2-hydroxyglutarate dehydrogenase	D2HGDH	0.00408	-0.32	Cytoplasm	enzyme
FASTK	Fas activated serine/threonine kinase	FASTK	0.0181	-0.32	Cytoplasm	kinase
HOXA-AS3	HOXA cluster antisense RNA 3	HOXA-AS3	0.018	-0.321	Other	other
ADGRL2	adhesion G protein-coupled receptor L2	ADGRL2	0.0172	-0.321	Plasma Membrane	G-protein coupled receptor
NKAP	NFKB activating protein	NKAP	0.00418	-0.321	Nucleus	transcription regulator
SCRIB	scribbled planar cell polarity protein	SCRIB	0.0211	-0.321	Cytoplasm	other
ZSCAN12P1	zinc finger and SCAN domain containing 12 pseudogene 1	ZSCAN12P1	0.0187	-0.322	Other	other
UNC5D	unc-5 netrin receptor D	UNC5D	0.0211	-0.322	Plasma Membrane	other
STMP1	short transmembrane mitochondrial protein 1	STMP1	0.0175	-0.322	Other	other
C7orf50	chromosome 7 open reading frame 50	C7orf50	0.000645	-0.323	Other	other
SNX29P2	sorting nexin 29 pseudogene 2	SNX29P2	0.0189	-0.324	Other	other
WT1	Wilms tumor 1	WT1	0.00532	-0.324	Nucleus	transcription regulator
COL22A1	collagen type XXII alpha 1 chain	COL22A1	0.0197	-0.325	Extracellular Space	other
FAM180B	family with sequence similarity 180 member B	FAM180B	0.0144	-0.325	Other	other
HOXB3	homeobox B3	HOXB3	0.00303	-0.326	Nucleus	transcription regulator
ANKRD30BL	ankyrin repeat domain 30B like	ANKRD30BL	0.00627	-0.326	Other	other
RSPO3	R-spondin 3	RSPO3	0.00633	-0.327	Extracellular Space	kinase
CCDC9B	coiled-coil domain containing 9B	CCDC9B	0.0076	-0.327	Other	other
ARMCX5-GPRASP2/GPRASP2	G protein-coupled receptor associated sorting protein 2	GPRASP2	0.0227	-0.327	Plasma Membrane	other
SLITRK2	SLIT and NTRK like family member 2	SLITRK2	0.0226	-0.327	Plasma Membrane	other
CHIC2	cysteine rich hydrophobic domain 2	CHIC2	0.0153	-0.327	Plasma Membrane	other
COA7	cytochrome c oxidase assembly factor 7 (putative)	COA7	0.0151	-0.327	Other	other
TAB3	TGF-beta activated kinase 1 (MAP3K7) binding protein 3	TAB3	0.0222	-0.328	Cytoplasm	other
PP7080	uncharacterized LOC25845	PP7080	0.000378	-0.328	Other	other
CEACAM21	carcinoembryonic antigen related cell adhesion molecule 21	CEACAM21	0.0189	-0.328	Other	other
WNT10A	Wnt family member 10A	WNT10A	0.0155	-0.328	Extracellular Space	other
ATP8A2	ATPase phospholipid transporting 8A2	ATP8A2	0.0157	-0.329	Plasma Membrane	transporter
MBNL3	muscleblind like splicing regulator 3	MBNL3	0.00945	-0.329	Nucleus	transcription regulator
THEM4	thioesterase superfamily member 4	THEM4	0.0146	-0.329	Plasma Membrane	enzyme
GATA5	GATA binding protein 5	GATA5	0.0175	-0.33	Nucleus	transcription regulator
HOXA10-HOXA9	HOXA10-HOXA9 readthrough	HOXA10-HOXA9	0.00505	-0.33	Other	other
RNF126	ring finger protein 126	RNF126	0.0182	-0.33	Other	enzyme
KIAA2012	KIAA2012	KIAA2012	0.015	-0.33	Other	other
CES1P1	carboxylesterase 1 pseudogene 1	CES1P1	0.000556	-0.33	Cytoplasm	other
MRI1	methylthioribose-1-phosphate isomerase 1	MRI1	0.000379	-0.332	Cytoplasm	translation regulator
TMEM19	transmembrane protein 19	TMEM19	0.0142	-0.333	Other	other
METTL24	methyltransferase like 24	METTL24	0.0147	-0.335	Other	other
HCG27	HLA complex group 27	HCG27	0.0145	-0.335	Other	other
CELSR1	cadherin EGF LAG seven-pass G-type receptor 1	CELSR1	0.0172	-0.336	Plasma Membrane	G-protein coupled receptor
PDCD6IP	programmed cell death 6 interacting protein	PDCD6IP	0.0124	-0.336	Cytoplasm	other
LSM6	LSM6 homolog, U6 small nuclear RNA and mRNA degradation associated	LSM6	0.0124	-0.338	Nucleus	other
MAP3K20	mitogen-activated protein kinase kinase kinase 20	MAP3K20	0.00497	-0.339	Cytoplasm	kinase
MYOF	myoferlin	MYOF	0.0135	-0.34	Nucleus	other
SIPA1	signal-induced proliferation-associated 1	SIPA1	0.0104	-0.341	Cytoplasm	other
GPCPD1	glycerophosphocholine phosphodiesterase 1	GPCPD1	0.0138	-0.342	Cytoplasm	enzyme
RCCD1	RCC1 domain containing 1	RCCD1	0.0136	-0.342	Other	other
DOC2GP	double C2 domain gamma pseudogene	DOC2GP	0.000237	-0.344	Other	other
FOXK2	forkhead box K2	FOXK2	0.00501	-0.345	Nucleus	transcription regulator
ZNF783	zinc finger family member 783	ZNF783	0.0108	-0.346	Other	other
HBA1/HBA2	hemoglobin subunit alpha 2	HBA2	0.0123	-0.346	Extracellular Space	transporter
AMOT	angiomotin	AMOT	0.015	-0.346	Plasma Membrane	other
CSMD1	CUB and Sushi multiple domains 1	CSMD1	0.0019	-0.347	Plasma Membrane	other
SAPCD2	suppressor APC domain containing 2	SAPCD2	0.0123	-0.348	Nucleus	other
AJM1	apical junction component 1 homolog	AJM1	0.0116	-0.351	Other	other
RUFY1	RUN and FYVE domain containing 1	RUFY1	0.00919	-0.355	Cytoplasm	transporter
TRPV2	transient receptor potential cation channel subfamily V member 2	TRPV2	0.00125	-0.355	Plasma Membrane	ion channel
GLYCTK	glycerate kinase	GLYCTK	0.00845	-0.356	Cytoplasm	kinase
SLC5A3	solute carrier family 5 member 3	SLC5A3	0.0111	-0.356	Plasma Membrane	transporter
LOC441601	septin 7 pseudogene	LOC441601	0.00746	-0.357	Other	other
SLC35F3	solute carrier family 35 member F3	SLC35F3	0.00823	-0.357	Other	other
RNF19B	ring finger protein 19B	RNF19B	0.00822	-0.357	Cytoplasm	enzyme
GUCY2GP	guanylate cyclase 2G, pseudogene	GUCY2GP	0.00179	-0.357	Other	other
ZBTB16	zinc finger and BTB domain containing 16	ZBTB16	0.00696	-0.36	Nucleus	transcription regulator
FBXW11	F-box and WD repeat domain containing 11	FBXW11	0.0027	-0.36	Cytoplasm	enzyme
C1orf109	chromosome 1 open reading frame 109	C1orf109	0.00172	-0.36	Other	other
RUFY4	RUN and FYVE domain containing 4	RUFY4	0.00829	-0.361	Other	other
NEK6	NIMA related kinase 6	NEK6	0.00149	-0.363	Nucleus	kinase
SF3B1	splicing factor 3b subunit 1	SF3B1	0.00786	-0.363	Nucleus	other
MYCBPAP	MYCBP associated protein	MYCBPAP	0.000851	-0.364	Nucleus	other
SEC1P	secretory blood group 1, pseudogene	SEC1P	0.00905	-0.364	Other	other
KANK3	KN motif and ankyrin repeat domains 3	KANK3	0.00901	-0.364	Cytoplasm	other
SLC43A2	solute carrier family 43 member 2	SLC43A2	0.00174	-0.365	Plasma Membrane	transporter
IRF6	interferon regulatory factor 6	IRF6	0.00695	-0.366	Nucleus	transcription regulator
RUNX1	runt related transcription factor 1	RUNX1	0.00908	-0.368	Nucleus	transcription regulator
ENTHD1	ENTH domain containing 1	ENTHD1	0.00872	-0.373	Other	other
LINC01121	long intergenic non-protein coding RNA 1121	LINC01121	0.00257	-0.374	Other	other
NBPF3	NBPF member 3	NBPF3	0.00585	-0.375	Other	other
LRRC14	leucine rich repeat containing 14	LRRC14	0.00316	-0.375	Cytoplasm	other
ZNF826P	zinc finger protein 826, pseudogene	ZNF826P	0.00722	-0.375	Other	other
ACOT9	acyl-CoA thioesterase 9	ACOT9	0.0486	-0.376	Cytoplasm	enzyme
ALG13	ALG13, UDP-N-acetylglucosaminyltransferase subunit	ALG13	0.0456	-0.38	Cytoplasm	enzyme
FGF12	fibroblast growth factor 12	FGF12	0.00527	-0.38	Extracellular Space	other
MATN4	matrilin 4	MATN4	0.000502	-0.382	Extracellular Space	other
MIR4638	microRNA 4638	MIR4638	0.000938	-0.383	Cytoplasm	microRNA
SPATC1L	spermatogenesis and centriole associated 1 like	SPATC1L	0.00219	-0.383	Other	other
ITIH5	inter-alpha-trypsin inhibitor heavy chain family member 5	ITIH5	0.00594	-0.385	Plasma Membrane	other
SMAD6	SMAD family member 6	SMAD6	0.00636	-0.385	Nucleus	transcription regulator
SPANXN1	SPANX family member N1	SPANXN1	0.0417	-0.386	Other	other
AFF2	AF4/FMR2 family member 2	AFF2	0.0416	-0.386	Nucleus	other
NKAIN1	sodium/potassium transporting ATPase interacting 1	NKAIN1	0.00169	-0.386	Plasma Membrane	other
ATP11A	ATPase phospholipid transporting 11A	ATP11A	0.00223	-0.386	Plasma Membrane	transporter
ATP1B4	ATPase Na+/K+ transporting family member beta 4	ATP1B4	0.0404	-0.388	Plasma Membrane	transporter
LOC100631378	uncharacterized 100631378	LOC100631378	0.00557	-0.389	Other	other
UNC93A	unc-93 homolog A	UNC93A	0.000483	-0.389	Plasma Membrane	other
MARCH1	membrane associated ring-CH-type finger 1	MARCH1	0.00455	-0.39	Cytoplasm	enzyme
ANKRD33	ankyrin repeat domain 33	ANKRD33	0.00471	-0.39	Nucleus	transcription regulator
GPR34	G protein-coupled receptor 34	GPR34	0.0386	-0.391	Plasma Membrane	G-protein coupled receptor
ARHGAP6	Rho GTPase activating protein 6	ARHGAP6	0.0384	-0.391	Cytoplasm	other
ZSWIM4	zinc finger SWIM-type containing 4	ZSWIM4	0.0474	-0.393	Other	other
DCBLD1	discoidin, CUB and LCCL domain containing 1	DCBLD1	0.00489	-0.394	Extracellular Space	other
TMEM56	transmembrane protein 56	TMEM56	0.0481	-0.395	Other	other
MEGF8	multiple EGF like domains 8	MEGF8	0.0454	-0.396	Extracellular Space	other
EFR3A	EFR3 homolog A	EFR3A	0.00138	-0.397	Plasma Membrane	other
GSN	gelsolin	GSN	0.0495	-0.397	Extracellular Space	other
NRTN	neurturin	NRTN	0.0444	-0.398	Extracellular Space	growth factor
TUBB4B	tubulin beta 4B class IVb	TUBB4B	0.0488	-0.398	Cytoplasm	other
YTHDF2	YTH N6-methyladenosine RNA binding protein 2	YTHDF2	0.0459	-0.398	Cytoplasm	other
APMAP	adipocyte plasma membrane associated protein	APMAP	0.0443	-0.399	Plasma Membrane	enzyme
ARHGEF18	Rho/Rac guanine nucleotide exchange factor 18	ARHGEF18	0.0437	-0.399	Cytoplasm	other
SMAD3	SMAD family member 3	SMAD3	0.000146	-0.399	Nucleus	transcription regulator
PARVB	parvin beta	PARVB	0.0493	-0.399	Cytoplasm	other
EIF3G	eukaryotic translation initiation factor 3 subunit G	EIF3G	0.0436	-0.399	Cytoplasm	other
SNAR-B2	small NF90 (ILF3) associated RNA B2	SNAR-B2	0.0432	-0.4	Other	other
COL24A1	collagen type XXIV alpha 1 chain	COL24A1	0.045	-0.4	Extracellular Space	other
L3MBTL3	L3MBTL3, histone methyl-lysine binding protein	L3MBTL3	0.0488	-0.401	Nucleus	other
TRIM65	tripartite motif containing 65	TRIM65	0.0499	-0.401	Nucleus	other
ABCA3	ATP binding cassette subfamily A member 3	ABCA3	0.0474	-0.401	Plasma Membrane	transporter
ESPNP	espin pseudogene	ESPNP	0.0442	-0.401	Other	other
CDYL	chromodomain Y like	CDYL	0.0474	-0.403	Nucleus	transcription regulator
RBPMS2	RNA binding protein, mRNA processing factor 2	RBPMS2	0.0437	-0.403	Cytoplasm	other
KCNQ2	potassium voltage-gated channel subfamily Q member 2	KCNQ2	0.0417	-0.403	Plasma Membrane	ion channel
LINC01101	long intergenic non-protein coding RNA 1101	LINC01101	0.0474	-0.403	Other	other
IFFO2	intermediate filament family orphan 2	IFFO2	0.00338	-0.404	Other	other
KLHDC4	kelch domain containing 4	KLHDC4	0.0455	-0.404	Other	other
VEPH1	ventricular zone expressed PH domain containing 1	VEPH1	0.0459	-0.405	Nucleus	other
NEIL2	nei like DNA glycosylase 2	NEIL2	0.0497	-0.405	Nucleus	enzyme
AJAP1	adherens junctions associated protein 1	AJAP1	0.0423	-0.405	Plasma Membrane	other
ESYT2	extended synaptotagmin 2	ESYT2	0.0493	-0.405	Plasma Membrane	other
RMC1	regulator of MON1-CCZ1	RMC1	0.0422	-0.406	Cytoplasm	other
LINC01606	long intergenic non-protein coding RNA 1606	LINC01606	0.0491	-0.406	Other	other
TMEM41A	transmembrane protein 41A	TMEM41A	0.0452	-0.406	Other	other
RADIL	Rap associating with DIL domain	RADIL	0.0487	-0.406	Cytoplasm	other
ABCC1	ATP binding cassette subfamily C member 1	ABCC1	0.0442	-0.406	Plasma Membrane	transporter
CSTB	cystatin B	CSTB	0.0474	-0.407	Cytoplasm	peptidase
MIR4420	microRNA 4420	MIR4420	0.0414	-0.407	Cytoplasm	microRNA
FBXL4	F-box and leucine rich repeat protein 4	FBXL4	0.045	-0.407	Nucleus	enzyme
TRAK1	trafficking kinesin protein 1	TRAK1	0.0445	-0.407	Nucleus	other
SERINC5	serine incorporator 5	SERINC5	0.0461	-0.407	Plasma Membrane	transporter
NRIP2	nuclear receptor interacting protein 2	NRIP2	0.0456	-0.408	Nucleus	transcription regulator
CCDC85A	coiled-coil domain containing 85A	CCDC85A	0.0447	-0.408	Other	other
CSNK1A1	casein kinase 1 alpha 1	CSNK1A1	0.0455	-0.408	Cytoplasm	kinase
LDLRAD2	low density lipoprotein receptor class A domain containing 2	LDLRAD2	0.0405	-0.408	Other	transporter
CRYBB2P1	crystallin beta B2 pseudogene 1	CRYBB2P1	0.0441	-0.409	Other	other
FOSL1	FOS like 1, AP-1 transcription factor subunit	FOSL1	0.0377	-0.409	Nucleus	transcription regulator
GNG7	G protein subunit gamma 7	GNG7	0.038	-0.409	Plasma Membrane	enzyme
NHSL1	NHS like 1	NHSL1	0.0436	-0.409	Other	other
TNS2	tensin 2	TNS2	0.0444	-0.41	Plasma Membrane	other
DLX6-AS1	DLX6 antisense RNA 1	DLX6-AS1	0.0467	-0.41	Other	other
OR8U8	olfactory receptor family 8 subfamily U member 8	OR8U8	0.0373	-0.41	Plasma Membrane	other
CENPS/CENPS-CORT	centromere protein S	CENPS	0.0396	-0.41	Nucleus	other
AHCTF1	AT-hook containing transcription factor 1	AHCTF1	0.0395	-0.41	Nucleus	transcription regulator
PIGK	phosphatidylinositol glycan anchor biosynthesis class K	PIGK	0.0392	-0.411	Cytoplasm	peptidase
KIF26A	kinesin family member 26A	KIF26A	0.0481	-0.411	Cytoplasm	other
SOGA1	suppressor of glucose, autophagy associated 1	SOGA1	0.0374	-0.411	Extracellular Space	other
XKR4	XK related 4	XKR4	0.0461	-0.411	Other	other
LINC01164	long intergenic non-protein coding RNA 1164	LINC01164	0.0461	-0.413	Other	other
PXDN	peroxidasin	PXDN	0.0421	-0.413	Extracellular Space	enzyme
KIF19	kinesin family member 19	KIF19	0.0427	-0.413	Extracellular Space	enzyme
SEC14L2	SEC14 like lipid binding 2	SEC14L2	0.0413	-0.414	Cytoplasm	transporter
DIP2C	disco interacting protein 2 homolog C	DIP2C	0.0454	-0.414	Other	other
NDRG1	N-myc downstream regulated 1	NDRG1	0.044	-0.415	Nucleus	kinase
ZNF775	zinc finger protein 775	ZNF775	0.044	-0.415	Other	other
MIR3649	microRNA 3649	MIR3649	0.0416	-0.415	Cytoplasm	microRNA
DLGAP2	DLG associated protein 2	DLGAP2	0.0438	-0.415	Plasma Membrane	other
CCDC57	coiled-coil domain containing 57	CCDC57	0.0416	-0.416	Other	other
MAEL	maelstrom spermatogenic transposon silencer	MAEL	0.037	-0.416	Nucleus	transcription regulator
ABCG4	ATP binding cassette subfamily G member 4	ABCG4	0.0345	-0.416	Plasma Membrane	transporter
FSIP1	fibrous sheath interacting protein 1	FSIP1	0.0366	-0.417	Other	other
TXLNB	taxilin beta	TXLNB	0.0389	-0.419	Cytoplasm	other
SGCE	sarcoglycan epsilon	SGCE	0.0422	-0.419	Plasma Membrane	other
TMTC1	transmembrane and tetratricopeptide repeat containing 1	TMTC1	0.0397	-0.419	Cytoplasm	other
ESRRA	estrogen related receptor alpha	ESRRA	0.0331	-0.419	Nucleus	ligand-dependent nuclear receptor
SPATA13	spermatogenesis associated 13	SPATA13	0.042	-0.42	Plasma Membrane	other
SVEP1	sushi, von Willebrand factor type A, EGF and pentraxin domain containing 1	SVEP1	0.0369	-0.42	Cytoplasm	other
LHFPL6	LHFPL tetraspan subfamily member 6	LHFPL6	0.0415	-0.421	Other	other
SLC25A26	solute carrier family 25 member 26	SLC25A26	0.0375	-0.421	Cytoplasm	transporter
TSPAN5	tetraspanin 5	TSPAN5	0.0452	-0.421	Plasma Membrane	other
GPR85	G protein-coupled receptor 85	GPR85	0.041	-0.421	Plasma Membrane	G-protein coupled receptor
SLC30A2	solute carrier family 30 member 2	SLC30A2	0.0344	-0.421	Plasma Membrane	transporter
THBS2	thrombospondin 2	THBS2	0.0376	-0.421	Extracellular Space	other
FRMD4B	FERM domain containing 4B	FRMD4B	0.0371	-0.422	Cytoplasm	other
KCNQ1	potassium voltage-gated channel subfamily Q member 1	KCNQ1	0.0319	-0.422	Plasma Membrane	ion channel
TPX2	TPX2, microtubule nucleation factor	TPX2	0.0324	-0.422	Nucleus	other
LINC00689	long intergenic non-protein coding RNA 689	LINC00689	0.0397	-0.424	Other	other
C17orf107	chromosome 17 open reading frame 107	C17orf107	0.0376	-0.424	Other	other
CLSTN2	calsyntenin 2	CLSTN2	0.036	-0.424	Plasma Membrane	transporter
HOOK2	hook microtubule tethering protein 2	HOOK2	0.000686	-0.425	Cytoplasm	other
NYAP2	neuronal tyrosine-phosphorylated phosphoinositide-3-kinase adaptor 2	NYAP2	0.0362	-0.426	Other	other
ZFR2	zinc finger RNA binding protein 2	ZFR2	0.0303	-0.426	Other	other
PPP3CB	protein phosphatase 3 catalytic subunit beta	PPP3CB	0.0396	-0.426	Plasma Membrane	phosphatase
TRMT1L	tRNA methyltransferase 1 like	TRMT1L	0.0322	-0.427	Other	enzyme
HOTTIP	HOXA distal transcript antisense RNA	HOTTIP	0.0383	-0.427	Other	other
TRIB2	tribbles pseudokinase 2	TRIB2	0.0355	-0.427	Plasma Membrane	kinase
CELF2	CUGBP Elav-like family member 2	CELF2	0.0388	-0.428	Nucleus	other
OSBPL5	oxysterol binding protein like 5	OSBPL5	0.0295	-0.428	Cytoplasm	transporter
NKD2	naked cuticle homolog 2	NKD2	0.0355	-0.429	Nucleus	other
DAB1	DAB1, reelin adaptor protein	DAB1	0.0313	-0.429	Cytoplasm	other
PDE4D	phosphodiesterase 4D	PDE4D	0.0352	-0.43	Cytoplasm	enzyme
TMEM229B	transmembrane protein 229B	TMEM229B	0.0386	-0.43	Other	other
LMO2	LIM domain only 2	LMO2	0.0288	-0.43	Nucleus	transcription regulator
URAD	ureidoimidazoline (2-oxo-4-hydroxy-4-carboxy-5-) decarboxylase	URAD	0.037	-0.43	Other	enzyme
ILVBL	ilvB acetolactate synthase like	ILVBL	0.0283	-0.431	Cytoplasm	enzyme
BPIFA3	BPI fold containing family A member 3	BPIFA3	0.0287	-0.431	Other	other
FAM151B	family with sequence similarity 151 member B	FAM151B	0.0344	-0.432	Other	other
LOC100630923	LOC100289561-PRKRIP1 readthrough	LOC100630923	0.0365	-0.432	Other	other
RTP2	receptor transporter protein 2	RTP2	0.0328	-0.432	Plasma Membrane	other
BICRA	BRD4 interacting chromatin remodeling complex associated protein	BICRA	0.028	-0.432	Nucleus	transcription regulator
RAI14	retinoic acid induced 14	RAI14	0.0341	-0.432	Nucleus	transcription regulator
SEMA6C	semaphorin 6C	SEMA6C	0.03	-0.433	Plasma Membrane	other
mir-885	microRNA 885	MIR885	0.0324	-0.433	Cytoplasm	microRNA
WDR66	WD repeat domain 66	WDR66	0.0334	-0.433	Cytoplasm	other
RABGAP1L	RAB GTPase activating protein 1 like	RABGAP1L	0.0297	-0.433	Cytoplasm	other
UCK2	uridine-cytidine kinase 2	UCK2	0.0297	-0.433	Cytoplasm	kinase
NEBL	nebulette	NEBL	0.0361	-0.434	Plasma Membrane	other
ADGRB3	adhesion G protein-coupled receptor B3	ADGRB3	0.000554	-0.434	Plasma Membrane	G-protein coupled receptor
INPP5A	inositol polyphosphate-5-phosphatase A	INPP5A	0.0361	-0.435	Plasma Membrane	phosphatase
ADARB2	adenosine deaminase, RNA specific B2 (inactive)	ADARB2	0.0359	-0.435	Nucleus	enzyme
TSNAX-DISC1	TSNAX-DISC1 readthrough (NMD candidate)	TSNAX-DISC1	0.0291	-0.435	Other	other
SLC2A1	solute carrier family 2 member 1	SLC2A1	0.029	-0.435	Plasma Membrane	transporter
HES5	hes family bHLH transcription factor 5	HES5	0.0288	-0.436	Nucleus	transcription regulator
S100A5	S100 calcium binding protein A5	S100A5	0.0287	-0.436	Nucleus	other
LRP5	LDL receptor related protein 5	LRP5	0.0262	-0.438	Plasma Membrane	transmembrane receptor
MICAL2	microtubule associated monooxygenase, calponin and LIM domain containing 2	MICAL2	0.0262	-0.438	Cytoplasm	enzyme
TMEM105	transmembrane protein 105	TMEM105	0.0319	-0.438	Other	other
ATP2B2	ATPase plasma membrane Ca2+ transporting 2	ATP2B2	0.0305	-0.438	Plasma Membrane	transporter
PIP5K1C	phosphatidylinositol-4-phosphate 5-kinase type 1 gamma	PIP5K1C	0.0257	-0.439	Plasma Membrane	kinase
ZBTB46	zinc finger and BTB domain containing 46	ZBTB46	0.026	-0.439	Nucleus	transcription regulator
SEPT9	septin 9	SEPT9	0.00231	-0.439	Cytoplasm	enzyme
ANAPC2	anaphase promoting complex subunit 2	ANAPC2	0.029	-0.439	Nucleus	other
TEX41	testis expressed 41	TEX41	0.0308	-0.439	Other	other
MZB1	marginal zone B and B1 cell specific protein	MZB1	0.0311	-0.44	Extracellular Space	other
CHST11	carbohydrate sulfotransferase 11	CHST11	0.0305	-0.441	Cytoplasm	enzyme
IFITM3	interferon induced transmembrane protein 3	IFITM3	0.025	-0.441	Plasma Membrane	other
HECW1	HECT, C2 and WW domain containing E3 ubiquitin protein ligase 1	HECW1	0.0324	-0.442	Cytoplasm	enzyme
RXFP2	relaxin family peptide receptor 2	RXFP2	0.0319	-0.443	Plasma Membrane	G-protein coupled receptor
RAB5B	RAB5B, member RAS oncogene family	RAB5B	0.0297	-0.443	Cytoplasm	enzyme
SNORD123	small nucleolar RNA, C/D box 123	SNORD123	0.0299	-0.444	Other	other
ASAP2	ArfGAP with SH3 domain, ankyrin repeat and PH domain 2	ASAP2	0.0291	-0.444	Nucleus	other
ST3GAL4	ST3 beta-galactoside alpha-2,3-sialyltransferase 4	ST3GAL4	0.0236	-0.446	Cytoplasm	enzyme
UBE2F	ubiquitin conjugating enzyme E2 F (putative)	UBE2F	0.0287	-0.446	Cytoplasm	enzyme
PLXNA1	plexin A1	PLXNA1	0.0277	-0.446	Plasma Membrane	transmembrane receptor
LHFPL2	LHFPL tetraspan subfamily member 2	LHFPL2	0.029	-0.447	Other	enzyme
PRRX1	paired related homeobox 1	PRRX1	0.0252	-0.447	Nucleus	transcription regulator
ENAH	ENAH, actin regulator	ENAH	0.0251	-0.447	Plasma Membrane	other
PAH	phenylalanine hydroxylase	PAH	0.0284	-0.448	Cytoplasm	enzyme
NTPCR	nucleoside-triphosphatase, cancer-related	NTPCR	0.0247	-0.449	Cytoplasm	other
KLF9	Kruppel like factor 9	KLF9	0.0258	-0.449	Nucleus	transcription regulator
SPOCD1	SPOC domain containing 1	SPOCD1	0.0246	-0.449	Other	other
CARD10	caspase recruitment domain family member 10	CARD10	0.027	-0.451	Cytoplasm	other
GPC1	glypican 1	GPC1	0.0271	-0.451	Plasma Membrane	transmembrane receptor
NXN	nucleoredoxin	NXN	0.0276	-0.451	Nucleus	enzyme
PLCB3	phospholipase C beta 3	PLCB3	0.0222	-0.451	Cytoplasm	enzyme
NPRL3	NPR3 like, GATOR1 complex subunit	NPRL3	0.0255	-0.451	Cytoplasm	other
APC	APC, WNT signaling pathway regulator	APC	0.0275	-0.452	Nucleus	enzyme
TLR1	toll like receptor 1	TLR1	0.0325	-0.452	Plasma Membrane	transmembrane receptor
TMEM255B	transmembrane protein 255B	TMEM255B	0.029	-0.452	Other	other
ALS2CL	ALS2 C-terminal like	ALS2CL	0.0249	-0.456	Cytoplasm	other
FER1L6	fer-1 like family member 6	FER1L6	0.0272	-0.456	Other	other
CD101	CD101 molecule	CD101	0.0226	-0.456	Plasma Membrane	other
MIRLET7BHG	MIRLET7B host gene	MIRLET7BHG	0.0254	-0.457	Other	other
LDHAL6A	lactate dehydrogenase A like 6A	LDHAL6A	0.0203	-0.458	Cytoplasm	enzyme
EIF4E2	eukaryotic translation initiation factor 4E family member 2	EIF4E2	0.0249	-0.459	Cytoplasm	translation regulator
CETN1	centrin 1	CETN1	0.0221	-0.459	Nucleus	enzyme
WDR86	WD repeat domain 86	WDR86	0.0272	-0.459	Other	other
SLC5A11	solute carrier family 5 member 11	SLC5A11	0.0231	-0.46	Plasma Membrane	transporter
NR4A1	nuclear receptor subfamily 4 group A member 1	NR4A1	0.0246	-0.46	Nucleus	ligand-dependent nuclear receptor
RNASE3	ribonuclease A family member 3	RNASE3	0.0276	-0.46	Extracellular Space	enzyme
PSTPIP1	proline-serine-threonine phosphatase interacting protein 1	PSTPIP1	0.0216	-0.461	Cytoplasm	other
NPHP4	nephrocystin 4	NPHP4	0.0215	-0.461	Cytoplasm	other
DEAF1	DEAF1, transcription factor	DEAF1	0.0193	-0.463	Nucleus	transcription regulator
SGPL1	sphingosine-1-phosphate lyase 1	SGPL1	0.0266	-0.464	Cytoplasm	enzyme
CLDN4	claudin 4	CLDN4	0.0259	-0.464	Plasma Membrane	transmembrane receptor
SYNE2	spectrin repeat containing nuclear envelope protein 2	SYNE2	0.0265	-0.465	Nucleus	other
MYOM2	myomesin 2	MYOM2	0.0246	-0.465	Cytoplasm	other
INSR	insulin receptor	INSR	0.0186	-0.466	Plasma Membrane	kinase
TEKT5	tektin 5	TEKT5	0.0214	-0.466	Nucleus	other
C2CD2	C2 calcium dependent domain containing 2	C2CD2	0.0244	-0.466	Cytoplasm	other
VAV2	vav guanine nucleotide exchange factor 2	VAV2	0.0212	-0.467	Cytoplasm	transcription regulator
PRDM16	PR/SET domain 16	PRDM16	0.00111	-0.467	Nucleus	transcription regulator
GRB10	growth factor receptor bound protein 10	GRB10	0.0251	-0.467	Cytoplasm	other
BANP	BTG3 associated nuclear protein	BANP	0.0212	-0.467	Nucleus	other
GDAP2	ganglioside induced differentiation associated protein 2	GDAP2	0.0201	-0.467	Cytoplasm	other
SPATS2L	spermatogenesis associated serine rich 2 like	SPATS2L	0.0228	-0.467	Nucleus	other
PLEC	plectin	PLEC	0.0241	-0.468	Cytoplasm	other
PTGS1	prostaglandin-endoperoxide synthase 1	PTGS1	0.0209	-0.468	Cytoplasm	enzyme
RAB40C	RAB40C, member RAS oncogene family	RAB40C	0.0208	-0.469	Plasma Membrane	enzyme
LINC01119	long intergenic non-protein coding RNA 1119	LINC01119	0.0223	-0.469	Other	other
SALL3	spalt like transcription factor 3	SALL3	0.0197	-0.47	Nucleus	transcription regulator
NFATC1	nuclear factor of activated T cells 1	NFATC1	0.00127	-0.47	Nucleus	transcription regulator
PALM	paralemmin	PALM	0.0177	-0.47	Plasma Membrane	other
mir-339	microRNA 339	MIR339	0.0243	-0.47	Cytoplasm	microRNA
LPCAT2	lysophosphatidylcholine acyltransferase 2	LPCAT2	0.0204	-0.471	Cytoplasm	enzyme
USP2-AS1	USP2 antisense RNA 1 (head to head)	USP2-AS1	0.0173	-0.473	Other	other
DGCR5	DiGeorge syndrome critical region gene 5	DGCR5	0.0215	-0.473	Other	other
WDFY1	WD repeat and FYVE domain containing 1	WDFY1	0.0215	-0.473	Cytoplasm	other
FAM178B	family with sequence similarity 178 member B	FAM178B	0.0215	-0.473	Other	other
DNAH17	dynein axonemal heavy chain 17	DNAH17	0.0215	-0.474	Cytoplasm	other
SGSH	N-sulfoglucosamine sulfohydrolase	SGSH	0.0214	-0.474	Cytoplasm	enzyme
PBXIP1	PBX homeobox interacting protein 1	PBXIP1	0.0186	-0.474	Nucleus	transcription regulator
SP110	SP110 nuclear body protein	SP110	0.0211	-0.475	Nucleus	transcription regulator
KLHL38	kelch like family member 38	KLHL38	0.0221	-0.475	Other	other
RPP38	ribonuclease P/MRP subunit p38	RPP38	0.0235	-0.476	Nucleus	enzyme
B3GNTL1	UDP-GlcNAc:betaGal beta-1,3-N-acetylglucosaminyltransferase like 1	B3GNTL1	0.0209	-0.477	Other	enzyme
CLEC4M	C-type lectin domain family 4 member M	CLEC4M	0.0164	-0.477	Plasma Membrane	other
XAB2	XPA binding protein 2	XAB2	0.0163	-0.477	Nucleus	other
CARS2	cysteinyl-tRNA synthetase 2, mitochondrial	CARS2	0.0221	-0.477	Cytoplasm	enzyme
B4GALT1	beta-1,4-galactosyltransferase 1	B4GALT1	0.0189	-0.477	Cytoplasm	enzyme
SLC6A18	solute carrier family 6 member 18	SLC6A18	0.0207	-0.478	Plasma Membrane	transporter
DROSHA	drosha ribonuclease III	DROSHA	0.0207	-0.479	Nucleus	enzyme
KIF1B	kinesin family member 1B	KIF1B	0.0177	-0.479	Cytoplasm	transporter
ETV6	ETS variant 6	ETV6	0.0202	-0.479	Nucleus	transcription regulator
PIEZO1	piezo type mechanosensitive ion channel component 1	PIEZO1	0.0184	-0.48	Cytoplasm	ion channel
PMPCA	peptidase, mitochondrial processing alpha subunit	PMPCA	0.0183	-0.48	Cytoplasm	peptidase
ABCC3	ATP binding cassette subfamily C member 3	ABCC3	0.02	-0.481	Plasma Membrane	transporter
AFAP1	actin filament associated protein 1	AFAP1	0.0244	-0.481	Cytoplasm	other
BCR	BCR, RhoGEF and GTPase activating protein	BCR	0.0196	-0.482	Cytoplasm	kinase
CENPO	centromere protein O	CENPO	0.0193	-0.483	Nucleus	other
TSPAN8	tetraspanin 8	TSPAN8	0.0193	-0.484	Plasma Membrane	other
PDXK	pyridoxal kinase	PDXK	0.0205	-0.484	Cytoplasm	kinase
MBOAT1	membrane bound O-acyltransferase domain containing 1	MBOAT1	0.0186	-0.485	Cytoplasm	enzyme
SLC45A4	solute carrier family 45 member 4	SLC45A4	0.0199	-0.485	Other	transporter
ARHGEF10	Rho guanine nucleotide exchange factor 10	ARHGEF10	0.0199	-0.485	Cytoplasm	enzyme
FAM189A1	family with sequence similarity 189 member A1	FAM189A1	0.0166	-0.485	Other	other
STK40	serine/threonine kinase 40	STK40	0.0163	-0.486	Cytoplasm	kinase
RNF222	ring finger protein 222	RNF222	0.0188	-0.487	Other	other
SLC38A1	solute carrier family 38 member 1	SLC38A1	0.0186	-0.487	Plasma Membrane	transporter
PPP2R2B	protein phosphatase 2 regulatory subunit Bbeta	PPP2R2B	0.0184	-0.49	Cytoplasm	phosphatase
CDH1	cadherin 1	CDH1	0.0165	-0.49	Plasma Membrane	other
LTBR	lymphotoxin beta receptor	LTBR	0.0181	-0.49	Plasma Membrane	transmembrane receptor
MAP3K5	mitogen-activated protein kinase kinase kinase 5	MAP3K5	0.0175	-0.491	Cytoplasm	kinase
PARD6G-AS1	PARD6G antisense RNA 1	PARD6G-AS1	0.0159	-0.491	Other	other
ADGRA1	adhesion G protein-coupled receptor A1	ADGRA1	0.0203	-0.491	Plasma Membrane	G-protein coupled receptor
PITRM1-AS1	PITRM1 antisense RNA 1	PITRM1-AS1	0.0203	-0.491	Other	other
FRY	FRY microtubule binding protein	FRY	0.0191	-0.491	Extracellular Space	other
CAMTA1	calmodulin binding transcription activator 1	CAMTA1	0.0155	-0.492	Other	other
HIP1	huntingtin interacting protein 1	HIP1	0.0195	-0.493	Cytoplasm	other
ATF2	activating transcription factor 2	ATF2	0.0174	-0.494	Nucleus	transcription regulator
MYO7B	myosin VIIB	MYO7B	0.0171	-0.495	Cytoplasm	peptidase
RUNX3	runt related transcription factor 3	RUNX3	0.0147	-0.497	Nucleus	transcription regulator
RASSF4	Ras association domain family member 4	RASSF4	0.0192	-0.497	Other	other
KIR2DS4 (includes others)	killer cell immunoglobulin like receptor, two Ig domains and short cytoplasmic tail 2	KIR2DS4	0.0131	-0.497	Plasma Membrane	transmembrane receptor
ABCA7	ATP binding cassette subfamily A member 7	ABCA7	0.013	-0.498	Plasma Membrane	transporter
RPS6KL1	ribosomal protein S6 kinase like 1	RPS6KL1	0.019	-0.498	Other	kinase
DPEP1	dipeptidase 1	DPEP1	0.015	-0.498	Cytoplasm	peptidase
KDM4B	lysine demethylase 4B	KDM4B	0.0129	-0.498	Nucleus	enzyme
ACBD7	acyl-CoA binding domain containing 7	ACBD7	0.0189	-0.499	Other	other
HDAC4	histone deacetylase 4	HDAC4	0.0165	-0.499	Nucleus	transcription regulator
CPED1	cadherin like and PC-esterase domain containing 1	CPED1	0.0184	-0.499	Cytoplasm	other
SORBS2	sorbin and SH3 domain containing 2	SORBS2	0.0204	-0.5	Plasma Membrane	other
TOLLIP	toll interacting protein	TOLLIP	0.0128	-0.5	Cytoplasm	other
NOD1	nucleotide binding oligomerization domain containing 1	NOD1	0.018	-0.502	Cytoplasm	other
REREP3	arginine-glutamic acid dipeptide repeats pseudogene 3	REREP3	0.0137	-0.503	Other	other
RGS7BP	regulator of G protein signaling 7 binding protein	RGS7BP	0.0162	-0.503	Cytoplasm	other
DDX49	DEAD-box helicase 49	DDX49	0.0123	-0.503	Nucleus	enzyme
FBRSL1	fibrosin like 1	FBRSL1	0.0159	-0.503	Nucleus	other
TNRC6A	trinucleotide repeat containing 6A	TNRC6A	0.0143	-0.503	Nucleus	other
TMEM242	transmembrane protein 242	TMEM242	0.0154	-0.503	Other	other
SEMA5A	semaphorin 5A	SEMA5A	0.0161	-0.503	Plasma Membrane	transmembrane receptor
SLC12A7	solute carrier family 12 member 7	SLC12A7	0.016	-0.504	Plasma Membrane	transporter
SPACA1	sperm acrosome associated 1	SPACA1	0.0149	-0.506	Cytoplasm	other
DOCK1	dedicator of cytokinesis 1	DOCK1	0.0174	-0.508	Cytoplasm	other
TAS2R60	taste 2 receptor member 60	TAS2R60	0.017	-0.508	Plasma Membrane	G-protein coupled receptor
KCTD15	potassium channel tetramerization domain containing 15	KCTD15	0.0117	-0.508	Other	ion channel
TCERG1L	transcription elongation regulator 1 like	TCERG1L	0.0172	-0.509	Other	other
SLC25A37	solute carrier family 25 member 37	SLC25A37	0.0152	-0.511	Cytoplasm	transporter
COLQ	collagen like tail subunit of asymmetric acetylcholinesterase	COLQ	0.0139	-0.513	Extracellular Space	other
RIMBP2	RIMS binding protein 2	RIMBP2	0.0142	-0.515	Plasma Membrane	other
GRIN2A	glutamate ionotropic receptor NMDA type subunit 2A	GRIN2A	0.0124	-0.516	Plasma Membrane	ion channel
GMDS	GDP-mannose 4,6-dehydratase	GMDS	0.0133	-0.517	Cytoplasm	enzyme
WFS1	wolframin ER transmembrane glycoprotein	WFS1	0.0173	-0.518	Cytoplasm	enzyme
CTBP2	C-terminal binding protein 2	CTBP2	0.0157	-0.519	Nucleus	transcription regulator
SMIM21	small integral membrane protein 21	SMIM21	0.0119	-0.52	Other	other
MAML3	mastermind like transcriptional coactivator 3	MAML3	0.0167	-0.522	Nucleus	transcription regulator
CNST	consortin, connexin sorting protein	CNST	0.0113	-0.522	Cytoplasm	other
FAR2	fatty acyl-CoA reductase 2	FAR2	0.0133	-0.522	Cytoplasm	enzyme
COL13A1	collagen type XIII alpha 1 chain	COL13A1	0.000521	-0.524	Plasma Membrane	other
GFPT2	glutamine-fructose-6-phosphate transaminase 2	GFPT2	0.0128	-0.528	Cytoplasm	enzyme
ARRB2	arrestin beta 2	ARRB2	6.21e-05	-0.528	Cytoplasm	other
FAM184A	family with sequence similarity 184 member A	FAM184A	0.0119	-0.529	Extracellular Space	other
STK32C	serine/threonine kinase 32C	STK32C	0.014	-0.531	Other	kinase
CSNK1G2	casein kinase 1 gamma 2	CSNK1G2	0.00912	-0.532	Cytoplasm	kinase
COLEC12	collectin subfamily member 12	COLEC12	0.0105	-0.533	Plasma Membrane	transmembrane receptor
CARS	cysteinyl-tRNA synthetase	CARS	0.00907	-0.534	Cytoplasm	enzyme
TMEM51	transmembrane protein 51	TMEM51	0.0096	-0.539	Other	other
CDX4	caudal type homeobox 4	CDX4	0.00439	-0.54	Nucleus	transcription regulator
RIPK4	receptor interacting serine/threonine kinase 4	RIPK4	0.0122	-0.541	Nucleus	kinase
VPREB1	V-set pre-B cell surrogate light chain 1	VPREB1	0.000698	-0.542	Plasma Membrane	other
LINC00482	long intergenic non-protein coding RNA 482	LINC00482	0.011	-0.543	Other	other
SV2C	synaptic vesicle glycoprotein 2C	SV2C	0.0112	-0.543	Plasma Membrane	other
HPX	hemopexin	HPX	0.00819	-0.544	Extracellular Space	transporter
UNC5B	unc-5 netrin receptor B	UNC5B	0.0125	-0.545	Plasma Membrane	transmembrane receptor
DES	desmin	DES	0.0104	-0.547	Cytoplasm	other
BFSP1	beaded filament structural protein 1	BFSP1	0.00789	-0.548	Cytoplasm	enzyme
ADGRB1	adhesion G protein-coupled receptor B1	ADGRB1	0.0105	-0.548	Plasma Membrane	G-protein coupled receptor
RHPN1	rhophilin Rho GTPase binding protein 1	RHPN1	0.0105	-0.549	Cytoplasm	other
ANKFN1	ankyrin repeat and fibronectin type III domain containing 1	ANKFN1	0.0103	-0.549	Other	other
GBP5	guanylate binding protein 5	GBP5	0.00858	-0.551	Plasma Membrane	enzyme
NRG1	neuregulin 1	NRG1	0.0103	-0.551	Plasma Membrane	growth factor
APOO	apolipoprotein O	APOO	0.00375	-0.551	Extracellular Space	other
UBTD2	ubiquitin domain containing 2	UBTD2	0.0103	-0.552	Other	other
BCAR1	BCAR1, Cas family scaffold protein	BCAR1	0.00867	-0.552	Plasma Membrane	enzyme
EML1	echinoderm microtubule associated protein like 1	EML1	0.0117	-0.553	Cytoplasm	other
BABAM2	BRISC and BRCA1 A complex member 2	BABAM2	0.0098	-0.553	Cytoplasm	other
ADGRF5	adhesion G protein-coupled receptor F5	ADGRF5	0.00917	-0.556	Plasma Membrane	G-protein coupled receptor
FBXW4P1	F-box and WD repeat domain containing 4 pseudogene 1	FBXW4P1	0.00984	-0.558	Other	other
SLC8A3	solute carrier family 8 member A3	SLC8A3	0.0111	-0.558	Plasma Membrane	transporter
MAD1L1	mitotic arrest deficient 1 like 1	MAD1L1	0.0108	-0.559	Nucleus	other
MTCL1	microtubule crosslinking factor 1	MTCL1	0.00779	-0.565	Cytoplasm	other
CRYM-AS1	CRYM antisense RNA 1	CRYM-AS1	0.00735	-0.569	Other	other
CCND3	cyclin D3	CCND3	0.00812	-0.569	Nucleus	kinase
TMEM163	transmembrane protein 163	TMEM163	0.00835	-0.57	Cytoplasm	other
DAPK3	death associated protein kinase 3	DAPK3	0.00634	-0.571	Cytoplasm	kinase
LHPP	phospholysine phosphohistidine inorganic pyrophosphate phosphatase	LHPP	0.00948	-0.578	Cytoplasm	phosphatase
CEP41	centrosomal protein 41	CEP41	0.00918	-0.578	Cytoplasm	other
CCSER1	coiled-coil serine rich protein 1	CCSER1	0.000222	-0.585	Other	other
RPH3AL	rabphilin 3A like (without C2 domains)	RPH3AL	0.00727	-0.588	Plasma Membrane	other
CACNA1C	calcium voltage-gated channel subunit alpha1 C	CACNA1C	0.00715	-0.591	Plasma Membrane	ion channel
STARD4-AS1	STARD4 antisense RNA 1	STARD4-AS1	0.00741	-0.591	Other	other
CACNA2D4	calcium voltage-gated channel auxiliary subunit alpha2delta 4	CACNA2D4	0.00702	-0.593	Plasma Membrane	ion channel
PCGF3	polycomb group ring finger 3	PCGF3	0.00909	-0.596	Nucleus	other
SNTG1	syntrophin gamma 1	SNTG1	0.00687	-0.596	Nucleus	other
IL22RA1	interleukin 22 receptor subunit alpha 1	IL22RA1	0.00547	-0.599	Plasma Membrane	transmembrane receptor
APBA1	amyloid beta precursor protein binding family A member 1	APBA1	0.00576	-0.599	Cytoplasm	transporter
PLXNA4	plexin A4	PLXNA4	0.00776	-0.599	Plasma Membrane	transmembrane receptor
GOLGA3	golgin A3	GOLGA3	0.00661	-0.6	Cytoplasm	transporter
TTC39B	tetratricopeptide repeat domain 39B	TTC39B	0.00556	-0.603	Other	other
SHANK2	SH3 and multiple ankyrin repeat domains 2	SHANK2	0.00466	-0.604	Plasma Membrane	other
KCNQ3	potassium voltage-gated channel subfamily Q member 3	KCNQ3	0.00597	-0.614	Plasma Membrane	ion channel
KCTD5	potassium channel tetramerization domain containing 5	KCTD5	0.00494	-0.615	Cytoplasm	other
PGS1	phosphatidylglycerophosphate synthase 1	PGS1	0.00575	-0.616	Cytoplasm	enzyme
SMYD4	SET and MYND domain containing 4	SMYD4	0.00555	-0.62	Other	other
PALM2	paralemmin 2	PALM2	0.00474	-0.623	Plasma Membrane	other
let-7	microRNA let-7i	MIRLET7A3	0.00544	-0.63	Cytoplasm	microRNA
GRM6	glutamate metabotropic receptor 6	GRM6	0.00536	-0.631	Plasma Membrane	G-protein coupled receptor
ADGRD1	adhesion G protein-coupled receptor D1	ADGRD1	0.00492	-0.637	Plasma Membrane	G-protein coupled receptor
RBFOX3	RNA binding fox-1 homolog 3	RBFOX3	0.00479	-0.637	Nucleus	other
BEND3P3	BEN domain containing 3 pseudogene 3	BEND3P3	0.00593	-0.638	Other	other
MUC5B	mucin 5B, oligomeric mucus/gel-forming	MUC5B	0.00342	-0.64	Extracellular Space	peptidase
PARK7	Parkinsonism associated deglycase	PARK7	0.00379	-0.64	Nucleus	enzyme
TUBBP5	tubulin beta pseudogene 5	TUBBP5	0.00407	-0.64	Other	other
ATP11AUN	ATP11A upstream neighbor	ATP11AUN	0.00464	-0.641	Other	other
MLH3	mutL homolog 3	MLH3	0.0057	-0.642	Nucleus	other
PLEK	pleckstrin	PLEK	0.0045	-0.643	Cytoplasm	transcription regulator
RCAN1	regulator of calcineurin 1	RCAN1	0.00485	-0.645	Nucleus	transcription regulator
ADCY9	adenylate cyclase 9	ADCY9	0.00371	-0.646	Plasma Membrane	enzyme
LINC00664	long intergenic non-protein coding RNA 664	LINC00664	0.00323	-0.646	Other	other
BAIAP2	BAI1 associated protein 2	BAIAP2	0.00441	-0.647	Plasma Membrane	kinase
CARD14	caspase recruitment domain family member 14	CARD14	0.00436	-0.648	Cytoplasm	other
RPS6KA2	ribosomal protein S6 kinase A2	RPS6KA2	0.00408	-0.649	Nucleus	kinase
MKNK1	MAP kinase interacting serine/threonine kinase 1	MKNK1	0.00345	-0.652	Cytoplasm	kinase
SH3PXD2B	SH3 and PX domains 2B	SH3PXD2B	0.00453	-0.653	Cytoplasm	other
CEP120	centrosomal protein 120	CEP120	0.00433	-0.658	Cytoplasm	other
LRRC8B	leucine rich repeat containing 8 VRAC subunit B	LRRC8B	0.00325	-0.66	Plasma Membrane	transporter
CUEDC1	CUE domain containing 1	CUEDC1	0.00387	-0.663	Other	other
SNX29	sorting nexin 29	SNX29	0.00318	-0.664	Cytoplasm	other
GTF3C5	general transcription factor IIIC subunit 5	GTF3C5	0.00328	-0.666	Nucleus	transcription regulator
GALNT9	polypeptide N-acetylgalactosaminyltransferase 9	GALNT9	0.00373	-0.672	Cytoplasm	enzyme
ZNF556	zinc finger protein 556	ZNF556	0.00256	-0.675	Other	other
GTF2I	general transcription factor IIi	GTF2I	0.00407	-0.679	Nucleus	transcription regulator
LOC100130331	POTE ankyrin domain family, member F pseudogene	LOC100130331	0.00273	-0.681	Other	other
INMT-MINDY4	INMT-MINDY4 readthrough (NMD candidate)	INMT-MINDY4	0.00396	-0.682	Other	other
RCVRN	recoverin	RCVRN	0.00331	-0.683	Cytoplasm	other
KNTC1	kinetochore associated 1	KNTC1	0.00339	-0.685	Nucleus	other
ZNF236	zinc finger protein 236	ZNF236	0.00267	-0.689	Nucleus	transcription regulator
SLC39A13	solute carrier family 39 member 13	SLC39A13	0.00221	-0.689	Cytoplasm	transporter
SOHLH1	spermatogenesis and oogenesis specific basic helix-loop-helix 1	SOHLH1	0.00267	-0.69	Cytoplasm	transcription regulator
L3MBTL2	L3MBTL2, polycomb repressive complex 1 subunit	L3MBTL2	0.00334	-0.696	Nucleus	transcription regulator
COL23A1	collagen type XXIII alpha 1 chain	COL23A1	0.00326	-0.696	Plasma Membrane	other
RCN1	reticulocalbin 1	RCN1	0.00197	-0.701	Cytoplasm	other
BICD1	BICD cargo adaptor 1	BICD1	0.00292	-0.704	Cytoplasm	other
ABLIM2	actin binding LIM protein family member 2	ABLIM2	0.0034	-0.721	Cytoplasm	other
POU2F1	POU class 2 homeobox 1	POU2F1	0.00189	-0.725	Nucleus	transcription regulator
C10orf71	chromosome 10 open reading frame 71	C10orf71	0.00316	-0.726	Other	other
TBCD	tubulin folding cofactor D	TBCD	0.00238	-0.727	Cytoplasm	other
PCBP3	poly(rC) binding protein 3	PCBP3	0.00256	-0.729	Nucleus	transcription regulator
PODN	podocan	PODN	0.00154	-0.75	Cytoplasm	other
MSH3	mutS homolog 3	MSH3	0.0022	-0.751	Nucleus	enzyme
VGLL4	vestigial like family member 4	VGLL4	0.00191	-0.752	Nucleus	other
RAPGEF4	Rap guanine nucleotide exchange factor 4	RAPGEF4	0.00122	-0.798	Cytoplasm	other
DAP	death associated protein	DAP	0.00141	-0.8	Cytoplasm	transcription regulator
KDM2B	lysine demethylase 2B	KDM2B	0.0011	-0.827	Nucleus	enzyme
FADS3	fatty acid desaturase 3	FADS3	0.000362	-0.884	Plasma Membrane	enzyme
PTPRN2	protein tyrosine phosphatase, receptor type N2	PTPRN2	0.000733	-0.89	Plasma Membrane	phosphatase
TBC1D14	TBC1 domain family member 14	TBC1D14	0.00065	-0.919	Extracellular Space	other
NOTCH1	notch 1	NOTCH1	0.000254	-0.959	Plasma Membrane	transcription regulator
