# Supplementary material for: Whole-genome bisulfite sequencing in systemic sclerosis provides novel targets to understand disease pathogenesis
Source: BMC Med Genomics. 2019 Oct 24;12:144. doi: 10.1186/s12920-019-0602-8 (PMC6813992; doi:10.1186/s12920-019-0602-8)
Supplement: Supplementary file 9 — Additional file 9: Table S9. Summary of CpG-based DMGs between diffuse SSc and limited SSc. [file 12920_2019_602_MOESM9_ESM.xls]

## Sheet: Sheet0
Symbol	Entrez Gene Name	Gene Symbol - human (HUGO / HGNC / Entrez Gene)	Adjusted p value	Average methylation beta value difference	Location	Type(s)
NOTCH1	notch 1	NOTCH1	0.000211	0.837	Plasma Membrane	transcription regulator
L3MBTL2	L3MBTL2, polycomb repressive complex 1 subunit	L3MBTL2	0.000247	0.774	Nucleus	transcription regulator
GRIK1	glutamate ionotropic receptor kainate type subunit 1	GRIK1	0.00154	0.685	Plasma Membrane	ion channel
TMEM255B	transmembrane protein 255B	TMEM255B	0.00148	0.663	Other	other
KDM2B	lysine demethylase 2B	KDM2B	0.00134	0.651	Nucleus	enzyme
NDUFS6	NADH:ubiquinone oxidoreductase subunit S6	NDUFS6	0.0019	0.631	Cytoplasm	enzyme
ADARB2	adenosine deaminase, RNA specific B2 (inactive)	ADARB2	0.00226	0.609	Nucleus	enzyme
PCBP3	poly(rC) binding protein 3	PCBP3	0.00366	0.604	Nucleus	transcription regulator
FADS3	fatty acid desaturase 3	FADS3	0.00277	0.58	Plasma Membrane	enzyme
LOC285626	uncharacterized LOC285626	LOC285626	0.0038	0.562	Other	other
RDH13	retinol dehydrogenase 13	RDH13	0.00282	0.549	Cytoplasm	enzyme
KRTAP4-11	keratin associated protein 4-11	KRTAP4-11	0.00498	0.534	Cytoplasm	other
FOXP4	forkhead box P4	FOXP4	0.00444	0.531	Nucleus	transcription regulator
C2orf54	chromosome 2 open reading frame 54	MAB21L4	0.00552	0.523	Other	other
EML1	echinoderm microtubule associated protein like 1	EML1	0.00507	0.523	Cytoplasm	other
HPX	hemopexin	HPX	0.00571	0.517	Extracellular Space	transporter
PALM2	paralemmin 2	PALM2	0.00585	0.515	Plasma Membrane	other
SLC7A5	solute carrier family 7 member 5	SLC7A5	0.00549	0.512	Plasma Membrane	transporter
SH3PXD2B	SH3 and PX domains 2B	SH3PXD2B	0.0067	0.509	Cytoplasm	other
MSH3	mutS homolog 3	MSH3	0.00676	0.508	Nucleus	enzyme
SLC5A11	solute carrier family 5 member 11	SLC5A11	0.00596	0.505	Plasma Membrane	transporter
BCR	BCR, RhoGEF and GTPase activating protein	BCR	0.00559	0.501	Cytoplasm	kinase
LUZP2	leucine zipper protein 2	LUZP2	0.00703	0.5	Other	other
MAML3	mastermind like transcriptional coactivator 3	MAML3	0.0103	0.498	Nucleus	transcription regulator
FBXW4P1	F-box and WD repeat domain containing 4 pseudogene 1	FBXW4P1	0.00586	0.497	Other	other
PLAGL1	PLAG1 like zinc finger 1	PLAGL1	0.00683	0.496	Nucleus	transcription regulator
BAIAP2	BAI1 associated protein 2	BAIAP2	0.00772	0.494	Plasma Membrane	kinase
FAR2	fatty acyl-CoA reductase 2	FAR2	0.00813	0.492	Cytoplasm	enzyme
RCAN1	regulator of calcineurin 1	RCAN1	0.0114	0.492	Nucleus	transcription regulator
EPHA2	EPH receptor A2	EPHA2	0.00781	0.49	Plasma Membrane	kinase
PCSK6	proprotein convertase subtilisin/kexin type 6	PCSK6	0.00876	0.487	Extracellular Space	peptidase
DLGAP2	DLG associated protein 2	DLGAP2	0.00891	0.485	Plasma Membrane	other
TMEM163	transmembrane protein 163	TMEM163	0.00903	0.484	Cytoplasm	other
SPOCD1	SPOC domain containing 1	SPOCD1	0.00913	0.478	Other	other
ALG13	ALG13, UDP-N-acetylglucosaminyltransferase subunit	ALG13	0.00337	0.475	Cytoplasm	enzyme
DLG4	discs large MAGUK scaffold protein 4	DLG4	0.00957	0.475	Plasma Membrane	kinase
AGPAT3	1-acylglycerol-3-phosphate O-acyltransferase 3	AGPAT3	0.0144	0.472	Cytoplasm	enzyme
RBFOX3	RNA binding fox-1 homolog 3	RBFOX3	0.00992	0.472	Nucleus	other
KAZN	kazrin, periplakin interacting protein	KAZN	0.00998	0.471	Plasma Membrane	other
SORCS2	sortilin related VPS10 domain containing receptor 2	SORCS2	0.0141	0.467	Plasma Membrane	transporter
LRP5	LDL receptor related protein 5	LRP5	0.0118	0.459	Plasma Membrane	transmembrane receptor
EIF3D	eukaryotic translation initiation factor 3 subunit D	EIF3D	0.0102	0.456	Cytoplasm	other
MIR4740	microRNA 4740	MIR4740	0.0133	0.448	Cytoplasm	microRNA
STK32C	serine/threonine kinase 32C	STK32C	0.0149	0.447	Other	kinase
GPR55	G protein-coupled receptor 55	GPR55	0.0147	0.445	Plasma Membrane	G-protein coupled receptor
EYS	eyes shut homolog (Drosophila)	EYS	0.014	0.441	Cytoplasm	other
STEAP1B	STEAP family member 1B	STEAP1B	0.0153	0.44	Other	other
CTBP2	C-terminal binding protein 2	CTBP2	0.0171	0.437	Nucleus	transcription regulator
LHPP	phospholysine phosphohistidine inorganic pyrophosphate phosphatase	LHPP	0.0173	0.436	Cytoplasm	phosphatase
UBTD2	ubiquitin domain containing 2	UBTD2	0.016	0.435	Other	other
MASP1	mannan binding lectin serine peptidase 1	MASP1	0.0162	0.433	Extracellular Space	peptidase
GRIK4	glutamate ionotropic receptor kainate type subunit 4	GRIK4	0.0177	0.43	Plasma Membrane	ion channel
PALM	paralemmin	PALM	0.0148	0.427	Plasma Membrane	other
PSTPIP1	proline-serine-threonine phosphatase interacting protein 1	PSTPIP1	0.0189	0.427	Cytoplasm	other
CDH4	cadherin 4	CDH4	0.0139	0.426	Plasma Membrane	other
JAZF1	JAZF zinc finger 1	JAZF1	0.0213	0.416	Nucleus	transcription regulator
PRDM16	PR/SET domain 16	PRDM16	0.0208	0.416	Nucleus	transcription regulator
TSHZ1	teashirt zinc finger homeobox 1	TSHZ1	0.0214	0.415	Nucleus	transcription regulator
DOCK9	dedicator of cytokinesis 9	DOCK9	0.0247	0.413	Cytoplasm	other
MYO3B	myosin IIIB	MYO3B	0.0236	0.412	Plasma Membrane	kinase
MYO7B	myosin VIIB	MYO7B	0.0238	0.411	Cytoplasm	peptidase
PTPRVP	protein tyrosine phosphatase, receptor type V, pseudogene	PTPRVP	0.0226	0.41	Other	other
NR1D1	nuclear receptor subfamily 1 group D member 1	NR1D1	0.0236	0.406	Nucleus	ligand-dependent nuclear receptor
NEK6	NIMA related kinase 6	NEK6	0.0243	0.405	Nucleus	kinase
INSR	insulin receptor	INSR	0.0213	0.405	Plasma Membrane	kinase
FRY	FRY microtubule binding protein	FRY	0.0278	0.404	Extracellular Space	other
STK24	serine/threonine kinase 24	STK24	0.0285	0.402	Cytoplasm	kinase
ZFR2	zinc finger RNA binding protein 2	ZFR2	0.0221	0.402	Other	other
PGS1	phosphatidylglycerophosphate synthase 1	PGS1	0.0249	0.402	Cytoplasm	enzyme
USP20	ubiquitin specific peptidase 20	USP20	0.0255	0.402	Cytoplasm	peptidase
ATE1	arginyltransferase 1	ATE1	0.0274	0.401	Nucleus	enzyme
GRM7	glutamate metabotropic receptor 7	GRM7	0.0267	0.399	Plasma Membrane	G-protein coupled receptor
EFCAB2	EF-hand calcium binding domain 2	EFCAB2	0.0267	0.399	Other	other
TOLLIP	toll interacting protein	TOLLIP	0.0284	0.398	Cytoplasm	other
PARK7	Parkinsonism associated deglycase	PARK7	0.0276	0.396	Nucleus	enzyme
SLC25A37	solute carrier family 25 member 37	SLC25A37	0.0307	0.396	Cytoplasm	transporter
SMYD4	SET and MYND domain containing 4	SMYD4	0.0276	0.395	Other	other
COL4A4	collagen type IV alpha 4 chain	COL4A4	0.0305	0.394	Extracellular Space	other
SLC7A8	solute carrier family 7 member 8	SLC7A8	0.029	0.394	Plasma Membrane	transporter
ACOX3	acyl-CoA oxidase 3, pristanoyl	ACOX3	0.0356	0.392	Cytoplasm	enzyme
TBL1X	transducin beta like 1 X-linked	TBL1X	0.0158	0.392	Nucleus	transcription regulator
RMI2	RecQ mediated genome instability 2	RMI2	0.0306	0.391	Nucleus	other
MYOCD	myocardin	MYOCD	0.0305	0.389	Nucleus	transcription regulator
BIN3	bridging integrator 3	BIN3	0.0344	0.388	Cytoplasm	other
KIF19	kinesin family member 19	KIF19	0.0307	0.388	Extracellular Space	enzyme
MICAL2	microtubule associated monooxygenase, calponin and LIM domain containing 2	MICAL2	0.033	0.388	Cytoplasm	enzyme
BAIAP2L2	BAI1 associated protein 2 like 2	BAIAP2L2	0.0297	0.388	Cytoplasm	other
PLEKHG6	pleckstrin homology and RhoGEF domain containing G6	PLEKHG6	0.0359	0.387	Cytoplasm	other
ATG4B	autophagy related 4B cysteine peptidase	ATG4B	0.0342	0.387	Cytoplasm	peptidase
COX7A1	cytochrome c oxidase subunit 7A1	COX7A1	0.0292	0.385	Cytoplasm	enzyme
C17orf80	chromosome 17 open reading frame 80	C17orf80	0.0337	0.382	Cytoplasm	other
SPTBN1	spectrin beta, non-erythrocytic 1	SPTBN1	0.0374	0.381	Plasma Membrane	other
PAH	phenylalanine hydroxylase	PAH	0.0398	0.381	Cytoplasm	enzyme
DPEP1	dipeptidase 1	DPEP1	0.037	0.379	Cytoplasm	peptidase
ABCC3	ATP binding cassette subfamily C member 3	ABCC3	0.0354	0.379	Plasma Membrane	transporter
SEMA3A	semaphorin 3A	SEMA3A	0.0372	0.379	Extracellular Space	other
AKAP8	A-kinase anchoring protein 8	AKAP8	0.0325	0.379	Nucleus	other
PLB1	phospholipase B1	PLB1	0.0392	0.378	Cytoplasm	enzyme
CCND2	cyclin D2	CCND2	0.0414	0.378	Nucleus	other
IFITM3	interferon induced transmembrane protein 3	IFITM3	0.0388	0.377	Plasma Membrane	other
NDUFV3	NADH:ubiquinone oxidoreductase subunit V3	NDUFV3	0.0479	0.377	Cytoplasm	enzyme
EIF4E3	eukaryotic translation initiation factor 4E family member 3	EIF4E3	0.0384	0.376	Cytoplasm	translation regulator
PREX1	phosphatidylinositol-3,4,5-trisphosphate dependent Rac exchange factor 1	PREX1	0.0317	0.376	Cytoplasm	other
GOLGA3	golgin A3	GOLGA3	0.0428	0.376	Cytoplasm	transporter
GRIN2A	glutamate ionotropic receptor NMDA type subunit 2A	GRIN2A	0.0393	0.376	Plasma Membrane	ion channel
AKAP6	A-kinase anchoring protein 6	AKAP6	0.0403	0.373	Nucleus	other
KLC1	kinesin light chain 1	KLC1	0.0404	0.373	Cytoplasm	other
ADGRD1	adhesion G protein-coupled receptor D1	ADGRD1	0.0453	0.372	Plasma Membrane	G-protein coupled receptor
TBC1D22A	TBC1 domain family member 22A	TBC1D22A	0.0397	0.372	Other	other
HCG27	HLA complex group 27	HCG27	0.0399	0.371	Other	other
TGFBR3	transforming growth factor beta receptor 3	TGFBR3	0.0422	0.37	Plasma Membrane	kinase
ELL	elongation factor for RNA polymerase II	ELL	0.0385	0.369	Nucleus	transcription regulator
LINC00466	long intergenic non-protein coding RNA 466	LINC00466	0.0431	0.369	Other	other
CCL25	C-C motif chemokine ligand 25	CCL25	0.0389	0.369	Extracellular Space	cytokine
BCAR1	BCAR1, Cas family scaffold protein	BCAR1	0.0447	0.368	Plasma Membrane	enzyme
C7orf50	chromosome 7 open reading frame 50	C7orf50	0.0443	0.368	Other	other
MSRA	methionine sulfoxide reductase A	MSRA	0.0482	0.367	Cytoplasm	enzyme
PLXNA4	plexin A4	PLXNA4	0.0449	0.367	Plasma Membrane	transmembrane receptor
KCNG4	potassium voltage-gated channel modifier subfamily G member 4	KCNG4	0.0458	0.367	Plasma Membrane	ion channel
FCHO1	FCH domain only 1	FCHO1	0.0406	0.366	Plasma Membrane	other
MAEL	maelstrom spermatogenic transposon silencer	MAEL	0.0454	0.366	Nucleus	transcription regulator
CALD1	caldesmon 1	CALD1	0.0461	0.366	Cytoplasm	other
TNFAIP8	TNF alpha induced protein 8	TNFAIP8	0.0438	0.365	Cytoplasm	other
KCNN2	potassium calcium-activated channel subfamily N member 2	KCNN2	0.0455	0.363	Plasma Membrane	ion channel
SLC38A10	solute carrier family 38 member 10	SLC38A10	0.0461	0.362	Cytoplasm	other
INPP5A	inositol polyphosphate-5-phosphatase A	INPP5A	0.0499	0.362	Plasma Membrane	phosphatase
CACNA1I	calcium voltage-gated channel subunit alpha1 I	CACNA1I	0.0488	0.361	Plasma Membrane	ion channel
PUDP	pseudouridine 5'-phosphatase	PUDP	0.0324	0.358	Cytoplasm	enzyme
PLA2G6	phospholipase A2 group VI	PLA2G6	0.00167	0.354	Cytoplasm	enzyme
RBPJL	recombination signal binding protein for immunoglobulin kappa J region like	RBPJL	0.00423	0.339	Nucleus	transcription regulator
ATP10A	ATPase phospholipid transporting 10A (putative)	ATP10A	0.00732	0.336	Plasma Membrane	transporter
TIMP2	TIMP metallopeptidase inhibitor 2	TIMP2	0.00905	0.334	Extracellular Space	other
CELSR3	cadherin EGF LAG seven-pass G-type receptor 3	CELSR3	0.000507	0.333	Plasma Membrane	G-protein coupled receptor
RGPD4 (includes others)	RANBP2-like and GRIP domain containing 5	RGPD8	0.000353	0.33	Nucleus	enzyme
ASMT	acetylserotonin O-methyltransferase	ASMT	0.00904	0.329	Cytoplasm	enzyme
MOV10L1	Mov10 like RISC complex RNA helicase 1	MOV10L1	0.0125	0.327	Nucleus	enzyme
SH3BP5	SH3 domain binding protein 5	SH3BP5	0.00173	0.324	Cytoplasm	other
TMEM184A	transmembrane protein 184A	TMEM184A	0.00274	0.317	Cytoplasm	other
CSNK1A1	casein kinase 1 alpha 1	CSNK1A1	0.012	0.316	Cytoplasm	kinase
RNF219	ring finger protein 219	RNF219	0.00655	0.314	Other	other
NKAIN1	sodium/potassium transporting ATPase interacting 1	NKAIN1	0.0041	0.314	Plasma Membrane	other
PLXND1	plexin D1	PLXND1	0.015	0.314	Plasma Membrane	transmembrane receptor
CCDC87	coiled-coil domain containing 87	CCDC87	0.0163	0.312	Extracellular Space	other
GNG7	G protein subunit gamma 7	GNG7	0.0181	0.306	Plasma Membrane	enzyme
FA2H	fatty acid 2-hydroxylase	FA2H	0.0212	0.304	Cytoplasm	enzyme
EFR3A	EFR3 homolog A	EFR3A	0.01	0.302	Plasma Membrane	other
PFKFB3	6-phosphofructo-2-kinase/fructose-2,6-biphosphatase 3	PFKFB3	0.018	0.301	Cytoplasm	kinase
IFFO2	intermediate filament family orphan 2	IFFO2	0.00379	0.301	Other	other
LINC00629	long intergenic non-protein coding RNA 629	LINC00629	0.0198	0.3	Other	other
LOC339166	uncharacterized LOC339166	LOC339166	0.00364	0.298	Other	other
LIPA	lipase A, lysosomal acid type	LIPA	0.0191	0.298	Cytoplasm	enzyme
UBE2D3	ubiquitin conjugating enzyme E2 D3	UBE2D3	0.0177	0.297	Cytoplasm	enzyme
ANKRD20A8P	ankyrin repeat domain 20 family member A8, pseudogene	ANKRD20A8P	0.0236	0.297	Other	other
RPTOR	regulatory associated protein of MTOR complex 1	RPTOR	0.00922	0.296	Cytoplasm	other
MIR4470	microRNA 4470	MIR4470	0.00126	0.292	Cytoplasm	microRNA
ZFAND3	zinc finger AN1-type containing 3	ZFAND3	0.0259	0.292	Other	other
VWA3B	von Willebrand factor A domain containing 3B	VWA3B	0.0116	0.291	Other	other
LINC00588	long intergenic non-protein coding RNA 588	LINC00588	0.0288	0.291	Other	other
CERK	ceramide kinase	CERK	0.0288	0.291	Plasma Membrane	kinase
ROR2	receptor tyrosine kinase like orphan receptor 2	ROR2	0.026	0.291	Plasma Membrane	kinase
TBCD	tubulin folding cofactor D	TBCD	0.0106	0.29	Cytoplasm	other
BMPR1A	bone morphogenetic protein receptor type 1A	BMPR1A	0.0244	0.288	Plasma Membrane	kinase
LINC00917	long intergenic non-protein coding RNA 917	LINC00917	0.0126	0.288	Other	other
STAG2	stromal antigen 2	STAG2	0.0277	0.287	Nucleus	transcription regulator
BCAT1	branched chain amino acid transaminase 1	BCAT1	0.00435	0.287	Cytoplasm	enzyme
KBTBD12	kelch repeat and BTB domain containing 12	KBTBD12	0.0265	0.287	Other	other
NXN	nucleoredoxin	NXN	0.0272	0.286	Nucleus	enzyme
SRPK3	SRSF protein kinase 3	SRPK3	0.00827	0.283	Cytoplasm	kinase
ABCC13	ATP binding cassette subfamily C member 13 (pseudogene)	ABCC13	0.0108	0.283	Other	other
ABLIM1	actin binding LIM protein 1	ABLIM1	0.0114	0.283	Cytoplasm	other
HSD17B14	hydroxysteroid 17-beta dehydrogenase 14	HSD17B14	0.00826	0.281	Cytoplasm	enzyme
CD82	CD82 molecule	CD82	0.0313	0.281	Plasma Membrane	other
GALNT9	polypeptide N-acetylgalactosaminyltransferase 9	GALNT9	0.0349	0.281	Cytoplasm	enzyme
EBF4	early B cell factor 4	EBF4	0.0369	0.277	Nucleus	transcription regulator
CDK17	cyclin dependent kinase 17	CDK17	0.0376	0.277	Cytoplasm	kinase
GNE	glucosamine (UDP-N-acetyl)-2-epimerase/N-acetylmannosamine kinase	GNE	0.0355	0.276	Cytoplasm	kinase
ZFAND2A	zinc finger AN1-type containing 2A	ZFAND2A	0.0124	0.276	Other	other
CNTNAP2	contactin associated protein like 2	CNTNAP2	0.0318	0.275	Plasma Membrane	other
MIR3147	microRNA 3147	MIR3147	0.0329	0.273	Cytoplasm	microRNA
OR2L13	olfactory receptor family 2 subfamily L member 13	OR2L13	0.0371	0.272	Plasma Membrane	G-protein coupled receptor
CALCOCO2	calcium binding and coiled-coil domain 2	CALCOCO2	0.00941	0.269	Nucleus	other
MICAL3	microtubule associated monooxygenase, calponin and LIM domain containing 3	MICAL3	0.0465	0.269	Cytoplasm	enzyme
HLTF-AS1	HLTF antisense RNA 1	HLTF-AS1	0.0387	0.268	Other	other
EMX2OS	EMX2 opposite strand/antisense RNA	EMX2OS	0.00766	0.268	Other	other
FOXO1	forkhead box O1	FOXO1	0.0397	0.267	Nucleus	transcription regulator
JAKMIP3	Janus kinase and microtubule interacting protein 3	JAKMIP3	0.0156	0.267	Other	other
MED15	mediator complex subunit 15	MED15	0.048	0.267	Nucleus	transcription regulator
SNHG7	small nucleolar RNA host gene 7	SNHG7	0.0173	0.267	Other	other
PDHX	pyruvate dehydrogenase complex component X	PDHX	0.00244	0.266	Cytoplasm	enzyme
PCDH19	protocadherin 19	PCDH19	0.0468	0.266	Extracellular Space	other
ARPC1B	actin related protein 2/3 complex subunit 1B	ARPC1B	0.00345	0.265	Cytoplasm	other
CWH43	cell wall biogenesis 43 C-terminal homolog	CWH43	0.0382	0.263	Other	other
WT1	Wilms tumor 1	WT1	0.00861	0.263	Nucleus	transcription regulator
ZNF577	zinc finger protein 577	ZNF577	0.047	0.263	Other	other
EFHC2	EF-hand domain containing 2	EFHC2	0.0229	0.261	Other	other
ELFN1	extracellular leucine rich repeat and fibronectin type III domain containing 1	ELFN1	0.0425	0.261	Plasma Membrane	other
PRMT2	protein arginine methyltransferase 2	PRMT2	0.015	0.261	Nucleus	enzyme
MATN4	matrilin 4	MATN4	0.0118	0.26	Extracellular Space	other
RGCC	regulator of cell cycle	RGCC	0.0462	0.259	Cytoplasm	other
MOB2	MOB kinase activator 2	MOB2	0.0481	0.259	Nucleus	other
MCC	MCC, WNT signaling pathway regulator	MCC	0.0168	0.258	Cytoplasm	other
MYH11	myosin heavy chain 11	MYH11	0.0218	0.258	Cytoplasm	other
DHFRP3	dihydrofolate reductase pseudogene 3	DHFRP3	0.0119	0.258	Other	other
EMD	emerin	EMD	0.0141	0.257	Nucleus	other
PLD3	phospholipase D family member 3	PLD3	0.0124	0.257	Cytoplasm	enzyme
FAM107B	family with sequence similarity 107 member B	FAM107B	0.0493	0.255	Other	other
SMAD3	SMAD family member 3	SMAD3	0.0487	0.253	Nucleus	transcription regulator
GRM2	glutamate metabotropic receptor 2	GRM2	0.00614	0.252	Plasma Membrane	G-protein coupled receptor
RPS6KA2	ribosomal protein S6 kinase A2	RPS6KA2	0.00711	0.25	Nucleus	kinase
PRRT3-AS1	PRRT3 antisense RNA 1	PRRT3-AS1	0.00629	0.25	Other	other
GRK5	G protein-coupled receptor kinase 5	GRK5	0.0103	0.25	Plasma Membrane	kinase
SARM1	sterile alpha and TIR motif containing 1	SARM1	0.0235	0.25	Plasma Membrane	transmembrane receptor
HSPA12B	heat shock protein family A (Hsp70) member 12B	HSPA12B	0.025	0.249	Other	other
SHCBP1L	SHC binding and spindle associated 1 like	SHCBP1L	0.0137	0.249	Other	other
BEND3P3	BEN domain containing 3 pseudogene 3	BEND3P3	0.0219	0.248	Other	other
RUFY1	RUN and FYVE domain containing 1	RUFY1	0.0102	0.247	Cytoplasm	transporter
FAM155B	family with sequence similarity 155 member B	FAM155B	0.0304	0.247	Plasma Membrane	transmembrane receptor
DUSP22	dual specificity phosphatase 22	DUSP22	0.00746	0.246	Cytoplasm	phosphatase
PQBP1	polyglutamine binding protein 1	PQBP1	0.031	0.246	Nucleus	transcription regulator
LOC442497	uncharacterized LOC442497	LOC442497	0.00467	0.245	Other	other
AR	androgen receptor	AR	0.0322	0.243	Nucleus	ligand-dependent nuclear receptor
EYA2	EYA transcriptional coactivator and phosphatase 2	EYA2	0.0273	0.243	Nucleus	phosphatase
SMAD6	SMAD family member 6	SMAD6	0.0201	0.241	Nucleus	transcription regulator
TXNRD2	thioredoxin reductase 2	TXNRD2	0.0157	0.241	Cytoplasm	enzyme
CSTF2	cleavage stimulation factor subunit 2	CSTF2	0.0346	0.239	Nucleus	other
GABRD	gamma-aminobutyric acid type A receptor delta subunit	GABRD	0.0156	0.238	Plasma Membrane	ion channel
MRI1	methylthioribose-1-phosphate isomerase 1	MRI1	0.00199	0.237	Cytoplasm	translation regulator
HOXB3	homeobox B3	HOXB3	0.0284	0.237	Nucleus	transcription regulator
RS1	retinoschisin 1	RS1	0.00185	0.237	Extracellular Space	other
PNMA3	PNMA family member 3	PNMA3	0.0357	0.237	Extracellular Space	other
NPAS3	neuronal PAS domain protein 3	NPAS3	0.0258	0.237	Nucleus	transcription regulator
LHX8	LIM homeobox 8	LHX8	0.0286	0.236	Nucleus	transcription regulator
ANO10	anoctamin 10	ANO10	0.026	0.233	Plasma Membrane	ion channel
PLA2G4C	phospholipase A2 group IVC	PLA2G4C	0.0314	0.233	Plasma Membrane	enzyme
EHD1	EH domain containing 1	EHD1	0.0255	0.232	Cytoplasm	other
LINC01260	long intergenic non-protein coding RNA 1260	LINC01260	0.0104	0.231	Other	other
PLCD3	phospholipase C delta 3	PLCD3	0.00727	0.231	Cytoplasm	enzyme
LINC01252	long intergenic non-protein coding RNA 1252	LINC01252	0.000236	0.231	Other	other
TSPAN5	tetraspanin 5	TSPAN5	0.0257	0.228	Plasma Membrane	other
SLC45A4	solute carrier family 45 member 4	SLC45A4	0.0343	0.227	Other	transporter
ENOSF1	enolase superfamily member 1	ENOSF1	0.0418	0.226	Other	enzyme
CARD11	caspase recruitment domain family member 11	CARD11	0.0288	0.224	Cytoplasm	kinase
TP73	tumor protein p73	TP73	0.0325	0.224	Nucleus	transcription regulator
MTMR1	myotubularin related protein 1	MTMR1	0.0417	0.224	Cytoplasm	phosphatase
SNX29	sorting nexin 29	SNX29	0.0161	0.221	Cytoplasm	other
NEXMIF	neurite extension and migration factor	NEXMIF	0.0431	0.22	Nucleus	enzyme
ADGRA2	adhesion G protein-coupled receptor A2	ADGRA2	0.0365	0.218	Plasma Membrane	G-protein coupled receptor
PPP1R37	protein phosphatase 1 regulatory subunit 37	PPP1R37	0.0183	0.218	Other	other
CSGALNACT1	chondroitin sulfate N-acetylgalactosaminyltransferase 1	CSGALNACT1	0.0366	0.218	Cytoplasm	enzyme
SOWAHD	sosondowah ankyrin repeat domain family member D	SOWAHD	0.0438	0.217	Other	other
NTF4	neurotrophin 4	NTF4	0.0358	0.217	Extracellular Space	growth factor
PRKCA	protein kinase C alpha	PRKCA	0.0347	0.215	Cytoplasm	kinase
GPR62	G protein-coupled receptor 62	GPR62	0.0304	0.213	Plasma Membrane	G-protein coupled receptor
RP2	RP2, ARL3 GTPase activating protein	RP2	0.0451	0.212	Cytoplasm	enzyme
ADAMTS17	ADAM metallopeptidase with thrombospondin type 1 motif 17	ADAMTS17	0.00398	0.211	Extracellular Space	other
CLPSL1	colipase like 1	CLPSL1	0.0399	0.211	Other	other
ARRB2	arrestin beta 2	ARRB2	0.0358	0.208	Cytoplasm	other
WIPF1	WAS/WASL interacting protein family member 1	WIPF1	0.0368	0.204	Cytoplasm	other
SLC25A5-AS1	SLC25A5 antisense RNA 1	SLC25A5-AS1	0.00974	0.203	Other	other
EDRF1	erythroid differentiation regulatory factor 1	EDRF1	0.0319	-0.207	Other	other
PAX8-AS1	PAX8 antisense RNA 1	PAX8-AS1	0.0181	-0.209	Other	other
PPP2R2C	protein phosphatase 2 regulatory subunit Bgamma	PPP2R2C	0.00187	-0.21	Nucleus	phosphatase
KSR2	kinase suppressor of ras 2	KSR2	0.0174	-0.211	Cytoplasm	kinase
CDH13	cadherin 13	CDH13	0.0342	-0.216	Plasma Membrane	other
NLGN3	neuroligin 3	NLGN3	0.00442	-0.22	Plasma Membrane	enzyme
POLA2	DNA polymerase alpha 2, accessory subunit	POLA2	0.0282	-0.22	Nucleus	enzyme
F8	coagulation factor VIII	F8	0.0134	-0.224	Extracellular Space	other
MAP3K15	mitogen-activated protein kinase kinase kinase 15	MAP3K15	0.0406	-0.226	Other	other
PRDM9	PR/SET domain 9	PRDM9	0.0257	-0.231	Nucleus	enzyme
LMF1	lipase maturation factor 1	LMF1	0.00938	-0.231	Cytoplasm	other
KIF25	kinesin family member 25	KIF25	0.0193	-0.232	Cytoplasm	enzyme
GRK2	G protein-coupled receptor kinase 2	GRK2	0.0254	-0.232	Cytoplasm	kinase
SIK1/SIK1B	salt inducible kinase 1	SIK1	0.0375	-0.235	Nucleus	kinase
PPP6R1	protein phosphatase 6 regulatory subunit 1	PPP6R1	0.0306	-0.235	Cytoplasm	other
SH2B2	SH2B adaptor protein 2	SH2B2	0.0255	-0.235	Cytoplasm	other
MIR4516	microRNA 4516	MIR4516	0.0285	-0.238	Cytoplasm	microRNA
ATG16L2	autophagy related 16 like 2	ATG16L2	0.00624	-0.246	Extracellular Space	other
DDX12P	DEAD/H-box helicase 12, pseudogene	DDX12P	0.000678	-0.247	Other	other
LINC00319	long intergenic non-protein coding RNA 319	LINC00319	0.0114	-0.247	Other	other
ANO1	anoctamin 1	ANO1	0.0105	-0.248	Plasma Membrane	ion channel
ACSL1	acyl-CoA synthetase long chain family member 1	ACSL1	0.0496	-0.251	Cytoplasm	enzyme
PON1	paraoxonase 1	PON1	0.000659	-0.254	Extracellular Space	phosphatase
SH3BP2	SH3 domain binding protein 2	SH3BP2	0.0443	-0.256	Cytoplasm	other
GPC6	glypican 6	GPC6	0.0193	-0.259	Plasma Membrane	transmembrane receptor
ADGRA1	adhesion G protein-coupled receptor A1	ADGRA1	0.0454	-0.259	Plasma Membrane	G-protein coupled receptor
SSC5D	scavenger receptor cysteine rich family member with 5 domains	SSC5D	0.0493	-0.26	Plasma Membrane	transmembrane receptor
LINC01001 (includes others)	long intergenic non-protein coding RNA 1347	LINC01347	0.00527	-0.261	Other	other
CCDC77	coiled-coil domain containing 77	CCDC77	0.0187	-0.263	Cytoplasm	other
SNRPN	small nuclear ribonucleoprotein polypeptide N	SNRPN	0.00158	-0.263	Nucleus	other
ZNF44	zinc finger protein 44	ZNF44	0.0114	-0.263	Nucleus	transcription regulator
FOXC2	forkhead box C2	FOXC2	0.0474	-0.266	Nucleus	transcription regulator
OAS1	2'-5'-oligoadenylate synthetase 1	OAS1	0.0177	-0.266	Cytoplasm	enzyme
ADAMTS8	ADAM metallopeptidase with thrombospondin type 1 motif 8	ADAMTS8	0.0418	-0.266	Extracellular Space	peptidase
AP2A2	adaptor related protein complex 2 subunit alpha 2	AP2A2	0.0416	-0.267	Cytoplasm	transporter
DLK1	delta like non-canonical Notch ligand 1	DLK1	0.0157	-0.268	Extracellular Space	other
TNNC1	troponin C1, slow skeletal and cardiac type	TNNC1	0.00783	-0.268	Cytoplasm	other
LINC01091	long intergenic non-protein coding RNA 1091	LINC01091	0.0343	-0.268	Other	other
DDX58	DExD/H-box helicase 58	DDX58	0.0415	-0.269	Cytoplasm	enzyme
MYH13	myosin heavy chain 13	MYH13	0.0361	-0.273	Cytoplasm	other
COL1A2	collagen type I alpha 2 chain	COL1A2	0.0128	-0.274	Extracellular Space	other
GET4	golgi to ER traffic protein 4	GET4	0.0323	-0.274	Cytoplasm	other
LINC00923	long intergenic non-protein coding RNA 923	LINC00923	0.00342	-0.274	Other	other
ZDHHC14	zinc finger DHHC-type containing 14	ZDHHC14	0.0379	-0.275	Cytoplasm	enzyme
RB1	RB transcriptional corepressor 1	RB1	0.00645	-0.275	Nucleus	transcription regulator
SPTBN4	spectrin beta, non-erythrocytic 4	SPTBN4	0.0163	-0.275	Cytoplasm	other
GNAS	GNAS complex locus	GNAS	0.00418	-0.277	Plasma Membrane	enzyme
NR2F6	nuclear receptor subfamily 2 group F member 6	NR2F6	0.0326	-0.28	Nucleus	ligand-dependent nuclear receptor
HERPUD2	HERPUD family member 2	HERPUD2	0.0274	-0.282	Other	other
ALK	ALK receptor tyrosine kinase	ALK	0.0293	-0.287	Plasma Membrane	kinase
HMGCL	3-hydroxy-3-methylglutaryl-CoA lyase	HMGCL	0.00691	-0.288	Cytoplasm	enzyme
CUTALP	cutA divalent cation tolerance homolog-like, pseudogene	CUTALP	0.0251	-0.292	Other	other
ATG3	autophagy related 3	ATG3	0.0228	-0.294	Cytoplasm	enzyme
VAT1L	vesicle amine transport 1 like	VAT1L	0.0254	-0.296	Other	enzyme
KIF26B	kinesin family member 26B	KIF26B	0.022	-0.297	Other	other
PKP3	plakophilin 3	PKP3	0.00887	-0.297	Plasma Membrane	other
PTPRN2	protein tyrosine phosphatase, receptor type N2	PTPRN2	0.0174	-0.303	Plasma Membrane	phosphatase
RPN1	ribophorin I	RPN1	0.0185	-0.304	Cytoplasm	enzyme
FZD1	frizzled class receptor 1	FZD1	0.0168	-0.304	Plasma Membrane	G-protein coupled receptor
NTM	neurotrimin	NTM	0.00422	-0.305	Plasma Membrane	other
COL18A1	collagen type XVIII alpha 1 chain	COL18A1	0.0239	-0.306	Extracellular Space	other
EXOSC9	exosome component 9	EXOSC9	0.0135	-0.309	Nucleus	enzyme
ZMIZ1	zinc finger MIZ-type containing 1	ZMIZ1	0.00612	-0.31	Nucleus	other
KCNJ6	potassium voltage-gated channel subfamily J member 6	KCNJ6	0.00967	-0.312	Plasma Membrane	ion channel
NLRC5	NLR family CARD domain containing 5	NLRC5	0.0163	-0.316	Cytoplasm	transcription regulator
ZNF468	zinc finger protein 468	ZNF468	0.0117	-0.324	Other	other
SLC6A18	solute carrier family 6 member 18	SLC6A18	0.00821	-0.331	Plasma Membrane	transporter
PACRG	parkin coregulated	PACRG	0.000496	-0.331	Nucleus	other
LINC00905	long intergenic non-protein coding RNA 905	LINC00905	0.00923	-0.334	Other	other
GPM6B	glycoprotein M6B	GPM6B	0.049	-0.339	Plasma Membrane	other
ZNF282	zinc finger protein 282	ZNF282	0.000174	-0.343	Nucleus	transcription regulator
CEACAM3	carcinoembryonic antigen related cell adhesion molecule 3	CEACAM3	0.00695	-0.344	Other	other
CLTRN	collectrin, amino acid transport regulator	CLTRN	0.0393	-0.349	Plasma Membrane	other
PEPD	peptidase D	PEPD	0.0447	-0.361	Cytoplasm	peptidase
MIR646HG	MIR646 host gene	MIR646HG	0.0413	-0.361	Other	other
CELF2	CUGBP Elav-like family member 2	CELF2	0.0499	-0.361	Nucleus	other
MYO9B	myosin IXB	MYO9B	0.0438	-0.362	Cytoplasm	enzyme
IL1RL2	interleukin 1 receptor like 2	IL1RL2	0.0496	-0.364	Plasma Membrane	transmembrane receptor
LINC00950	long intergenic non-protein coding RNA 950	LINC00950	0.044	-0.367	Other	other
SEMA4C	semaphorin 4C	SEMA4C	0.0466	-0.368	Plasma Membrane	other
MIR4770	microRNA 4770	MIR4770	0.0263	-0.368	Cytoplasm	microRNA
STPG4	sperm-tail PG-rich repeat containing 4	STPG4	0.0462	-0.368	Nucleus	other
PRKCZ	protein kinase C zeta	PRKCZ	0.0431	-0.369	Cytoplasm	kinase
CSNK1E	casein kinase 1 epsilon	CSNK1E	0.0415	-0.369	Cytoplasm	kinase
CHIA	chitinase, acidic	CHIA	0.0424	-0.37	Extracellular Space	enzyme
PC	pyruvate carboxylase	PC	0.0434	-0.37	Cytoplasm	enzyme
MUC4	mucin 4, cell surface associated	MUC4	0.04	-0.374	Plasma Membrane	other
LINC00359	long intergenic non-protein coding RNA 359	LINC00359	0.00314	-0.376	Other	other
ETV6	ETS variant 6	ETV6	0.000398	-0.377	Nucleus	transcription regulator
PRDM5	PR/SET domain 5	PRDM5	0.0442	-0.377	Nucleus	transcription regulator
SMOC2	SPARC related modular calcium binding 2	SMOC2	0.0348	-0.38	Extracellular Space	other
ARHGEF4	Rho guanine nucleotide exchange factor 4	ARHGEF4	0.0372	-0.382	Cytoplasm	other
DPP6	dipeptidyl peptidase like 6	DPP6	0.0352	-0.382	Plasma Membrane	other
OR1B1	olfactory receptor family 1 subfamily B member 1 (gene/pseudogene)	OR1B1	0.0327	-0.386	Plasma Membrane	G-protein coupled receptor
ATG2B	autophagy related 2B	ATG2B	0.0325	-0.387	Nucleus	other
TBC1D16	TBC1 domain family member 16	TBC1D16	0.0313	-0.387	Extracellular Space	other
TUBB6	tubulin beta 6 class V	TUBB6	0.0315	-0.391	Cytoplasm	other
EZR	ezrin	EZR	0.029	-0.391	Plasma Membrane	other
FARSB	phenylalanyl-tRNA synthetase subunit beta	FARSB	0.0318	-0.392	Cytoplasm	enzyme
KPNA4	karyopherin subunit alpha 4	KPNA4	0.0295	-0.393	Nucleus	transporter
COL23A1	collagen type XXIII alpha 1 chain	COL23A1	0.0275	-0.395	Plasma Membrane	other
LPIN1	lipin 1	LPIN1	0.000224	-0.396	Nucleus	phosphatase
GZMM	granzyme M	GZMM	0.0243	-0.396	Cytoplasm	peptidase
KCNG2	potassium voltage-gated channel modifier subfamily G member 2	KCNG2	0.0287	-0.397	Plasma Membrane	ion channel
ZNF441	zinc finger protein 441	ZNF441	0.0237	-0.398	Nucleus	transcription regulator
SGSM3	small G protein signaling modulator 3	SGSM3	0.025	-0.399	Plasma Membrane	other
HPCAL1	hippocalcin like 1	HPCAL1	0.0263	-0.405	Cytoplasm	other
LOC100129046	uncharacterized LOC100129046	LOC100129046	0.0236	-0.407	Other	other
TAGLN2	transgelin 2	TAGLN2	0.0234	-0.408	Cytoplasm	other
CMKLR1	chemerin chemokine-like receptor 1	CMKLR1	0.0259	-0.409	Plasma Membrane	G-protein coupled receptor
UGCG	UDP-glucose ceramide glucosyltransferase	UGCG	0.0226	-0.409	Cytoplasm	enzyme
PTPRD	protein tyrosine phosphatase, receptor type D	PTPRD	0.0216	-0.412	Plasma Membrane	phosphatase
DYRK3	dual specificity tyrosine phosphorylation regulated kinase 3	DYRK3	0.0217	-0.413	Nucleus	kinase
TACC2	transforming acidic coiled-coil containing protein 2	TACC2	0.0231	-0.414	Nucleus	other
KANK2	KN motif and ankyrin repeat domains 2	KANK2	0.0175	-0.416	Nucleus	transcription regulator
RASGEF1C	RasGEF domain family member 1C	RASGEF1C	0.0197	-0.418	Other	other
IGHMBP2	immunoglobulin mu DNA binding protein 2	IGHMBP2	0.0205	-0.42	Nucleus	enzyme
CRLF1	cytokine receptor like factor 1	CRLF1	0.0166	-0.42	Extracellular Space	other
MAP2K6	mitogen-activated protein kinase kinase 6	MAP2K6	0.0186	-0.422	Cytoplasm	kinase
FIBCD1	fibrinogen C domain containing 1	FIBCD1	0.0163	-0.432	Other	other
TNFRSF14-AS1	TNFRSF14 antisense RNA 1	TNFRSF14-AS1	0.016	-0.435	Other	other
FGFR1	fibroblast growth factor receptor 1	FGFR1	0.0157	-0.443	Plasma Membrane	kinase
XPO4	exportin 4	XPO4	0.0159	-0.446	Nucleus	transporter
GNA12	G protein subunit alpha 12	GNA12	0.0141	-0.447	Plasma Membrane	enzyme
KCNQ3	potassium voltage-gated channel subfamily Q member 3	KCNQ3	0.0144	-0.449	Plasma Membrane	ion channel
KCNQ2	potassium voltage-gated channel subfamily Q member 2	KCNQ2	0.00938	-0.45	Plasma Membrane	ion channel
DLGAP1	DLG associated protein 1	DLGAP1	0.0122	-0.452	Plasma Membrane	other
ROR1	receptor tyrosine kinase like orphan receptor 1	ROR1	0.0125	-0.453	Plasma Membrane	kinase
CACNA1E	calcium voltage-gated channel subunit alpha1 E	CACNA1E	0.0119	-0.457	Plasma Membrane	ion channel
PROKR2	prokineticin receptor 2	PROKR2	0.000959	-0.462	Plasma Membrane	G-protein coupled receptor
WWP2	WW domain containing E3 ubiquitin protein ligase 2	WWP2	0.0104	-0.463	Cytoplasm	enzyme
EEPD1	endonuclease/exonuclease/phosphatase family domain containing 1	EEPD1	0.0111	-0.466	Other	other
RHBDL3	rhomboid like 3	RHBDL3	0.00985	-0.473	Plasma Membrane	peptidase
VSTM1	V-set and transmembrane domain containing 1	VSTM1	0.00736	-0.476	Other	other
MYT1L	myelin transcription factor 1 like	MYT1L	0.00981	-0.477	Nucleus	transcription regulator
LPP	LIM domain containing preferred translocation partner in lipoma	LPP	0.00863	-0.479	Nucleus	other
LCT	lactase	LCT	0.00945	-0.48	Plasma Membrane	enzyme
PDZD2	PDZ domain containing 2	PDZD2	0.00828	-0.49	Plasma Membrane	other
ABCA1	ATP binding cassette subfamily A member 1	ABCA1	0.00763	-0.491	Plasma Membrane	transporter
CFAP74	cilia and flagella associated protein 74	CFAP74	0.00769	-0.491	Cytoplasm	other
GATAD2A	GATA zinc finger domain containing 2A	GATAD2A	0.00579	-0.493	Nucleus	transcription regulator
TNNT3	troponin T3, fast skeletal type	TNNT3	0.00767	-0.493	Cytoplasm	other
SIL1	SIL1 nucleotide exchange factor	SIL1	0.00793	-0.494	Cytoplasm	transporter
ARHGEF10	Rho guanine nucleotide exchange factor 10	ARHGEF10	0.00745	-0.5	Cytoplasm	enzyme
DIP2C	disco interacting protein 2 homolog C	DIP2C	0.00769	-0.502	Other	other
SPATA13	spermatogenesis associated 13	SPATA13	0.00767	-0.506	Plasma Membrane	other
ACTR3B	ARP3 actin related protein 3 homolog B	ACTR3B	0.00648	-0.507	Cytoplasm	other
KANK1	KN motif and ankyrin repeat domains 1	KANK1	0.00558	-0.518	Nucleus	transcription regulator
LYZL1	lysozyme like 1	LYZL1	0.00611	-0.521	Other	enzyme
TFDP1	transcription factor Dp-1	TFDP1	0.00481	-0.544	Nucleus	transcription regulator
CCND1	cyclin D1	CCND1	0.00266	-0.584	Nucleus	transcription regulator
LINC01115	long intergenic non-protein coding RNA 1115	LINC01115	0.00165	-0.628	Other	other
