# Supplementary material for: Whole-genome bisulfite sequencing in systemic sclerosis provides novel targets to understand disease pathogenesis
Source: BMC Med Genomics. 2019 Oct 24;12:144. doi: 10.1186/s12920-019-0602-8 (PMC6813992; doi:10.1186/s12920-019-0602-8)
Supplement: Supplementary file 10 — Additional file 10: Table S10. Summary of CHG-based DMGs between diffuse SSc and controls. (XLS 32 kb) [file 12920_2019_602_MOESM10_ESM.xls]

## Sheet: Sheet0
Symbol	Entrez Gene Name	Gene Symbol - human (HUGO / HGNC / Entrez Gene)	Adjusted p value	Average methylation beta value difference	Location	Type(s)
ACTN1	actinin alpha 1	ACTN1	0.0419	-0.528	Cytoplasm	transcription regulator
ADCY3	adenylate cyclase 3	ADCY3	0.0236	-0.575	Plasma Membrane	enzyme
ADCY9	adenylate cyclase 9	ADCY9	0.0281	0.578	Plasma Membrane	enzyme
AFAP1	actin filament associated protein 1	AFAP1	0.04	-0.551	Cytoplasm	other
AGBL1	ATP/GTP binding protein like 1	AGBL1	0.0278	0.55	Other	peptidase
AKAP12	A-kinase anchoring protein 12	AKAP12	0.0486	-0.522	Cytoplasm	transporter
BRI3BP	BRI3 binding protein	BRI3BP	0.0231	0.572	Extracellular Space	other
BTNL9	butyrophilin like 9	BTNL9	0.029	-0.578	Plasma Membrane	other
C7orf50	chromosome 7 open reading frame 50	C7orf50	0.021	-0.595	Other	other
CD83	CD83 molecule	CD83	0.0208	-0.609	Plasma Membrane	transmembrane receptor
CHD2	chromodomain helicase DNA binding protein 2	CHD2	0.00542	0.245	Nucleus	enzyme
CHIA	chitinase, acidic	CHIA	0.0236	0.6	Extracellular Space	enzyme
CMKLR1	chemerin chemokine-like receptor 1	CMKLR1	0.0407	0.517	Plasma Membrane	G-protein coupled receptor
CPLX1	complexin 1	CPLX1	0.0236	-0.611	Plasma Membrane	transporter
DIP2C	disco interacting protein 2 homolog C	DIP2C	0.0417	0.523	Other	other
DYSF	dysferlin	DYSF	0.0441	0.517	Plasma Membrane	other
EBF3	early B cell factor 3	EBF3	0.0131	0.631	Nucleus	transcription regulator
EPHA4	EPH receptor A4	EPHA4	0.00344	-0.25	Plasma Membrane	kinase
FAM187B	family with sequence similarity 187 member B	FAM187B	0.0376	-0.507	Other	other
GRIK4	glutamate ionotropic receptor kainate type subunit 4	GRIK4	0.00315	-0.775	Plasma Membrane	ion channel
IL16	interleukin 16	IL16	0.0445	0.501	Extracellular Space	cytokine
IQGAP2	IQ motif containing GTPase activating protein 2	IQGAP2	0.0398	-0.545	Cytoplasm	other
KCNJ6	potassium voltage-gated channel subfamily J member 6	KCNJ6	0.0114	-0.652	Plasma Membrane	ion channel
KLK13	kallikrein related peptidase 13	KLK13	0.0186	-0.576	Extracellular Space	peptidase
LINC00032	long intergenic non-protein coding RNA 32	LINC00032	0.0482	-0.515	Other	other
LINC00475	long intergenic non-protein coding RNA 475	LINC00475	0.0256	-0.582	Other	other
LINC00994	long intergenic non-protein coding RNA 994	LINC00994	0.0402	0.536	Other	other
LINC00999	long intergenic non-protein coding RNA 999	LINC00999	0.0248	0.575	Other	other
MINK1	misshapen like kinase 1	MINK1	0.022	-0.588	Cytoplasm	kinase
MMP17	matrix metallopeptidase 17	MMP17	0.0103	-0.652	Extracellular Space	peptidase
NALCN-AS1	NALCN antisense RNA 1	NALCN-AS1	0.0461	-0.519	Other	other
NFIC	nuclear factor I C	NFIC	0.0218	-0.56	Nucleus	transcription regulator
P2RX5-TAX1BP3	P2RX5-TAX1BP3 readthrough (NMD candidate)	P2RX5-TAX1BP3	0.0154	0.624	Other	other
PARD3B	par-3 family cell polarity regulator beta	PARD3B	0.0175	-0.602	Plasma Membrane	other
PEPD	peptidase D	PEPD	0.00926	-0.638	Cytoplasm	peptidase
PGGHG	protein-glucosylgalactosylhydroxylysine glucosidase	PGGHG	0.0391	-0.528	Cytoplasm	enzyme
PHYHIP	phytanoyl-CoA 2-hydroxylase interacting protein	PHYHIP	0.0198	0.627	Other	other
POMC	proopiomelanocortin	POMC	0.0104	-0.65	Extracellular Space	other
PRSS50	serine protease 50	PRSS50	0.0374	0.546	Cytoplasm	peptidase
SIPA1L3	signal induced proliferation associated 1 like 3	SIPA1L3	0.0249	-0.546	Extracellular Space	other
SORBS2	sorbin and SH3 domain containing 2	SORBS2	0.00429	-0.311	Plasma Membrane	other
SYTL3	synaptotagmin like 3	SYTL3	0.033	0.562	Cytoplasm	other
TAF8	TATA-box binding protein associated factor 8	TAF8	0.00979	0.682	Nucleus	transcription regulator
TJP2	tight junction protein 2	TJP2	0.0243	0.587	Plasma Membrane	kinase
TMEM266	transmembrane protein 266	TMEM266	0.0304	0.541	Other	other
TRAPPC12	trafficking protein particle complex 12	TRAPPC12	0.0243	-0.573	Nucleus	other
TRMT9B	tRNA methyltransferase 9B (putative)	TRMT9B	0.0143	0.664	Cytoplasm	enzyme
