# Supplementary material for: Whole-genome bisulfite sequencing in systemic sclerosis provides novel targets to understand disease pathogenesis
Source: BMC Med Genomics. 2019 Oct 24;12:144. doi: 10.1186/s12920-019-0602-8 (PMC6813992; doi:10.1186/s12920-019-0602-8)
Supplement: Supplementary file 11 — Additional file 11: Table S11. Summary of CHG-based DMGs between limited SSc and controls. [file 12920_2019_602_MOESM11_ESM.xls]

## Sheet: Sheet0
Symbol	Entrez Gene Name	Gene Symbol - human (HUGO / HGNC / Entrez Gene)	Adjusted p value	Average methylation beta value difference	Location	Type(s)
PRKAR1B	protein kinase cAMP-dependent type I regulatory subunit beta	PRKAR1B	0.00446	0.949	Cytoplasm	kinase
FDFT1	farnesyl-diphosphate farnesyltransferase 1	FDFT1	0.00377	0.93	Cytoplasm	enzyme
GPR137B	G protein-coupled receptor 137B	GPR137B	0.00576	0.862	Plasma Membrane	other
LOC643339	uncharacterized LOC643339	LOC643339	0.00792	0.8	Other	other
ALPG	alkaline phosphatase, germ cell	ALPG	0.0122	0.799	Plasma Membrane	phosphatase
SEMA5A	semaphorin 5A	SEMA5A	0.0115	0.79	Plasma Membrane	transmembrane receptor
KCNMA1	potassium calcium-activated channel subfamily M alpha 1	KCNMA1	0.0134	0.757	Plasma Membrane	ion channel
CHMP1A	charged multivesicular body protein 1A	CHMP1A	0.0152	0.748	Extracellular Space	peptidase
HIPK2	homeodomain interacting protein kinase 2	HIPK2	0.0202	0.747	Nucleus	kinase
PTPRN2	protein tyrosine phosphatase, receptor type N2	PTPRN2	0.0218	0.736	Plasma Membrane	phosphatase
ZMIZ1	zinc finger MIZ-type containing 1	ZMIZ1	0.0164	0.735	Nucleus	other
MTSS1L	MTSS1L, I-BAR domain containing	MTSS1L	0.0166	0.734	Plasma Membrane	other
PTGIR	prostaglandin I2 receptor	PTGIR	0.0149	0.732	Plasma Membrane	G-protein coupled receptor
BANP	BTG3 associated nuclear protein	BANP	0.0173	0.728	Nucleus	other
RPH3AL	rabphilin 3A like (without C2 domains)	RPH3AL	0.0172	0.723	Plasma Membrane	other
PCGF3	polycomb group ring finger 3	PCGF3	0.0231	0.711	Nucleus	other
HACD2	3-hydroxyacyl-CoA dehydratase 2	HACD2	0.0184	0.71	Cytoplasm	phosphatase
BRI3BP	BRI3 binding protein	BRI3BP	0.0171	0.708	Extracellular Space	other
LINC00664	long intergenic non-protein coding RNA 664	LINC00664	0.0179	0.706	Other	other
CRIM1	cysteine rich transmembrane BMP regulator 1	CRIM1	0.0234	0.701	Extracellular Space	kinase
CCNY	cyclin Y	CCNY	0.022	0.695	Nucleus	other
CLUH	clustered mitochondria homolog	CLUH	0.0221	0.692	Cytoplasm	translation regulator
EBF3	early B cell factor 3	EBF3	0.0231	0.69	Nucleus	transcription regulator
RAB7A	RAB7A, member RAS oncogene family	RAB7A	0.0218	0.687	Cytoplasm	enzyme
PLOD2	procollagen-lysine,2-oxoglutarate 5-dioxygenase 2	PLOD2	0.0254	0.668	Cytoplasm	enzyme
SLA	Src like adaptor	SLA	0.0301	0.666	Plasma Membrane	other
ST3GAL4	ST3 beta-galactoside alpha-2,3-sialyltransferase 4	ST3GAL4	0.0223	0.665	Cytoplasm	enzyme
WISP1	WNT1 inducible signaling pathway protein 1	WISP1	0.0309	0.663	Extracellular Space	other
NCAPH2	non-SMC condensin II complex subunit H2	NCAPH2	0.0332	0.661	Nucleus	other
SDK1	sidekick cell adhesion molecule 1	SDK1	0.0361	0.661	Plasma Membrane	other
ARHGEF10	Rho guanine nucleotide exchange factor 10	ARHGEF10	0.0317	0.66	Cytoplasm	enzyme
CTBP2	C-terminal binding protein 2	CTBP2	0.0288	0.659	Nucleus	transcription regulator
NTM	neurotrimin	NTM	0.0232	0.659	Plasma Membrane	other
PNKD	PNKD, MBL domain containing	PNKD	0.0311	0.659	Nucleus	other
WDR4	WD repeat domain 4	WDR4	0.0291	0.659	Nucleus	other
IFT140	intraflagellar transport 140	IFT140	0.0284	0.656	Extracellular Space	other
CPN2	carboxypeptidase N subunit 2	CPN2	0.0286	0.651	Extracellular Space	peptidase
MYOM2	myomesin 2	MYOM2	0.0344	0.647	Cytoplasm	other
OBSCN-AS1	OBSCN antisense RNA 1	OBSCN-AS1	0.03	0.643	Other	other
SLC31A2	solute carrier family 31 member 2	SLC31A2	0.0324	0.64	Plasma Membrane	transporter
KRT6A	keratin 6A	KRT6A	0.0282	0.64	Cytoplasm	other
ADARB2	adenosine deaminase, RNA specific B2 (inactive)	ADARB2	0.0335	0.639	Nucleus	enzyme
MGST2	microsomal glutathione S-transferase 2	MGST2	0.0388	0.633	Cytoplasm	enzyme
SNX29	sorting nexin 29	SNX29	0.0333	0.632	Cytoplasm	other
TOLLIP	toll interacting protein	TOLLIP	0.0291	0.63	Cytoplasm	other
RTN4RL1	reticulon 4 receptor like 1	RTN4RL1	0.0347	0.629	Plasma Membrane	other
GALNT12	polypeptide N-acetylgalactosaminyltransferase 12	GALNT12	0.0348	0.629	Cytoplasm	enzyme
ADGRD1	adhesion G protein-coupled receptor D1	ADGRD1	0.0309	0.628	Plasma Membrane	G-protein coupled receptor
KRT75	keratin 75	KRT75	0.031	0.627	Cytoplasm	other
CEP112	centrosomal protein 112	CEP112	0.0367	0.623	Cytoplasm	other
ACTN4	actinin alpha 4	ACTN4	0.0332	0.622	Cytoplasm	transcription regulator
GRHL1	grainyhead like transcription factor 1	GRHL1	0.0402	0.621	Nucleus	transcription regulator
TNFRSF13B	TNF receptor superfamily member 13B	TNFRSF13B	0.0375	0.619	Plasma Membrane	transmembrane receptor
TBCD	tubulin folding cofactor D	TBCD	0.0376	0.619	Cytoplasm	other
ITPKB	inositol-trisphosphate 3-kinase B	ITPKB	0.0358	0.617	Cytoplasm	kinase
CCSER1	coiled-coil serine rich protein 1	CCSER1	0.0437	0.616	Other	other
IGSF21	immunoglobin superfamily member 21	IGSF21	0.0371	0.613	Extracellular Space	other
KCNC1	potassium voltage-gated channel subfamily C member 1	KCNC1	0.0337	0.61	Plasma Membrane	ion channel
TLN2	talin 2	TLN2	0.0366	0.607	Nucleus	other
LINC00937	long intergenic non-protein coding RNA 937	LINC00937	0.0384	0.598	Other	other
CMTM8	CKLF like MARVEL transmembrane domain containing 8	CMTM8	0.0424	0.596	Extracellular Space	cytokine
CACNA2D4	calcium voltage-gated channel auxiliary subunit alpha2delta 4	CACNA2D4	0.0388	0.596	Plasma Membrane	ion channel
USP2-AS1	USP2 antisense RNA 1 (head to head)	USP2-AS1	0.0375	0.595	Other	other
INO80	INO80 complex subunit	INO80	0.0403	0.594	Nucleus	enzyme
DIP2C	disco interacting protein 2 homolog C	DIP2C	0.0467	0.592	Other	other
GALNT9	polypeptide N-acetylgalactosaminyltransferase 9	GALNT9	0.0402	0.592	Cytoplasm	enzyme
ATP8A2	ATPase phospholipid transporting 8A2	ATP8A2	0.0464	0.589	Plasma Membrane	transporter
THBS3	thrombospondin 3	THBS3	0.0441	0.588	Extracellular Space	other
GDF1	growth differentiation factor 1	GDF1	0.0423	0.588	Extracellular Space	growth factor
REEP1	receptor accessory protein 1	REEP1	0.0499	0.588	Cytoplasm	other
TMEM45A	transmembrane protein 45A	TMEM45A	0.0459	0.585	Plasma Membrane	other
LINC01993	long intergenic non-protein coding RNA 1993	LINC01993	0.0496	0.579	Other	other
UBE2O	ubiquitin conjugating enzyme E2 O	UBE2O	9.69e-06	0.528	Nucleus	enzyme
CLU	clusterin	CLU	0.0009	0.466	Cytoplasm	other
UVSSA	UV stimulated scaffold protein A	UVSSA	0.00131	0.445	Nucleus	other
ARHGEF4	Rho guanine nucleotide exchange factor 4	ARHGEF4	0.00269	0.3	Cytoplasm	other
SLC1A5	solute carrier family 1 member 5	SLC1A5	0.00378	-0.218	Plasma Membrane	transporter
SORBS2	sorbin and SH3 domain containing 2	SORBS2	0.00486	-0.245	Plasma Membrane	other
CR1L	complement C3b/C4b receptor 1 like	CR1L	0.0056	-0.259	Plasma Membrane	other
CARHSP1	calcium regulated heat stable protein 1	CARHSP1	0.00326	-0.264	Cytoplasm	transcription regulator
EPHA4	EPH receptor A4	EPHA4	0.0031	-0.271	Plasma Membrane	kinase
DOK7	docking protein 7	DOK7	0.00357	-0.289	Extracellular Space	other
MRPL23-AS1	MRPL23 antisense RNA 1	MRPL23-AS1	0.000863	-0.361	Other	other
SYN3	synapsin III	SYN3	0.00212	-0.399	Plasma Membrane	other
CHCHD6	coiled-coil-helix-coiled-coil-helix domain containing 6	CHCHD6	0.00123	-0.409	Cytoplasm	other
EFR3A	EFR3 homolog A	EFR3A	0.00133	-0.415	Plasma Membrane	other
ERAS	ES cell expressed Ras	ERAS	0.0479	-0.533	Plasma Membrane	enzyme
GRAMD1B	GRAM domain containing 1B	GRAMD1B	0.0486	-0.561	Other	other
LINC00923	long intergenic non-protein coding RNA 923	LINC00923	0.0488	-0.567	Other	other
RIN2	Ras and Rab interactor 2	RIN2	0.0455	-0.572	Cytoplasm	other
ARHGEF10L	Rho guanine nucleotide exchange factor 10 like	ARHGEF10L	0.0494	-0.572	Cytoplasm	enzyme
GABRQ	gamma-aminobutyric acid type A receptor theta subunit	GABRQ	0.0351	-0.573	Plasma Membrane	ion channel
CHFR	checkpoint with forkhead and ring finger domains	CHFR	0.0449	-0.578	Nucleus	enzyme
FAM107A	family with sequence similarity 107 member A	FAM107A	0.0473	-0.581	Nucleus	other
NUBPL	nucleotide binding protein like	NUBPL	0.0455	-0.584	Cytoplasm	other
MINK1	misshapen like kinase 1	MINK1	0.0453	-0.592	Cytoplasm	kinase
KCNQ1	potassium voltage-gated channel subfamily Q member 1	KCNQ1	0.0383	-0.593	Plasma Membrane	ion channel
GALNT15	polypeptide N-acetylgalactosaminyltransferase 15	GALNT15	0.0428	-0.595	Cytoplasm	enzyme
ESRRB	estrogen related receptor beta	ESRRB	0.0408	-0.599	Nucleus	ligand-dependent nuclear receptor
LINC00475	long intergenic non-protein coding RNA 475	LINC00475	0.0413	-0.602	Other	other
LYRM4	LYR motif containing 4	LYRM4	0.0469	-0.606	Cytoplasm	other
ATXN1	ataxin 1	ATXN1	0.0469	-0.606	Nucleus	transcription regulator
RBFOX3	RNA binding fox-1 homolog 3	RBFOX3	0.0402	-0.608	Nucleus	other
CACNB2	calcium voltage-gated channel auxiliary subunit beta 2	CACNB2	0.0414	-0.609	Plasma Membrane	ion channel
MAN2A1	mannosidase alpha class 2A member 1	MAN2A1	0.0448	-0.61	Cytoplasm	enzyme
PCBP3	poly(rC) binding protein 3	PCBP3	0.0395	-0.612	Nucleus	transcription regulator
STOML1	stomatin like 1	STOML1	0.0346	-0.614	Other	other
DZIP1L	DAZ interacting zinc finger protein 1 like	DZIP1L	0.0367	-0.616	Extracellular Space	other
SHROOM3	shroom family member 3	SHROOM3	0.0413	-0.624	Cytoplasm	other
CEACAM3	carcinoembryonic antigen related cell adhesion molecule 3	CEACAM3	0.0314	-0.629	Other	other
TRPM5	transient receptor potential cation channel subfamily M member 5	TRPM5	0.029	-0.63	Plasma Membrane	ion channel
STK11	serine/threonine kinase 11	STK11	0.0311	-0.63	Cytoplasm	kinase
MRNIP	MRN complex interacting protein	MRNIP	0.0386	-0.631	Nucleus	other
CST11	cystatin 11	CST11	0.0299	-0.632	Extracellular Space	other
DEGS2	delta 4-desaturase, sphingolipid 2	DEGS2	0.0319	-0.636	Cytoplasm	enzyme
KLK13	kallikrein related peptidase 13	KLK13	0.0273	-0.647	Extracellular Space	peptidase
PGS1	phosphatidylglycerophosphate synthase 1	PGS1	0.0304	-0.647	Cytoplasm	enzyme
GTF2I	general transcription factor IIi	GTF2I	0.0391	-0.648	Nucleus	transcription regulator
DSTNP2	destrin, actin depolymerizing factor pseudogene 2	DSTNP2	0.0261	-0.65	Other	other
BANK1	B cell scaffold protein with ankyrin repeats 1	BANK1	0.034	-0.654	Extracellular Space	other
SLCO3A1	solute carrier organic anion transporter family member 3A1	SLCO3A1	0.0259	-0.654	Plasma Membrane	transporter
PRDM16	PR/SET domain 16	PRDM16	0.0273	-0.655	Nucleus	transcription regulator
VAV2	vav guanine nucleotide exchange factor 2	VAV2	0.0285	-0.66	Cytoplasm	transcription regulator
RBKS	ribokinase	RBKS	0.0307	-0.661	Cytoplasm	kinase
CD81	CD81 molecule	CD81	0.0229	-0.661	Plasma Membrane	other
PEPD	peptidase D	PEPD	0.024	-0.663	Cytoplasm	peptidase
SYT8	synaptotagmin 8	SYT8	0.0219	-0.667	Cytoplasm	transporter
SLC1A2	solute carrier family 1 member 2	SLC1A2	0.0216	-0.669	Plasma Membrane	transporter
ALOX15B	arachidonate 15-lipoxygenase, type B	ALOX15B	0.0255	-0.672	Cytoplasm	enzyme
CTNNA2	catenin alpha 2	CTNNA2	0.0278	-0.676	Plasma Membrane	other
FAM86C2P	family with sequence similarity 86, member A pseudogene	FAM86C2P	0.0192	-0.684	Other	other
POMC	proopiomelanocortin	POMC	0.0259	-0.686	Extracellular Space	other
MYO18B	myosin XVIIIB	MYO18B	0.0272	-0.687	Cytoplasm	other
GABRP	gamma-aminobutyric acid type A receptor pi subunit	GABRP	0.025	-0.691	Plasma Membrane	ion channel
STPG2	sperm tail PG-rich repeat containing 2	STPG2	0.0265	-0.691	Other	other
BRCA1	BRCA1, DNA repair associated	BRCA1	0.0191	-0.71	Nucleus	transcription regulator
USP12	ubiquitin specific peptidase 12	USP12	0.0176	-0.712	Cytoplasm	peptidase
PDHX	pyruvate dehydrogenase complex component X	PDHX	0.0154	-0.714	Cytoplasm	enzyme
RTF2	replication termination factor 2	RTF2	0.0157	-0.714	Nucleus	other
FHAD1	forkhead associated phosphopeptide binding domain 1	FHAD1	0.0176	-0.716	Other	other
GPSM1	G protein signaling modulator 1	GPSM1	0.0186	-0.72	Cytoplasm	other
RASA3	RAS p21 protein activator 3	RASA3	0.0163	-0.722	Plasma Membrane	ion channel
ZFAT	zinc finger and AT-hook domain containing	ZFAT	0.0195	-0.724	Nucleus	transcription regulator
RIMS1	regulating synaptic membrane exocytosis 1	RIMS1	0.0201	-0.726	Plasma Membrane	other
GALNT17	polypeptide N-acetylgalactosaminyltransferase 17	GALNT17	0.0227	-0.731	Cytoplasm	enzyme
OBSCN	obscurin, cytoskeletal calmodulin and titin-interacting RhoGEF	OBSCN	0.0155	-0.732	Cytoplasm	kinase
HBG2	hemoglobin subunit gamma 2	HBG2	0.0117	-0.75	Cytoplasm	other
PARD3B	par-3 family cell polarity regulator beta	PARD3B	0.0164	-0.754	Plasma Membrane	other
ZC3H12C	zinc finger CCCH-type containing 12C	ZC3H12C	0.0109	-0.758	Other	other
CELSR1	cadherin EGF LAG seven-pass G-type receptor 1	CELSR1	0.0159	-0.764	Plasma Membrane	G-protein coupled receptor
mir-1193	microRNA 1193	MIR1193	0.0115	-0.769	Cytoplasm	microRNA
LINC00582	long intergenic non-protein coding RNA 582	LINC00582	0.0116	-0.771	Other	other
DNM2	dynamin 2	DNM2	0.0101	-0.785	Plasma Membrane	enzyme
HINFP	histone H4 transcription factor	HINFP	0.00842	-0.792	Nucleus	transcription regulator
ZNF320	zinc finger protein 320	ZNF320	0.00816	-0.813	Other	other
MAP2K6	mitogen-activated protein kinase kinase 6	MAP2K6	0.00833	-0.816	Cytoplasm	kinase
SLC9A3	solute carrier family 9 member A3	SLC9A3	0.00929	-0.817	Plasma Membrane	ion channel
AGO2	argonaute 2, RISC catalytic component	AGO2	0.00531	-0.891	Cytoplasm	translation regulator
