# Supplementary material for: Whole-genome bisulfite sequencing in systemic sclerosis provides novel targets to understand disease pathogenesis
Source: BMC Med Genomics. 2019 Oct 24;12:144. doi: 10.1186/s12920-019-0602-8 (PMC6813992; doi:10.1186/s12920-019-0602-8)
Supplement: Supplementary file 12 — Additional file 12: Table S12. Summary of CHG-based DMGs between diffuse SSc and limited SSc. [file 12920_2019_602_MOESM12_ESM.xls]

## Sheet: Sheet0
Symbol	Entrez Gene Name	Gene Symbol - human (HUGO / HGNC / Entrez Gene)	Adjusted p value	Average methylation beta value difference	Location	Type(s)
GRK1	G protein-coupled receptor kinase 1	GRK1	0.00594	0.745	Plasma Membrane	kinase
VAV2	vav guanine nucleotide exchange factor 2	VAV2	0.0098	0.665	Cytoplasm	transcription regulator
DNM2	dynamin 2	DNM2	0.0219	0.591	Plasma Membrane	enzyme
BANK1	B cell scaffold protein with ankyrin repeats 1	BANK1	0.0216	0.59	Extracellular Space	other
STK11	serine/threonine kinase 11	STK11	0.0243	0.579	Cytoplasm	kinase
ARHGEF10	Rho guanine nucleotide exchange factor 10	ARHGEF10	0.0243	0.563	Cytoplasm	enzyme
FECH	ferrochelatase	FECH	0.0327	0.557	Cytoplasm	enzyme
LOC93622	Morf4 family associated protein 1 like 1 pseudogene	LOC93622	0.0316	0.557	Other	other
AKR1D1	aldo-keto reductase family 1 member D1	AKR1D1	0.0351	0.556	Cytoplasm	enzyme
mir-1182	microRNA 1182	MIR1182	0.0389	0.555	Cytoplasm	microRNA
FIBCD1	fibrinogen C domain containing 1	FIBCD1	0.0318	0.554	Other	other
MTUS1	microtubule associated scaffold protein 1	MTUS1	0.0311	0.543	Extracellular Space	other
LMF1	lipase maturation factor 1	LMF1	0.0387	0.534	Cytoplasm	other
TMPRSS13	transmembrane serine protease 13	TMPRSS13	0.038	0.533	Other	peptidase
SEMA7A	semaphorin 7A (John Milton Hagen blood group)	SEMA7A	0.0286	0.525	Plasma Membrane	transmembrane receptor
MYO18B	myosin XVIIIB	MYO18B	0.0427	0.507	Cytoplasm	other
BRCA1	BRCA1, DNA repair associated	BRCA1	0.0486	0.502	Nucleus	transcription regulator
MIR4731	microRNA 4731	MIR4731	0.049	0.501	Cytoplasm	microRNA
CYP4V2	cytochrome P450 family 4 subfamily V member 2	CYP4V2	0.00342	0.31	Cytoplasm	enzyme
ABO	ABO, alpha 1-3-N-acetylgalactosaminyltransferase and alpha 1-3-galactosyltransferase	ABO	0.00119	-0.386	Plasma Membrane	enzyme
ACTN4	actinin alpha 4	ACTN4	0.0457	-0.507	Cytoplasm	transcription regulator
TMPRSS6	transmembrane serine protease 6	TMPRSS6	0.0389	-0.517	Plasma Membrane	peptidase
ZFHX3	zinc finger homeobox 3	ZFHX3	0.0438	-0.521	Nucleus	transcription regulator
FBXL18	F-box and leucine rich repeat protein 18	FBXL18	0.0448	-0.528	Cytoplasm	enzyme
KCNJ6	potassium voltage-gated channel subfamily J member 6	KCNJ6	0.0356	-0.531	Plasma Membrane	ion channel
ZNF559	zinc finger protein 559	ZNF559	0.0372	-0.532	Nucleus	transcription regulator
TOLLIP	toll interacting protein	TOLLIP	0.038	-0.533	Cytoplasm	other
LOC285593	uncharacterized LOC285593	LOC285593	0.0405	-0.537	Other	other
ADGRD1	adhesion G protein-coupled receptor D1	ADGRD1	0.0448	-0.538	Plasma Membrane	G-protein coupled receptor
NTM	neurotrimin	NTM	0.035	-0.541	Plasma Membrane	other
SLC8A1	solute carrier family 8 member A1	SLC8A1	0.0359	-0.542	Plasma Membrane	transporter
SLC7A5	solute carrier family 7 member 5	SLC7A5	0.036	-0.543	Plasma Membrane	transporter
TMEM45A	transmembrane protein 45A	TMEM45A	0.0402	-0.551	Plasma Membrane	other
PTPRN2	protein tyrosine phosphatase, receptor type N2	PTPRN2	0.0367	-0.551	Plasma Membrane	phosphatase
GLIS1	GLIS family zinc finger 1	GLIS1	0.0359	-0.562	Nucleus	transcription regulator
C1orf226	chromosome 1 open reading frame 226	C1orf226	0.0349	-0.565	Other	other
SPTBN1	spectrin beta, non-erythrocytic 1	SPTBN1	0.0285	-0.566	Plasma Membrane	other
SCARA5	scavenger receptor class A member 5	SCARA5	0.0219	-0.572	Plasma Membrane	transmembrane receptor
NCAPH2	non-SMC condensin II complex subunit H2	NCAPH2	0.0209	-0.576	Nucleus	other
OR10G2	olfactory receptor family 10 subfamily G member 2	OR10G2	0.031	-0.577	Plasma Membrane	G-protein coupled receptor
PGLYRP3	peptidoglycan recognition protein 3	PGLYRP3	0.0299	-0.583	Plasma Membrane	transmembrane receptor
HIPK2	homeodomain interacting protein kinase 2	HIPK2	0.0242	-0.595	Nucleus	kinase
ADAP1	ArfGAP with dual PH domains 1	ADAP1	0.0219	-0.606	Nucleus	other
GJA4	gap junction protein alpha 4	GJA4	0.0233	-0.609	Plasma Membrane	transporter
SEC14L1	SEC14 like lipid binding 1	SEC14L1	0.0175	-0.61	Cytoplasm	transporter
LOC286177	uncharacterized LOC286177	LOC286177	0.0137	-0.622	Other	other
FAM187B	family with sequence similarity 187 member B	FAM187B	0.015	-0.626	Other	other
CERS6	ceramide synthase 6	CERS6	0.0146	-0.629	Nucleus	transcription regulator
EPHA1-AS1	EPHA1 antisense RNA 1	EPHA1-AS1	0.0156	-0.641	Other	other
