# Supplementary material for: Whole-genome bisulfite sequencing in systemic sclerosis provides novel targets to understand disease pathogenesis
Source: BMC Med Genomics. 2019 Oct 24;12:144. doi: 10.1186/s12920-019-0602-8 (PMC6813992; doi:10.1186/s12920-019-0602-8)
Supplement: Supplementary file 13 — Additional file 13: Table S13. Summary of CHH-based DMGs between diffuse SSc and controls. [file 12920_2019_602_MOESM13_ESM.xls]

## Sheet: Sheet0
Symbol	Entrez Gene Name	Gene Symbol - human (HUGO / HGNC / Entrez Gene)	Adjusted p value	Average methylation beta value difference	Location	Type(s)
FAM20C	FAM20C, golgi associated secretory pathway kinase	FAM20C	0.00468	0.743	Extracellular Space	enzyme
TMCO3	transmembrane and coiled-coil domains 3	TMCO3	0.00818	0.683	Other	transporter
LMF1	lipase maturation factor 1	LMF1	0.00922	0.671	Cytoplasm	other
SSR1	signal sequence receptor subunit 1	SSR1	0.0106	0.65	Cytoplasm	other
SYNJ2	synaptojanin 2	SYNJ2	0.0125	0.637	Cytoplasm	phosphatase
CNNM2	cyclin and CBS domain divalent metal cation transport mediator 2	CNNM2	0.0138	0.63	Plasma Membrane	transporter
BPTF	bromodomain PHD finger transcription factor	BPTF	0.0153	0.616	Nucleus	transcription regulator
FER1L5	fer-1 like family member 5	FER1L5	0.0149	0.613	Other	other
CD38	CD38 molecule	CD38	0.0198	0.604	Plasma Membrane	enzyme
LDLRAD4	low density lipoprotein receptor class A domain containing 4	LDLRAD4	0.0203	0.601	Cytoplasm	other
MSRB1	methionine sulfoxide reductase B1	MSRB1	0.0191	0.598	Nucleus	enzyme
NDUFA10	NADH:ubiquinone oxidoreductase subunit A10	NDUFA10	0.0172	0.598	Cytoplasm	transporter
CD226	CD226 molecule	CD226	0.0208	0.598	Plasma Membrane	other
KCNJ12	potassium voltage-gated channel subfamily J member 12	KCNJ12	0.0185	0.598	Plasma Membrane	ion channel
SCARB1	scavenger receptor class B member 1	SCARB1	0.0161	0.596	Plasma Membrane	transporter
PLCG2	phospholipase C gamma 2	PLCG2	0.0211	0.59	Cytoplasm	enzyme
LEUTX	leucine twenty homeobox	LEUTX	0.0177	0.588	Other	other
CTDP1	CTD phosphatase subunit 1	CTDP1	0.0254	0.58	Nucleus	phosphatase
CEP72	centrosomal protein 72	CEP72	0.0245	0.577	Cytoplasm	other
FGFR1OP	FGFR1 oncogene partner	FGFR1OP	0.0241	0.575	Cytoplasm	kinase
PDE4D	phosphodiesterase 4D	PDE4D	0.0257	0.572	Cytoplasm	enzyme
SV2C	synaptic vesicle glycoprotein 2C	SV2C	0.0285	0.562	Plasma Membrane	other
BPIFA1	BPI fold containing family A member 1	BPIFA1	0.0285	0.556	Extracellular Space	other
VIT	vitrin	VIT	0.0279	0.552	Extracellular Space	other
RIN2	Ras and Rab interactor 2	RIN2	0.0293	0.552	Cytoplasm	other
LPAR3	lysophosphatidic acid receptor 3	LPAR3	0.026	0.55	Plasma Membrane	G-protein coupled receptor
SPG7	SPG7, paraplegin matrix AAA peptidase subunit	SPG7	0.0322	0.55	Cytoplasm	peptidase
LINC00999	long intergenic non-protein coding RNA 999	LINC00999	0.0348	0.54	Other	other
IL27	interleukin 27	IL27	0.0366	0.536	Extracellular Space	cytokine
NEDD4L	neural precursor cell expressed, developmentally down-regulated 4-like, E3 ubiquitin protein ligase	NEDD4L	0.0379	0.536	Cytoplasm	enzyme
PLEKHM3	pleckstrin homology domain containing M3	PLEKHM3	0.0328	0.535	Other	other
LRRK1	leucine rich repeat kinase 1	LRRK1	0.0393	0.519	Cytoplasm	kinase
SPDYE1	speedy/RINGO cell cycle regulator family member E1	SPDYE1	0.0484	0.518	Extracellular Space	other
ARHGEF19	Rho guanine nucleotide exchange factor 19	ARHGEF19	0.0367	0.516	Cytoplasm	other
CEP112	centrosomal protein 112	CEP112	0.0439	0.51	Cytoplasm	other
SPATS2L	spermatogenesis associated serine rich 2 like	SPATS2L	0.0415	0.51	Nucleus	other
ATXN3L	ataxin 3 like	ATXN3L	0.0251	0.508	Cytoplasm	peptidase
TMEM266	transmembrane protein 266	TMEM266	0.0454	0.502	Other	other
KIF26B	kinesin family member 26B	KIF26B	0.0435	0.499	Other	other
LINC01115	long intergenic non-protein coding RNA 1115	LINC01115	0.0486	0.495	Other	other
AGAP1	ArfGAP with GTPase domain, ankyrin repeat and PH domain 1	AGAP1	0.0494	0.493	Cytoplasm	enzyme
RIMBP2	RIMS binding protein 2	RIMBP2	0.0474	0.492	Plasma Membrane	other
FPR3	formyl peptide receptor 3	FPR3	0.0471	0.491	Plasma Membrane	other
BRI3BP	BRI3 binding protein	BRI3BP	0.048	0.491	Extracellular Space	other
RYR1	ryanodine receptor 1	RYR1	0.0481	0.489	Cytoplasm	ion channel
IQCE	IQ motif containing E	IQCE	0.00156	0.34	Cytoplasm	other
EVL	Enah/Vasp-like	EVL	0.00169	0.233	Plasma Membrane	other
NPHP4	nephrocystin 4	NPHP4	0.0011	-0.346	Cytoplasm	other
RAB33A	RAB33A, member RAS oncogene family	RAB33A	0.0472	-0.448	Cytoplasm	enzyme
OR1B1	olfactory receptor family 1 subfamily B member 1 (gene/pseudogene)	OR1B1	0.0499	-0.486	Plasma Membrane	G-protein coupled receptor
FAM213B	family with sequence similarity 213 member B	PRXL2B	0.0491	-0.487	Cytoplasm	enzyme
PLEKHG5	pleckstrin homology and RhoGEF domain containing G5	PLEKHG5	0.0487	-0.488	Cytoplasm	other
EXT1	exostosin glycosyltransferase 1	EXT1	0.0485	-0.496	Cytoplasm	enzyme
MAGEL2	MAGE family member L2	MAGEL2	0.0463	-0.5	Cytoplasm	enzyme
BRSK2	BR serine/threonine kinase 2	BRSK2	0.0458	-0.501	Cytoplasm	kinase
TMEM92	transmembrane protein 92	TMEM92	0.0468	-0.504	Nucleus	other
ZNF423	zinc finger protein 423	ZNF423	0.0495	-0.505	Nucleus	transcription regulator
CLDN14	claudin 14	CLDN14	0.0494	-0.505	Plasma Membrane	other
TPO	thyroid peroxidase	TPO	0.0435	-0.506	Plasma Membrane	enzyme
BASP1P1	brain abundant, membrane attached signal protein 1 pseudogene 1	BASP1P1	0.0474	-0.506	Other	other
PRKN	parkin RBR E3 ubiquitin protein ligase	PRKN	0.0476	-0.507	Cytoplasm	enzyme
MT1DP	metallothionein 1D, pseudogene	MT1DP	0.0479	-0.508	Other	other
PEX14	peroxisomal biogenesis factor 14	PEX14	0.0395	-0.509	Cytoplasm	transcription regulator
MORN1	MORN repeat containing 1	MORN1	0.0388	-0.51	Other	other
MGAT5B	alpha-1,6-mannosylglycoprotein 6-beta-N-acetylglucosaminyltransferase B	MGAT5B	0.0421	-0.515	Cytoplasm	enzyme
RALGPS2	Ral GEF with PH domain and SH3 binding motif 2	RALGPS2	0.0357	-0.518	Other	other
S100Z	S100 calcium binding protein Z	S100Z	0.0417	-0.52	Other	other
PLEKHF1	pleckstrin homology and FYVE domain containing 1	PLEKHF1	0.0339	-0.523	Cytoplasm	other
MYO1H	myosin IH	MYO1H	0.0343	-0.523	Other	other
MCEE	methylmalonyl-CoA epimerase	MCEE	0.0363	-0.525	Cytoplasm	enzyme
MDM4	MDM4, p53 regulator	MDM4	0.0312	-0.532	Nucleus	enzyme
TM6SF1	transmembrane 6 superfamily member 1	TM6SF1	0.0335	-0.535	Plasma Membrane	other
ZNF500	zinc finger protein 500	ZNF500	0.0359	-0.539	Nucleus	transcription regulator
ZFYVE28	zinc finger FYVE-type containing 28	ZFYVE28	0.037	-0.539	Cytoplasm	other
CCDC155	coiled-coil domain containing 155	CCDC155	0.0292	-0.539	Nucleus	other
SLC30A1	solute carrier family 30 member 1	SLC30A1	0.0278	-0.543	Plasma Membrane	transporter
BAIAP2L1	BAI1 associated protein 2 like 1	BAIAP2L1	0.0374	-0.545	Cytoplasm	other
ROR2	receptor tyrosine kinase like orphan receptor 2	ROR2	0.0295	-0.545	Plasma Membrane	kinase
RASA3	RAS p21 protein activator 3	RASA3	0.0303	-0.55	Plasma Membrane	ion channel
RMI2	RecQ mediated genome instability 2	RMI2	0.0315	-0.551	Nucleus	other
GPR55	G protein-coupled receptor 55	GPR55	0.0276	-0.553	Plasma Membrane	G-protein coupled receptor
TNFRSF11A	TNF receptor superfamily member 11a	TNFRSF11A	0.0306	-0.559	Plasma Membrane	transmembrane receptor
ITPK1	inositol-tetrakisphosphate 1-kinase	ITPK1	0.0258	-0.565	Cytoplasm	kinase
JDP2	Jun dimerization protein 2	JDP2	0.0248	-0.569	Nucleus	transcription regulator
EHBP1L1	EH domain binding protein 1 like 1	EHBP1L1	0.023	-0.571	Other	other
RAB11B-AS1	RAB11B antisense RNA 1	RAB11B-AS1	0.0207	-0.574	Other	other
GCM1	glial cells missing homolog 1	GCM1	0.0239	-0.576	Nucleus	transcription regulator
ADAP1	ArfGAP with dual PH domains 1	ADAP1	0.0259	-0.582	Nucleus	other
DHRS4	dehydrogenase/reductase 4	DHRS4	0.0218	-0.583	Cytoplasm	enzyme
DNAJB13	DnaJ heat shock protein family (Hsp40) member B13	DNAJB13	0.0177	-0.599	Cytoplasm	other
CFAP299	cilia and flagella associated protein 299	CFAP299	0.0185	-0.611	Other	other
NUDT16L1	nudix hydrolase 16 like 1	NUDT16L1	0.0167	-0.613	Cytoplasm	other
C7orf50	chromosome 7 open reading frame 50	C7orf50	0.0177	-0.62	Other	other
MGRN1	mahogunin ring finger 1	MGRN1	0.0145	-0.627	Cytoplasm	enzyme
PTPRN2	protein tyrosine phosphatase, receptor type N2	PTPRN2	0.0159	-0.632	Plasma Membrane	phosphatase
DDR2	discoidin domain receptor tyrosine kinase 2	DDR2	0.0104	-0.638	Plasma Membrane	kinase
CPNE6	copine 6	CPNE6	0.0118	-0.64	Plasma Membrane	transporter
FOXO1	forkhead box O1	FOXO1	0.00803	-0.685	Nucleus	transcription regulator
ADAMTS2	ADAM metallopeptidase with thrombospondin type 1 motif 2	ADAMTS2	0.00559	-0.732	Extracellular Space	peptidase
GAS7	growth arrest specific 7	GAS7	0.00379	-0.742	Cytoplasm	transcription regulator
PRKCA	protein kinase C alpha	PRKCA	0.00312	-0.762	Cytoplasm	kinase
SLC6A12	solute carrier family 6 member 12	SLC6A12	0.00113	-0.826	Plasma Membrane	transporter
