# Supplementary material for: Whole-genome bisulfite sequencing in systemic sclerosis provides novel targets to understand disease pathogenesis
Source: BMC Med Genomics. 2019 Oct 24;12:144. doi: 10.1186/s12920-019-0602-8 (PMC6813992; doi:10.1186/s12920-019-0602-8)
Supplement: Supplementary file 14 — Additional file 14: Table S14. Summary of CHH-based DMGs between limited SSc and controls. [file 12920_2019_602_MOESM14_ESM.xls]

## Sheet: Sheet0
Symbol	Entrez Gene Name	Gene Symbol - human (HUGO / HGNC / Entrez Gene)	Adjusted p value	Average methylation beta value difference	Location	Type(s)
NOTCH1	notch 1	NOTCH1	0.00327	0.906	Plasma Membrane	transcription regulator
BRI3BP	BRI3 binding protein	BRI3BP	0.00422	0.859	Extracellular Space	other
PTPRN2	protein tyrosine phosphatase, receptor type N2	PTPRN2	0.00511	0.856	Plasma Membrane	phosphatase
COL23A1	collagen type XXIII alpha 1 chain	COL23A1	0.00625	0.846	Plasma Membrane	other
AJAP1	adherens junctions associated protein 1	AJAP1	0.00414	0.836	Plasma Membrane	other
LINC01968	long intergenic non-protein coding RNA 1968	LINC01968	0.00568	0.828	Other	other
SNX29P1	sorting nexin 29 pseudogene 1	SNX29P1	0.00711	0.826	Other	other
KDM2B	lysine demethylase 2B	KDM2B	0.00586	0.814	Nucleus	enzyme
CD226	CD226 molecule	CD226	0.00801	0.81	Plasma Membrane	other
ATXN3L	ataxin 3 like	ATXN3L	0.00284	0.801	Cytoplasm	peptidase
EIF4G3	eukaryotic translation initiation factor 4 gamma 3	EIF4G3	0.0057	0.799	Cytoplasm	translation regulator
WDR60	WD repeat domain 60	WDR60	0.0085	0.797	Extracellular Space	other
PCSK6	proprotein convertase subtilisin/kexin type 6	PCSK6	0.00716	0.796	Extracellular Space	peptidase
FDFT1	farnesyl-diphosphate farnesyltransferase 1	FDFT1	0.00746	0.79	Cytoplasm	enzyme
ZNF429	zinc finger protein 429	ZNF429	0.00977	0.787	Nucleus	transcription regulator
KCNG2	potassium voltage-gated channel modifier subfamily G member 2	KCNG2	0.00991	0.786	Plasma Membrane	ion channel
PITRM1	pitrilysin metallopeptidase 1	PITRM1	0.00854	0.784	Cytoplasm	peptidase
MAT2A	methionine adenosyltransferase 2A	MAT2A	0.00831	0.777	Cytoplasm	enzyme
TTK	TTK protein kinase	TTK	0.012	0.767	Nucleus	kinase
TMEM44	transmembrane protein 44	TMEM44	0.00931	0.765	Other	other
MED21	mediator complex subunit 21	MED21	0.00914	0.757	Nucleus	transcription regulator
CCDC154	coiled-coil domain containing 154	CCDC154	0.013	0.755	Other	other
MRVI1	murine retrovirus integration site 1 homolog	MRVI1	0.0106	0.753	Cytoplasm	other
PCBP3	poly(rC) binding protein 3	PCBP3	0.0148	0.742	Nucleus	transcription regulator
HCN2	hyperpolarization activated cyclic nucleotide gated potassium and sodium channel 2	HCN2	0.0138	0.74	Plasma Membrane	ion channel
GALNT9	polypeptide N-acetylgalactosaminyltransferase 9	GALNT9	0.0112	0.73	Cytoplasm	enzyme
RAB7A	RAB7A, member RAS oncogene family	RAB7A	0.012	0.73	Cytoplasm	enzyme
TSNARE1	t-SNARE domain containing 1	TSNARE1	0.0122	0.728	Other	other
CREM	cAMP responsive element modulator	CREM	0.0137	0.723	Nucleus	transcription regulator
CCDC3	coiled-coil domain containing 3	CCDC3	0.0141	0.72	Cytoplasm	other
PRKAR1B	protein kinase cAMP-dependent type I regulatory subunit beta	PRKAR1B	0.0157	0.717	Cytoplasm	kinase
MYOM2	myomesin 2	MYOM2	0.0136	0.714	Cytoplasm	other
NEDD9	neural precursor cell expressed, developmentally down-regulated 9	NEDD9	0.0177	0.714	Nucleus	other
PPIP5K2	diphosphoinositol pentakisphosphate kinase 2	PPIP5K2	0.0182	0.708	Cytoplasm	kinase
CEP112	centrosomal protein 112	CEP112	0.0167	0.706	Cytoplasm	other
ST3GAL3	ST3 beta-galactoside alpha-2,3-sialyltransferase 3	ST3GAL3	0.0129	0.702	Cytoplasm	enzyme
ST6GAL1	ST6 beta-galactoside alpha-2,6-sialyltransferase 1	ST6GAL1	0.0148	0.701	Cytoplasm	enzyme
CERS6	ceramide synthase 6	CERS6	0.0155	0.698	Nucleus	transcription regulator
KLHL5	kelch like family member 5	KLHL5	0.0209	0.694	Extracellular Space	other
MREG	melanoregulin	MREG	0.0161	0.694	Cytoplasm	other
SLCO4A1	solute carrier organic anion transporter family member 4A1	SLCO4A1	0.0164	0.692	Plasma Membrane	transporter
KCNG1	potassium voltage-gated channel modifier subfamily G member 1	KCNG1	0.0167	0.689	Plasma Membrane	ion channel
LOC100130331	POTE ankyrin domain family, member F pseudogene	LOC100130331	0.0146	0.686	Other	other
CCZ1P-OR7E38P	CCZ1P-OR7E38P readthrough	CCZ1P-OR7E38P	0.0199	0.685	Other	other
STXBP2	syntaxin binding protein 2	STXBP2	0.0214	0.68	Plasma Membrane	transporter
LRRC8B	leucine rich repeat containing 8 VRAC subunit B	LRRC8B	0.0156	0.678	Plasma Membrane	transporter
ANAPC2	anaphase promoting complex subunit 2	ANAPC2	0.0191	0.674	Nucleus	other
DNM1P35	dynamin 1 pseudogene 35	DNM1P35	0.0182	0.668	Other	other
PTPRJ	protein tyrosine phosphatase, receptor type J	PTPRJ	0.0201	0.668	Plasma Membrane	phosphatase
GZMM	granzyme M	GZMM	0.0247	0.658	Cytoplasm	peptidase
BCR	BCR, RhoGEF and GTPase activating protein	BCR	0.0217	0.656	Cytoplasm	kinase
LHPP	phospholysine phosphohistidine inorganic pyrophosphate phosphatase	LHPP	0.0229	0.654	Cytoplasm	phosphatase
RIMBP2	RIMS binding protein 2	RIMBP2	0.0206	0.653	Plasma Membrane	other
SNAPC4	small nuclear RNA activating complex polypeptide 4	SNAPC4	0.0233	0.646	Nucleus	transcription regulator
TNIP1	TNFAIP3 interacting protein 1	TNIP1	0.0289	0.645	Nucleus	other
KIF1B	kinesin family member 1B	KIF1B	0.0201	0.644	Cytoplasm	transporter
SNX29	sorting nexin 29	SNX29	0.0291	0.644	Cytoplasm	other
TLX1NB	TLX1 neighbor	TLX1NB	0.0247	0.643	Other	other
PHACTR2-AS1	PHACTR2 antisense RNA 1	PHACTR2-AS1	0.0292	0.642	Other	other
NME7	NME/NM23 family member 7	NME7	0.0207	0.64	Cytoplasm	kinase
LRP5	LDL receptor related protein 5	LRP5	0.0247	0.64	Plasma Membrane	transmembrane receptor
BRAT1	BRCA1 associated ATM activator 1	BRAT1	0.0282	0.638	Nucleus	other
MSI2	musashi RNA binding protein 2	MSI2	0.0279	0.638	Cytoplasm	other
AGT	angiotensinogen	AGT	0.0213	0.636	Extracellular Space	growth factor
YBX2	Y-box binding protein 2	YBX2	0.0287	0.635	Cytoplasm	translation regulator
ANKMY1	ankyrin repeat and MYND domain containing 1	ANKMY1	0.0258	0.632	Other	other
NDST2	N-deacetylase and N-sulfotransferase 2	NDST2	0.0269	0.632	Cytoplasm	enzyme
EFNA5	ephrin A5	EFNA5	0.0323	0.629	Plasma Membrane	kinase
GRIN2A	glutamate ionotropic receptor NMDA type subunit 2A	GRIN2A	0.0324	0.628	Plasma Membrane	ion channel
CEP120	centrosomal protein 120	CEP120	0.0326	0.628	Cytoplasm	other
SORBS1	sorbin and SH3 domain containing 1	SORBS1	0.0277	0.628	Plasma Membrane	other
HSBP1L1	heat shock factor binding protein 1 like 1	HSBP1L1	0.0311	0.627	Other	other
DIRC3	disrupted in renal carcinoma 3	DIRC3	0.0271	0.625	Other	other
SSR1	signal sequence receptor subunit 1	SSR1	0.0329	0.625	Cytoplasm	other
RAB11FIP3	RAB11 family interacting protein 3	RAB11FIP3	0.0336	0.623	Cytoplasm	other
MASP1	mannan binding lectin serine peptidase 1	MASP1	0.0264	0.623	Extracellular Space	peptidase
LPCAT1	lysophosphatidylcholine acyltransferase 1	LPCAT1	0.0339	0.623	Cytoplasm	enzyme
CUX1	cut like homeobox 1	CUX1	0.0319	0.622	Nucleus	transcription regulator
RIPOR2	RHO family interacting cell polarization regulator 2	RIPOR2	0.0338	0.621	Cytoplasm	other
SPATS2L	spermatogenesis associated serine rich 2 like	SPATS2L	0.0289	0.616	Nucleus	other
ALDH4A1	aldehyde dehydrogenase 4 family member A1	ALDH4A1	0.0248	0.616	Cytoplasm	enzyme
RRP8	ribosomal RNA processing 8	RRP8	0.0299	0.614	Nucleus	enzyme
CD247	CD247 molecule	CD247	0.0254	0.614	Plasma Membrane	transmembrane receptor
SLC31A2	solute carrier family 31 member 2	SLC31A2	0.03	0.612	Plasma Membrane	transporter
MIR100HG	mir-100-let-7a-2-mir-125b-1 cluster host gene	MIR100HG	0.0307	0.61	Other	other
TCERG1L	transcription elongation regulator 1 like	TCERG1L	0.0319	0.61	Other	other
CUL2	cullin 2	CUL2	0.0327	0.607	Nucleus	enzyme
C7orf57	chromosome 7 open reading frame 57	C7orf57	0.0362	0.605	Other	other
CR1	complement C3b/C4b receptor 1 (Knops blood group)	CR1	0.0275	0.604	Plasma Membrane	transmembrane receptor
RORA	RAR related orphan receptor A	RORA	0.0292	0.603	Nucleus	ligand-dependent nuclear receptor
WISP1	WNT1 inducible signaling pathway protein 1	WISP1	0.0315	0.603	Extracellular Space	other
EVC2	EvC ciliary complex subunit 2	EVC2	0.0402	0.602	Extracellular Space	other
PTPRS	protein tyrosine phosphatase, receptor type S	PTPRS	0.0377	0.597	Plasma Membrane	phosphatase
HDAC4	histone deacetylase 4	HDAC4	0.0335	0.596	Nucleus	transcription regulator
LOC286177	uncharacterized LOC286177	LOC286177	0.0332	0.596	Other	other
ADGRA3	adhesion G protein-coupled receptor A3	ADGRA3	0.042	0.596	Plasma Membrane	G-protein coupled receptor
LINC00469	long intergenic non-protein coding RNA 469	LINC00469	0.039	0.591	Other	other
ADARB2	adenosine deaminase, RNA specific B2 (inactive)	ADARB2	0.0374	0.589	Nucleus	enzyme
NDUFA10	NADH:ubiquinone oxidoreductase subunit A10	NDUFA10	0.0355	0.589	Cytoplasm	transporter
MAP3K4	mitogen-activated protein kinase kinase kinase 4	MAP3K4	0.043	0.585	Cytoplasm	kinase
NPHP4	nephrocystin 4	NPHP4	0.0324	0.582	Cytoplasm	other
CUBN	cubilin	CUBN	0.0398	0.581	Plasma Membrane	transmembrane receptor
SPG7	SPG7, paraplegin matrix AAA peptidase subunit	SPG7	0.0454	0.581	Cytoplasm	peptidase
ADGRB1	adhesion G protein-coupled receptor B1	ADGRB1	0.0377	0.579	Plasma Membrane	G-protein coupled receptor
FAM86C1	family with sequence similarity 86 member C1	FAM86C1	0.0382	0.579	Other	other
SLC25A37	solute carrier family 25 member 37	SLC25A37	0.038	0.578	Cytoplasm	transporter
LINC00482	long intergenic non-protein coding RNA 482	LINC00482	0.0435	0.575	Other	other
LY86	lymphocyte antigen 86	LY86	0.0464	0.575	Plasma Membrane	other
BEND3P3	BEN domain containing 3 pseudogene 3	BEND3P3	0.0422	0.574	Other	other
CLIC5	chloride intracellular channel 5	CLIC5	0.0468	0.573	Cytoplasm	ion channel
GREB1	growth regulating estrogen receptor binding 1	GREB1	0.0399	0.573	Cytoplasm	other
ANO1	anoctamin 1	ANO1	0.0404	0.571	Plasma Membrane	ion channel
LINC01270	long intergenic non-protein coding RNA 1270	LINC01270	0.0404	0.57	Other	other
NAA60	N(alpha)-acetyltransferase 60, NatF catalytic subunit	NAA60	0.0495	0.57	Cytoplasm	enzyme
MAP3K5	mitogen-activated protein kinase kinase kinase 5	MAP3K5	0.0479	0.57	Cytoplasm	kinase
PPP1CB	protein phosphatase 1 catalytic subunit beta	PPP1CB	0.0409	0.569	Cytoplasm	phosphatase
mir-140	microRNA 140	MIR140	0.0497	0.569	Cytoplasm	microRNA
POU5F1	POU class 5 homeobox 1	POU5F1	0.049	0.566	Nucleus	transcription regulator
mir-671	microRNA 671	MIR671	0.0487	0.565	Cytoplasm	microRNA
CCND3	cyclin D3	CCND3	0.0496	0.564	Nucleus	kinase
GPR17	G protein-coupled receptor 17	GPR17	0.0428	0.563	Plasma Membrane	G-protein coupled receptor
TCF4	transcription factor 4	TCF4	0.048	0.563	Nucleus	transcription regulator
GNG7	G protein subunit gamma 7	GNG7	0.0485	0.561	Plasma Membrane	enzyme
PGA4 (includes others)	pepsinogen 4, group I (pepsinogen A)	PGA3	0.0433	0.56	Extracellular Space	peptidase
PRCD	photoreceptor disc component	PRCD	0.0495	0.558	Other	other
ADGRD1	adhesion G protein-coupled receptor D1	ADGRD1	0.0433	0.554	Plasma Membrane	G-protein coupled receptor
CHST11	carbohydrate sulfotransferase 11	CHST11	0.0437	0.553	Cytoplasm	enzyme
GRAMD4	GRAM domain containing 4	GRAMD4	0.0486	0.552	Cytoplasm	other
SH3GL2	SH3 domain containing GRB2 like 2, endophilin A1	SH3GL2	0.0464	0.552	Plasma Membrane	enzyme
MIR3619	microRNA 3619	MIR3619	0.0486	0.552	Cytoplasm	microRNA
NYNRIN	NYN domain and retroviral integrase containing	NYNRIN	0.0419	0.551	Other	other
PTK2B	protein tyrosine kinase 2 beta	PTK2B	0.0464	0.55	Cytoplasm	kinase
SERPINA1	serpin family A member 1	SERPINA1	0.043	0.548	Extracellular Space	other
ERRFI1	ERBB receptor feedback inhibitor 1	ERRFI1	0.0428	0.544	Cytoplasm	other
KCNK3	potassium two pore domain channel subfamily K member 3	KCNK3	0.0491	0.544	Plasma Membrane	ion channel
GSTP1	glutathione S-transferase pi 1	GSTP1	0.0489	0.543	Cytoplasm	enzyme
GFI1	growth factor independent 1 transcriptional repressor	GFI1	0.0434	0.543	Nucleus	transcription regulator
COLQ	collagen like tail subunit of asymmetric acetylcholinesterase	COLQ	0.0468	0.542	Extracellular Space	other
CCDC85C	coiled-coil domain containing 85C	CCDC85C	0.0452	0.541	Plasma Membrane	other
MAML2	mastermind like transcriptional coactivator 2	MAML2	0.0496	0.541	Nucleus	transcription regulator
FAM163A	family with sequence similarity 163 member A	FAM163A	0.0442	0.54	Other	other
ARHGAP31	Rho GTPase activating protein 31	ARHGAP31	0.049	0.536	Cytoplasm	other
EEFSEC	eukaryotic elongation factor, selenocysteine-tRNA specific	EEFSEC	0.0492	0.535	Cytoplasm	translation regulator
KIF26B	kinesin family member 26B	KIF26B	0.0462	0.534	Other	other
DOCK11	dedicator of cytokinesis 11	DOCK11	0.0326	0.5	Cytoplasm	other
ISPD	isoprenoid synthase domain containing	ISPD	0.000168	0.496	Cytoplasm	enzyme
PRKN	parkin RBR E3 ubiquitin protein ligase	PRKN	0.000795	0.427	Cytoplasm	enzyme
IQCE	IQ motif containing E	IQCE	0.000433	0.418	Cytoplasm	other
ZNF839	zinc finger protein 839	ZNF839	0.000447	0.357	Other	other
FRMD4B	FERM domain containing 4B	FRMD4B	0.00285	0.211	Cytoplasm	other
PDE6B	phosphodiesterase 6B	PDE6B	0.0042	-0.218	Cytoplasm	enzyme
PPCDC	phosphopantothenoylcysteine decarboxylase	PPCDC	0.003	-0.228	Cytoplasm	enzyme
HSPA7	heat shock protein family A (Hsp70) member 7	HSPA7	0.0023	-0.267	Cytoplasm	other
RERE	arginine-glutamic acid dipeptide repeats	RERE	0.00226	-0.269	Nucleus	transcription regulator
MRPL23	mitochondrial ribosomal protein L23	MRPL23	0.000642	-0.274	Cytoplasm	other
TAPT1	transmembrane anterior posterior transformation 1	TAPT1	0.000775	-0.435	Plasma Membrane	G-protein coupled receptor
TEX13C	TEX13 family member C	TEX13C	0.0462	-0.462	Other	other
PLOD2	procollagen-lysine,2-oxoglutarate 5-dioxygenase 2	PLOD2	0.00027	-0.489	Cytoplasm	enzyme
GLRA4	glycine receptor alpha 4	GLRA4	0.0329	-0.499	Plasma Membrane	ion channel
RALGPS2	Ral GEF with PH domain and SH3 binding motif 2	RALGPS2	0.0499	-0.524	Other	other
SLC30A1	solute carrier family 30 member 1	SLC30A1	0.0446	-0.539	Plasma Membrane	transporter
SMYD3	SET and MYND domain containing 3	SMYD3	0.0443	-0.54	Nucleus	enzyme
RNF220	ring finger protein 220	RNF220	0.0439	-0.541	Cytoplasm	enzyme
SLC6A12	solute carrier family 6 member 12	SLC6A12	0.0473	-0.542	Plasma Membrane	transporter
MICAL2	microtubule associated monooxygenase, calponin and LIM domain containing 2	MICAL2	0.0488	-0.543	Cytoplasm	enzyme
BSND	barttin CLCNK type accessory beta subunit	BSND	0.043	-0.544	Plasma Membrane	ion channel
PPP2R2A	protein phosphatase 2 regulatory subunit Balpha	PPP2R2A	0.0484	-0.545	Cytoplasm	phosphatase
SLCO5A1	solute carrier organic anion transporter family member 5A1	SLCO5A1	0.0479	-0.546	Other	transporter
TAF1D	TATA-box binding protein associated factor, RNA polymerase I subunit D	TAF1D	0.0475	-0.547	Nucleus	other
JDP2	Jun dimerization protein 2	JDP2	0.0429	-0.548	Nucleus	transcription regulator
NCOR2	nuclear receptor corepressor 2	NCOR2	0.0453	-0.548	Nucleus	transcription regulator
FAM131A	family with sequence similarity 131 member A	FAM131A	0.0426	-0.556	Other	transporter
LINC01140	long intergenic non-protein coding RNA 1140	LINC01140	0.0387	-0.559	Other	other
SMAD6	SMAD family member 6	SMAD6	0.0394	-0.561	Nucleus	transcription regulator
PRELID3A	PRELI domain containing 3A	PRELID3A	0.0485	-0.561	Cytoplasm	transporter
LOC283710	uncharacterized LOC283710	LOC283710	0.039	-0.562	Other	other
RAB11B-AS1	RAB11B antisense RNA 1	RAB11B-AS1	0.0478	-0.563	Other	other
NPTX1	neuronal pentraxin 1	NPTX1	0.0476	-0.563	Extracellular Space	other
MYL10	myosin light chain 10	MYL10	0.0494	-0.563	Cytoplasm	other
COL13A1	collagen type XIII alpha 1 chain	COL13A1	0.0454	-0.563	Plasma Membrane	other
CRYBB2	crystallin beta B2	CRYBB2	0.0446	-0.564	Other	other
VWF	von Willebrand factor	VWF	0.0394	-0.568	Extracellular Space	other
GALNT15	polypeptide N-acetylgalactosaminyltransferase 15	GALNT15	0.0373	-0.574	Cytoplasm	enzyme
CRB2	crumbs 2, cell polarity complex component	CRB2	0.0383	-0.579	Extracellular Space	other
CCDC155	coiled-coil domain containing 155	CCDC155	0.0427	-0.579	Nucleus	other
APBA2	amyloid beta precursor protein binding family A member 2	APBA2	0.0341	-0.581	Cytoplasm	transporter
ZNF320	zinc finger protein 320	ZNF320	0.0417	-0.582	Other	other
MCF2L	MCF.2 cell line derived transforming sequence like	MCF2L	0.0461	-0.582	Cytoplasm	other
DHRS12	dehydrogenase/reductase 12	DHRS12	0.0456	-0.584	Nucleus	other
ELMSAN1	ELM2 and Myb/SANT domain containing 1	ELMSAN1	0.0325	-0.584	Nucleus	transcription regulator
AGAP1	ArfGAP with GTPase domain, ankyrin repeat and PH domain 1	AGAP1	0.0366	-0.585	Cytoplasm	enzyme
ARSB	arylsulfatase B	ARSB	0.0444	-0.585	Cytoplasm	enzyme
METRNL	meteorin like, glial cell differentiation regulator	METRNL	0.0401	-0.587	Cytoplasm	other
KYNU	kynureninase	KYNU	0.0356	-0.588	Cytoplasm	enzyme
BTBD2	BTB domain containing 2	BTBD2	0.0395	-0.59	Cytoplasm	other
TMEM8A	transmembrane protein 8A	TMEM8A	0.0422	-0.592	Plasma Membrane	other
PDE2A	phosphodiesterase 2A	PDE2A	0.0349	-0.592	Cytoplasm	enzyme
TRIO	trio Rho guanine nucleotide exchange factor	TRIO	0.0422	-0.592	Cytoplasm	kinase
EZR	ezrin	EZR	0.0411	-0.592	Plasma Membrane	other
GMEB2	glucocorticoid modulatory element binding protein 2	GMEB2	0.0343	-0.593	Nucleus	transcription regulator
DNM2	dynamin 2	DNM2	0.0388	-0.593	Plasma Membrane	enzyme
PGS1	phosphatidylglycerophosphate synthase 1	PGS1	0.0381	-0.594	Cytoplasm	enzyme
GOLGA3	golgin A3	GOLGA3	0.0319	-0.594	Cytoplasm	transporter
MUC2	mucin 2, oligomeric mucus/gel-forming	MUC2	0.0341	-0.595	Extracellular Space	other
QSOX1	quiescin sulfhydryl oxidase 1	QSOX1	0.0293	-0.595	Cytoplasm	enzyme
ATP4B	ATPase H+/K+ transporting subunit beta	ATP4B	0.0418	-0.595	Plasma Membrane	transporter
SGSH	N-sulfoglucosamine sulfohydrolase	SGSH	0.0374	-0.596	Cytoplasm	enzyme
SNX29P2	sorting nexin 29 pseudogene 2	SNX29P2	0.041	-0.596	Other	other
RPH3AL	rabphilin 3A like (without C2 domains)	RPH3AL	0.0371	-0.597	Plasma Membrane	other
MCEE	methylmalonyl-CoA epimerase	MCEE	0.0332	-0.597	Cytoplasm	enzyme
PITPNC1	phosphatidylinositol transfer protein cytoplasmic 1	PITPNC1	0.037	-0.597	Cytoplasm	transporter
LINC00304	long intergenic non-protein coding RNA 304	LINC00304	0.0393	-0.602	Other	other
PXK	PX domain containing serine/threonine kinase like	PXK	0.0307	-0.602	Cytoplasm	kinase
ETV4	ETS variant 4	ETV4	4.77e-05	-0.603	Nucleus	transcription regulator
CMIP	c-Maf inducing protein	CMIP	0.039	-0.603	Cytoplasm	other
GCM1	glial cells missing homolog 1	GCM1	0.0382	-0.603	Nucleus	transcription regulator
EGFEM1P	EGF like and EMI domain containing 1, pseudogene	EGFEM1P	0.0303	-0.604	Other	other
LMX1B	LIM homeobox transcription factor 1 beta	LMX1B	0.0318	-0.604	Nucleus	transcription regulator
UHRF1	ubiquitin like with PHD and ring finger domains 1	UHRF1	0.0355	-0.606	Nucleus	transcription regulator
IRX6	iroquois homeobox 6	IRX6	0.0383	-0.606	Nucleus	transcription regulator
BAIAP2L1	BAI1 associated protein 2 like 1	BAIAP2L1	0.0359	-0.606	Cytoplasm	other
FOXN3	forkhead box N3	FOXN3	0.0264	-0.612	Nucleus	transcription regulator
CCBE1	collagen and calcium binding EGF domains 1	CCBE1	0.0348	-0.612	Extracellular Space	other
TALDO1	transaldolase 1	TALDO1	0.0303	-0.612	Cytoplasm	enzyme
FAM189A1	family with sequence similarity 189 member A1	FAM189A1	0.0274	-0.613	Other	other
SRP68	signal recognition particle 68	SRP68	0.0332	-0.613	Nucleus	other
RMI2	RecQ mediated genome instability 2	RMI2	0.0362	-0.613	Nucleus	other
SIPA1L1	signal induced proliferation associated 1 like 1	SIPA1L1	0.0259	-0.614	Cytoplasm	other
AUTS2	AUTS2, activator of transcription and developmental regulator	AUTS2	0.0329	-0.617	Nucleus	other
BRI3	brain protein I3	BRI3	0.0329	-0.617	Cytoplasm	other
ARHGEF18	Rho/Rac guanine nucleotide exchange factor 18	ARHGEF18	0.0323	-0.62	Cytoplasm	other
LGR6	leucine rich repeat containing G protein-coupled receptor 6	LGR6	0.0242	-0.62	Plasma Membrane	G-protein coupled receptor
IFNGR2	interferon gamma receptor 2	IFNGR2	0.0358	-0.62	Plasma Membrane	transmembrane receptor
PON1	paraoxonase 1	PON1	0.0317	-0.622	Extracellular Space	phosphatase
GNG4	G protein subunit gamma 4	GNG4	0.0237	-0.622	Plasma Membrane	enzyme
SH3YL1	SH3 and SYLF domain containing 1	SH3YL1	0.0276	-0.622	Plasma Membrane	other
MYO10	myosin X	MYO10	0.0337	-0.624	Cytoplasm	enzyme
SYNE2	spectrin repeat containing nuclear envelope protein 2	SYNE2	0.0235	-0.627	Nucleus	other
FLG	filaggrin	FLG	0.0226	-0.628	Cytoplasm	other
AKR1C3	aldo-keto reductase family 1 member C3	AKR1C3	0.0274	-0.629	Cytoplasm	enzyme
ZFYVE28	zinc finger FYVE-type containing 28	ZFYVE28	0.0332	-0.63	Cytoplasm	other
TRAPPC9	trafficking protein particle complex 9	TRAPPC9	0.0254	-0.632	Plasma Membrane	other
NCOA5	nuclear receptor coactivator 5	NCOA5	0.0258	-0.632	Nucleus	other
WWOX	WW domain containing oxidoreductase	WWOX	0.0316	-0.632	Cytoplasm	enzyme
CARD14	caspase recruitment domain family member 14	CARD14	0.029	-0.634	Cytoplasm	other
PRKCA	protein kinase C alpha	PRKCA	0.0289	-0.634	Cytoplasm	kinase
VTI1A	vesicle transport through interaction with t-SNAREs 1A	VTI1A	0.0259	-0.637	Plasma Membrane	transporter
XYLT2	xylosyltransferase 2	XYLT2	0.0279	-0.639	Cytoplasm	enzyme
FAM198A	family with sequence similarity 198 member A	FAM198A	0.0231	-0.64	Other	other
COL6A1	collagen type VI alpha 1 chain	COL6A1	0.0311	-0.64	Extracellular Space	other
DAP	death associated protein	DAP	0.0297	-0.641	Cytoplasm	transcription regulator
ADAM30	ADAM metallopeptidase domain 30	ADAM30	0.0199	-0.644	Plasma Membrane	peptidase
ZNF862	zinc finger protein 862	ZNF862	0.0266	-0.646	Other	other
SPATA13	spermatogenesis associated 13	SPATA13	0.0283	-0.648	Plasma Membrane	other
ANAPC16	anaphase promoting complex subunit 16	ANAPC16	0.0234	-0.65	Nucleus	other
ABHD8	abhydrolase domain containing 8	ABHD8	0.0255	-0.653	Cytoplasm	enzyme
TNK2	tyrosine kinase non receptor 2	TNK2	0.0196	-0.663	Cytoplasm	kinase
TDRD5	tudor domain containing 5	TDRD5	0.0171	-0.665	Nucleus	other
TSNAX-DISC1	TSNAX-DISC1 readthrough (NMD candidate)	TSNAX-DISC1	0.0162	-0.673	Other	other
ARSG	arylsulfatase G	ARSG	0.0216	-0.673	Cytoplasm	enzyme
SHANK2	SH3 and multiple ankyrin repeat domains 2	SHANK2	0.0194	-0.674	Plasma Membrane	other
CPNE4	copine 4	CPNE4	0.0174	-0.679	Cytoplasm	other
LGMN	legumain	LGMN	0.0154	-0.682	Cytoplasm	peptidase
SH3PXD2B	SH3 and PX domains 2B	SH3PXD2B	0.0206	-0.691	Cytoplasm	other
GAS7	growth arrest specific 7	GAS7	0.0185	-0.693	Cytoplasm	transcription regulator
WDFY4	WDFY family member 4	WDFY4	0.0169	-0.695	Other	other
PHEX	phosphate regulating endopeptidase homolog X-linked	PHEX	0.00647	-0.698	Cytoplasm	peptidase
OBSCN-AS1	OBSCN antisense RNA 1	OBSCN-AS1	0.0133	-0.698	Other	other
RPS19	ribosomal protein S19	RPS19	0.0187	-0.698	Cytoplasm	other
MLXIP	MLX interacting protein	MLXIP	0.0143	-0.7	Nucleus	transcription regulator
PFKP	phosphofructokinase, platelet	PFKP	0.0161	-0.702	Cytoplasm	kinase
ECH1	enoyl-CoA hydratase 1	ECH1	0.0177	-0.706	Cytoplasm	enzyme
ZMIZ1	zinc finger MIZ-type containing 1	ZMIZ1	0.0156	-0.706	Nucleus	other
PLEKHF1	pleckstrin homology and FYVE domain containing 1	PLEKHF1	0.0173	-0.709	Cytoplasm	other
RASA3	RAS p21 protein activator 3	RASA3	0.0171	-0.71	Plasma Membrane	ion channel
MUC4	mucin 4, cell surface associated	MUC4	0.0133	-0.715	Plasma Membrane	other
MLC1	megalencephalic leukoencephalopathy with subcortical cysts 1	MLC1	0.0135	-0.718	Plasma Membrane	transporter
SYTL3	synaptotagmin like 3	SYTL3	0.016	-0.727	Cytoplasm	other
OBSCN	obscurin, cytoskeletal calmodulin and titin-interacting RhoGEF	OBSCN	0.0105	-0.728	Cytoplasm	kinase
CCDC97	coiled-coil domain containing 97	CCDC97	0.015	-0.728	Other	other
TMEM51	transmembrane protein 51	TMEM51	0.0105	-0.729	Other	other
FTCDNL1	formiminotransferase cyclodeaminase N-terminal like	FTCDNL1	0.0111	-0.742	Other	other
GRM6	glutamate metabotropic receptor 6	GRM6	0.0129	-0.756	Plasma Membrane	G-protein coupled receptor
MAN1B1	mannosidase alpha class 1B member 1	MAN1B1	0.00998	-0.761	Cytoplasm	enzyme
SPECC1	sperm antigen with calponin homology and coiled-coil domains 1	SPECC1	0.0103	-0.77	Nucleus	other
KCNJ15	potassium voltage-gated channel subfamily J member 15	KCNJ15	0.012	-0.773	Plasma Membrane	ion channel
MED15	mediator complex subunit 15	MED15	0.00867	-0.773	Nucleus	transcription regulator
LOC100128573	uncharacterized LOC100128573	LOC100128573	0.0104	-0.778	Other	other
CFAP77	cilia and flagella associated protein 77	CFAP77	0.00834	-0.785	Other	other
DNAH12	dynein axonemal heavy chain 12	DNAH12	0.00715	-0.8	Cytoplasm	other
SLC39A13	solute carrier family 39 member 13	SLC39A13	0.00689	-0.801	Cytoplasm	transporter
LOC100134368	uncharacterized LOC100134368	LOC100134368	0.00871	-0.805	Other	other
SLC45A4	solute carrier family 45 member 4	SLC45A4	0.00627	-0.81	Other	transporter
MYO18B	myosin XVIIIB	MYO18B	0.00503	-0.841	Cytoplasm	other
VAV2	vav guanine nucleotide exchange factor 2	VAV2	0.0053	-0.846	Cytoplasm	transcription regulator
BIVM-ERCC5	BIVM-ERCC5 readthrough	BIVM-ERCC5	0.00496	-0.87	Other	other
HERPUD1	homocysteine inducible ER protein with ubiquitin like domain 1	HERPUD1	0.00361	-0.902	Cytoplasm	other
