# Supplementary material for: Whole-genome bisulfite sequencing in systemic sclerosis provides novel targets to understand disease pathogenesis
Source: BMC Med Genomics. 2019 Oct 24;12:144. doi: 10.1186/s12920-019-0602-8 (PMC6813992; doi:10.1186/s12920-019-0602-8)
Supplement: Supplementary file 15 — Additional file 15: Table S15. Summary of CHH-based DMGs between diffuse SSc and limited SSc. [file 12920_2019_602_MOESM15_ESM.xls]

## Sheet: Sheet0
Symbol	Entrez Gene Name	Gene Symbol - human (HUGO / HGNC / Entrez Gene)	Adjusted p value	Average methylation beta value difference	Location	Type(s)
VAV2	vav guanine nucleotide exchange factor 2	VAV2	0.00211	0.784	Cytoplasm	transcription regulator
TNS4	tensin 4	TNS4	0.00625	0.754	Cytoplasm	other
TMCO3	transmembrane and coiled-coil domains 3	TMCO3	0.00488	0.747	Other	transporter
ATP4B	ATPase H+/K+ transporting subunit beta	ATP4B	0.0084	0.695	Plasma Membrane	transporter
PRDM16	PR/SET domain 16	PRDM16	0.00681	0.683	Nucleus	transcription regulator
SRGAP3	SLIT-ROBO Rho GTPase activating protein 3	SRGAP3	0.00777	0.676	Cytoplasm	other
LINC00323	long intergenic non-protein coding RNA 323	LINC00323	0.00753	0.662	Other	other
LRRC72	leucine rich repeat containing 72	LRRC72	0.011	0.654	Other	other
LINC01119	long intergenic non-protein coding RNA 1119	LINC01119	0.0122	0.626	Other	other
ZNRF4	zinc and ring finger 4	ZNRF4	0.0134	0.61	Cytoplasm	other
GRM6	glutamate metabotropic receptor 6	GRM6	0.0231	0.583	Plasma Membrane	G-protein coupled receptor
GFOD1	glucose-fructose oxidoreductase domain containing 1	GFOD1	0.025	0.581	Other	enzyme
RBFOX3	RNA binding fox-1 homolog 3	RBFOX3	0.0292	0.579	Nucleus	other
RHOG	ras homolog family member G	RHOG	0.0208	0.57	Cytoplasm	enzyme
TMEM266	transmembrane protein 266	TMEM266	0.0235	0.568	Other	other
FMO2	flavin containing monooxygenase 2	FMO2	0.0242	0.559	Cytoplasm	enzyme
VIT	vitrin	VIT	0.0265	0.55	Extracellular Space	other
LMF1	lipase maturation factor 1	LMF1	0.0398	0.542	Cytoplasm	other
ARHGEF10	Rho guanine nucleotide exchange factor 10	ARHGEF10	0.0276	0.542	Cytoplasm	enzyme
DKK2	dickkopf WNT signaling pathway inhibitor 2	DKK2	0.0353	0.542	Extracellular Space	other
LRP5	LDL receptor related protein 5	LRP5	0.0286	0.538	Plasma Membrane	transmembrane receptor
KCNJ15	potassium voltage-gated channel subfamily J member 15	KCNJ15	0.0326	0.532	Plasma Membrane	ion channel
CEP112	centrosomal protein 112	CEP112	0.0453	0.528	Cytoplasm	other
LINC01115	long intergenic non-protein coding RNA 1115	LINC01115	0.0345	0.525	Other	other
ARHGEF19	Rho guanine nucleotide exchange factor 19	ARHGEF19	0.0342	0.524	Cytoplasm	other
HPCAL1	hippocalcin like 1	HPCAL1	0.0352	0.523	Cytoplasm	other
DPYSL4	dihydropyrimidinase like 4	DPYSL4	0.0469	0.515	Cytoplasm	enzyme
LINC01304	long intergenic non-protein coding RNA 1304	LINC01304	0.0389	0.513	Other	other
AGAP1	ArfGAP with GTPase domain, ankyrin repeat and PH domain 1	AGAP1	0.0395	0.511	Cytoplasm	enzyme
CLASRP	CLK4 associating serine/arginine rich protein	CLASRP	0.0423	0.505	Nucleus	other
LEUTX	leucine twenty homeobox	LEUTX	0.0425	0.505	Other	other
ARRDC2	arrestin domain containing 2	ARRDC2	0.0428	0.503	Other	other
VPS37C	VPS37C, ESCRT-I subunit	VPS37C	0.043	0.498	Cytoplasm	other
FAH	fumarylacetoacetate hydrolase	FAH	0.0463	0.497	Cytoplasm	enzyme
TMPRSS13	transmembrane serine protease 13	TMPRSS13	0.0448	0.494	Other	peptidase
ZFP41	ZFP41 zinc finger protein	ZFP41	0.0469	0.49	Nucleus	transcription regulator
DOCK8	dedicator of cytokinesis 8	DOCK8	0.045	0.487	Cytoplasm	other
OR8U8	olfactory receptor family 8 subfamily U member 8	OR8U8	0.0477	0.487	Plasma Membrane	other
CFAP74	cilia and flagella associated protein 74	CFAP74	0.000316	0.445	Cytoplasm	other
DKFZp434L192	uncharacterized protein DKFZp434L192	DKFZp434L192	0.00113	0.407	Other	other
WWOX	WW domain containing oxidoreductase	WWOX	0.00126	-0.232	Cytoplasm	enzyme
NPHP4	nephrocystin 4	NPHP4	0.0018	-0.248	Cytoplasm	other
C2orf48	chromosome 2 open reading frame 48	C2orf48	0.000994	-0.291	Other	other
TPO	thyroid peroxidase	TPO	0.000963	-0.293	Plasma Membrane	enzyme
PRKN	parkin RBR E3 ubiquitin protein ligase	PRKN	0.000243	-0.436	Cytoplasm	enzyme
KCNK3	potassium two pore domain channel subfamily K member 3	KCNK3	0.0489	-0.488	Plasma Membrane	ion channel
CIT	citron rho-interacting serine/threonine kinase	CIT	0.0479	-0.491	Cytoplasm	kinase
SRMS	src-related kinase lacking C-terminal regulatory tyrosine and N-terminal myristylation sites	SRMS	0.0471	-0.492	Cytoplasm	kinase
ZNF559	zinc finger protein 559	ZNF559	0.0473	-0.492	Nucleus	transcription regulator
CLCNKA	chloride voltage-gated channel Ka	CLCNKA	0.0459	-0.494	Plasma Membrane	ion channel
SMIM27	small integral membrane protein 27	SMIM27	0.0422	-0.495	Other	other
TEX264	testis expressed 264	TEX264	0.0471	-0.497	Extracellular Space	other
STPG4	sperm-tail PG-rich repeat containing 4	STPG4	0.0448	-0.497	Nucleus	other
BCR	BCR, RhoGEF and GTPase activating protein	BCR	0.0481	-0.498	Cytoplasm	kinase
STRN4	striatin 4	STRN4	0.0435	-0.501	Cytoplasm	other
KIR2DS4 (includes others)	killer cell immunoglobulin like receptor, two Ig domains and short cytoplasmic tail 2	KIR2DS4	0.0433	-0.501	Plasma Membrane	transmembrane receptor
ZFR2	zinc finger RNA binding protein 2	ZFR2	0.0432	-0.502	Other	other
CD180	CD180 molecule	CD180	0.0487	-0.507	Plasma Membrane	other
RIMBP2	RIMS binding protein 2	RIMBP2	0.0405	-0.508	Plasma Membrane	other
KLHL5	kelch like family member 5	KLHL5	0.0482	-0.508	Extracellular Space	other
DSCAML1	DS cell adhesion molecule like 1	DSCAML1	0.0382	-0.51	Plasma Membrane	other
LOC100506207	uncharacterized LOC100506207	LOC100506207	0.0482	-0.511	Other	other
SULF2	sulfatase 2	SULF2	0.0372	-0.518	Plasma Membrane	enzyme
ADGRV1	adhesion G protein-coupled receptor V1	ADGRV1	0.0436	-0.519	Plasma Membrane	G-protein coupled receptor
ACVR2A	activin A receptor type 2A	ACVR2A	0.0347	-0.524	Plasma Membrane	kinase
CD300C	CD300c molecule	CD300C	0.0463	-0.525	Plasma Membrane	transmembrane receptor
BRAT1	BRCA1 associated ATM activator 1	BRAT1	0.0417	-0.525	Nucleus	other
YPEL2	yippee like 2	YPEL2	0.0458	-0.526	Nucleus	other
PCCA	propionyl-CoA carboxylase subunit alpha	PCCA	0.0372	-0.536	Cytoplasm	enzyme
BASP1P1	brain abundant, membrane attached signal protein 1 pseudogene 1	BASP1P1	0.0359	-0.54	Other	other
RGS6	regulator of G protein signaling 6	RGS6	0.0344	-0.541	Cytoplasm	enzyme
KCNMB1	potassium calcium-activated channel subfamily M regulatory beta subunit 1	KCNMB1	0.0339	-0.545	Plasma Membrane	ion channel
CREM	cAMP responsive element modulator	CREM	0.0362	-0.546	Nucleus	transcription regulator
FAM86C1	family with sequence similarity 86 member C1	FAM86C1	0.0261	-0.547	Other	other
EFNA5	ephrin A5	EFNA5	0.0322	-0.551	Plasma Membrane	kinase
FGD4	FYVE, RhoGEF and PH domain containing 4	FGD4	0.0258	-0.553	Cytoplasm	other
ADAP1	ArfGAP with dual PH domains 1	ADAP1	0.0313	-0.553	Nucleus	other
SNX29P1	sorting nexin 29 pseudogene 1	SNX29P1	0.0362	-0.554	Other	other
IL12B	interleukin 12B	IL12B	0.026	-0.571	Extracellular Space	cytokine
EML1	echinoderm microtubule associated protein like 1	EML1	0.0245	-0.577	Cytoplasm	other
MGRN1	mahogunin ring finger 1	MGRN1	0.028	-0.583	Cytoplasm	enzyme
SLC18A1	solute carrier family 18 member A1	SLC18A1	0.0179	-0.585	Plasma Membrane	transporter
TTC13	tetratricopeptide repeat domain 13	TTC13	0.0182	-0.587	Other	other
CAPN9	calpain 9	CAPN9	0.0179	-0.589	Cytoplasm	peptidase
LDLRAD4	low density lipoprotein receptor class A domain containing 4	LDLRAD4	0.0268	-0.595	Cytoplasm	other
MIR3619	microRNA 3619	MIR3619	0.0184	-0.603	Cytoplasm	microRNA
MYLK4	myosin light chain kinase family member 4	MYLK4	0.0186	-0.611	Cytoplasm	kinase
EYA2	EYA transcriptional coactivator and phosphatase 2	EYA2	0.0147	-0.612	Nucleus	phosphatase
NUDT16L1	nudix hydrolase 16 like 1	NUDT16L1	0.0213	-0.613	Cytoplasm	other
C7orf50	chromosome 7 open reading frame 50	C7orf50	0.0172	-0.613	Other	other
FOXO1	forkhead box O1	FOXO1	0.0151	-0.637	Nucleus	transcription regulator
TMOD2	tropomodulin 2	TMOD2	0.0111	-0.645	Cytoplasm	other
PTPRN2	protein tyrosine phosphatase, receptor type N2	PTPRN2	0.0111	-0.653	Plasma Membrane	phosphatase
IQSEC1	IQ motif and Sec7 domain 1	IQSEC1	0.00974	-0.655	Cytoplasm	other
SAMD3	sterile alpha motif domain containing 3	SAMD3	0.0117	-0.658	Other	other
PPIP5K2	diphosphoinositol pentakisphosphate kinase 2	PPIP5K2	0.00964	-0.664	Cytoplasm	kinase
SCD5	stearoyl-CoA desaturase 5	SCD5	0.0103	-0.664	Cytoplasm	enzyme
COL23A1	collagen type XXIII alpha 1 chain	COL23A1	0.00849	-0.676	Plasma Membrane	other
NUP93	nucleoporin 93	NUP93	0.0118	-0.676	Nucleus	other
GPC6	glypican 6	GPC6	0.0104	-0.677	Plasma Membrane	transmembrane receptor
PCBP3	poly(rC) binding protein 3	PCBP3	0.0059	-0.682	Nucleus	transcription regulator
NDE1	nudE neurodevelopment protein 1	NDE1	0.00802	-0.721	Nucleus	other
AJAP1	adherens junctions associated protein 1	AJAP1	0.00368	-0.742	Plasma Membrane	other
SHC2	SHC adaptor protein 2	SHC2	0.00258	-0.75	Cytoplasm	other
DIRC3	disrupted in renal carcinoma 3	DIRC3	0.00253	-0.757	Other	other
NOTCH1	notch 1	NOTCH1	0.000539	-0.904	Plasma Membrane	transcription regulator
