# Supplementary material for: Whole-genome bisulfite sequencing in systemic sclerosis provides novel targets to understand disease pathogenesis
Source: BMC Med Genomics. 2019 Oct 24;12:144. doi: 10.1186/s12920-019-0602-8 (PMC6813992; doi:10.1186/s12920-019-0602-8)
Supplement: Supplementary file 16 — Additional file 16: Table S16. Summary of SNP-CpG associations. [file 12920_2019_602_MOESM16_ESM.xls]

## Sheet: annotatedLink
Chromosome	SNP position	Unadjusted p value	Adjusted Rsq	DMR start coordinate (hg19)	DMR end coordinate (hg19)	Genomic context of DMR
10	104625329	0.00464779	0.489764	104629770	104629850	BORCS7-ASMT:hg19_genes_exons,hg19_genes_intronexonboundaries,hg19_genes_introns	AS3MT:hg19_genes_exons,hg19_genes_intronexonboundaries,hg19_genes_introns
10	104625970	NA	0	104629770	104629850	BORCS7-ASMT:hg19_genes_exons,hg19_genes_intronexonboundaries,hg19_genes_introns	AS3MT:hg19_genes_exons,hg19_genes_intronexonboundaries,hg19_genes_introns
10	104626774	NA	0	104629770	104629850	BORCS7-ASMT:hg19_genes_exons,hg19_genes_intronexonboundaries,hg19_genes_introns	AS3MT:hg19_genes_exons,hg19_genes_intronexonboundaries,hg19_genes_introns
10	104626812	0.00464779	0.489764	104629770	104629850	BORCS7-ASMT:hg19_genes_exons,hg19_genes_intronexonboundaries,hg19_genes_introns	AS3MT:hg19_genes_exons,hg19_genes_intronexonboundaries,hg19_genes_introns
10	104626900	NA	0	104629770	104629850	BORCS7-ASMT:hg19_genes_exons,hg19_genes_intronexonboundaries,hg19_genes_introns	AS3MT:hg19_genes_exons,hg19_genes_intronexonboundaries,hg19_genes_introns
10	104626938	NA	0	104629770	104629850	BORCS7-ASMT:hg19_genes_exons,hg19_genes_intronexonboundaries,hg19_genes_introns	AS3MT:hg19_genes_exons,hg19_genes_intronexonboundaries,hg19_genes_introns
10	104627895	0.331839	0.00253912	104629770	104629850	BORCS7-ASMT:hg19_genes_exons,hg19_genes_intronexonboundaries,hg19_genes_introns	AS3MT:hg19_genes_exons,hg19_genes_intronexonboundaries,hg19_genes_introns
10	104627963	0.582048	-0.0599229	104629770	104629850	BORCS7-ASMT:hg19_genes_exons,hg19_genes_intronexonboundaries,hg19_genes_introns	AS3MT:hg19_genes_exons,hg19_genes_intronexonboundaries,hg19_genes_introns
10	104628486	NA	0	104629770	104629850	BORCS7-ASMT:hg19_genes_exons,hg19_genes_intronexonboundaries,hg19_genes_introns	AS3MT:hg19_genes_exons,hg19_genes_intronexonboundaries,hg19_genes_introns
10	104628873	0.109265	0.14508	104629770	104629850	BORCS7-ASMT:hg19_genes_exons,hg19_genes_intronexonboundaries,hg19_genes_introns	AS3MT:hg19_genes_exons,hg19_genes_intronexonboundaries,hg19_genes_introns
10	104628994	0.977967	-0.0908299	104629770	104629850	BORCS7-ASMT:hg19_genes_exons,hg19_genes_intronexonboundaries,hg19_genes_introns	AS3MT:hg19_genes_exons,hg19_genes_intronexonboundaries,hg19_genes_introns
10	104629011	0.925999	-0.0900142	104629770	104629850	BORCS7-ASMT:hg19_genes_exons,hg19_genes_intronexonboundaries,hg19_genes_introns	AS3MT:hg19_genes_exons,hg19_genes_intronexonboundaries,hg19_genes_introns
10	104629184	NA	0	104629770	104629850	BORCS7-ASMT:hg19_genes_exons,hg19_genes_intronexonboundaries,hg19_genes_introns	AS3MT:hg19_genes_exons,hg19_genes_intronexonboundaries,hg19_genes_introns
10	104629229	0.00464779	0.489764	104629770	104629850	BORCS7-ASMT:hg19_genes_exons,hg19_genes_intronexonboundaries,hg19_genes_introns	AS3MT:hg19_genes_exons,hg19_genes_intronexonboundaries,hg19_genes_introns
10	104629236	0.961566	-0.0906681	104629770	104629850	BORCS7-ASMT:hg19_genes_exons,hg19_genes_intronexonboundaries,hg19_genes_introns	AS3MT:hg19_genes_exons,hg19_genes_intronexonboundaries,hg19_genes_introns
10	104629465	0.0437803	0.258522	104629770	104629850	BORCS7-ASMT:hg19_genes_exons,hg19_genes_intronexonboundaries,hg19_genes_introns	AS3MT:hg19_genes_exons,hg19_genes_intronexonboundaries,hg19_genes_introns
10	104629593	0.397302	-0.0190499	104629770	104629850	BORCS7-ASMT:hg19_genes_exons,hg19_genes_intronexonboundaries,hg19_genes_introns	AS3MT:hg19_genes_exons,hg19_genes_intronexonboundaries,hg19_genes_introns
10	104629598	NA	0	104629770	104629850	BORCS7-ASMT:hg19_genes_exons,hg19_genes_intronexonboundaries,hg19_genes_introns	AS3MT:hg19_genes_exons,hg19_genes_intronexonboundaries,hg19_genes_introns
10	104629606	NA	0	104629770	104629850	BORCS7-ASMT:hg19_genes_exons,hg19_genes_intronexonboundaries,hg19_genes_introns	AS3MT:hg19_genes_exons,hg19_genes_intronexonboundaries,hg19_genes_introns
10	104629795	0.733356	-0.078932	104629770	104629850	BORCS7-ASMT:hg19_genes_exons,hg19_genes_intronexonboundaries,hg19_genes_introns	AS3MT:hg19_genes_exons,hg19_genes_intronexonboundaries,hg19_genes_introns
10	104629973	0.819017	-0.0854895	104629770	104629850	BORCS7-ASMT:hg19_genes_exons,hg19_genes_intronexonboundaries,hg19_genes_introns	AS3MT:hg19_genes_exons,hg19_genes_intronexonboundaries,hg19_genes_introns
10	104630034	0.819017	-0.0854895	104629770	104629850	BORCS7-ASMT:hg19_genes_exons,hg19_genes_intronexonboundaries,hg19_genes_introns	AS3MT:hg19_genes_exons,hg19_genes_intronexonboundaries,hg19_genes_introns
10	104630047	0.925999	-0.0900142	104629770	104629850	BORCS7-ASMT:hg19_genes_exons,hg19_genes_intronexonboundaries,hg19_genes_introns	AS3MT:hg19_genes_exons,hg19_genes_intronexonboundaries,hg19_genes_introns
10	104630114	0.896736	-0.0891624	104629770	104629850	BORCS7-ASMT:hg19_genes_exons,hg19_genes_intronexonboundaries,hg19_genes_introns	AS3MT:hg19_genes_exons,hg19_genes_intronexonboundaries,hg19_genes_introns
10	104630176	0.331839	0.00253912	104629770	104629850	BORCS7-ASMT:hg19_genes_exons,hg19_genes_intronexonboundaries,hg19_genes_introns	AS3MT:hg19_genes_exons,hg19_genes_intronexonboundaries,hg19_genes_introns
10	104630181	0.961566	-0.0906681	104629770	104629850	BORCS7-ASMT:hg19_genes_exons,hg19_genes_intronexonboundaries,hg19_genes_introns	AS3MT:hg19_genes_exons,hg19_genes_intronexonboundaries,hg19_genes_introns
10	104630570	0.925999	-0.0900142	104629770	104629850	BORCS7-ASMT:hg19_genes_exons,hg19_genes_intronexonboundaries,hg19_genes_introns	AS3MT:hg19_genes_exons,hg19_genes_intronexonboundaries,hg19_genes_introns
10	104633534	NA	0	104629770	104629850	BORCS7-ASMT:hg19_genes_exons,hg19_genes_intronexonboundaries,hg19_genes_introns	AS3MT:hg19_genes_exons,hg19_genes_intronexonboundaries,hg19_genes_introns
10	104625329	0.160556	0.0953086	104629889	104629929	BORCS7-ASMT:hg19_genes_exons,hg19_genes_intronexonboundaries	AS3MT:hg19_genes_exons,hg19_genes_intronexonboundaries
10	104625970	NA	0	104629889	104629929	BORCS7-ASMT:hg19_genes_exons,hg19_genes_intronexonboundaries	AS3MT:hg19_genes_exons,hg19_genes_intronexonboundaries
10	104626774	NA	0	104629889	104629929	BORCS7-ASMT:hg19_genes_exons,hg19_genes_intronexonboundaries	AS3MT:hg19_genes_exons,hg19_genes_intronexonboundaries
10	104626812	0.160556	0.0953086	104629889	104629929	BORCS7-ASMT:hg19_genes_exons,hg19_genes_intronexonboundaries	AS3MT:hg19_genes_exons,hg19_genes_intronexonboundaries
10	104626900	NA	0	104629889	104629929	BORCS7-ASMT:hg19_genes_exons,hg19_genes_intronexonboundaries	AS3MT:hg19_genes_exons,hg19_genes_intronexonboundaries
10	104626938	NA	0	104629889	104629929	BORCS7-ASMT:hg19_genes_exons,hg19_genes_intronexonboundaries	AS3MT:hg19_genes_exons,hg19_genes_intronexonboundaries
10	104627895	0.143056	0.110289	104629889	104629929	BORCS7-ASMT:hg19_genes_exons,hg19_genes_intronexonboundaries	AS3MT:hg19_genes_exons,hg19_genes_intronexonboundaries
10	104627963	0.37174	-0.0111971	104629889	104629929	BORCS7-ASMT:hg19_genes_exons,hg19_genes_intronexonboundaries	AS3MT:hg19_genes_exons,hg19_genes_intronexonboundaries
10	104628486	NA	0	104629889	104629929	BORCS7-ASMT:hg19_genes_exons,hg19_genes_intronexonboundaries	AS3MT:hg19_genes_exons,hg19_genes_intronexonboundaries
10	104628873	0.021807	0.338009	104629889	104629929	BORCS7-ASMT:hg19_genes_exons,hg19_genes_intronexonboundaries	AS3MT:hg19_genes_exons,hg19_genes_intronexonboundaries
10	104628994	0.434911	-0.0294514	104629889	104629929	BORCS7-ASMT:hg19_genes_exons,hg19_genes_intronexonboundaries	AS3MT:hg19_genes_exons,hg19_genes_intronexonboundaries
10	104629011	0.930742	-0.0901255	104629889	104629929	BORCS7-ASMT:hg19_genes_exons,hg19_genes_intronexonboundaries	AS3MT:hg19_genes_exons,hg19_genes_intronexonboundaries
10	104629184	NA	0	104629889	104629929	BORCS7-ASMT:hg19_genes_exons,hg19_genes_intronexonboundaries	AS3MT:hg19_genes_exons,hg19_genes_intronexonboundaries
10	104629229	0.160556	0.0953086	104629889	104629929	BORCS7-ASMT:hg19_genes_exons,hg19_genes_intronexonboundaries	AS3MT:hg19_genes_exons,hg19_genes_intronexonboundaries
10	104629236	0.611957	-0.0645299	104629889	104629929	BORCS7-ASMT:hg19_genes_exons,hg19_genes_intronexonboundaries	AS3MT:hg19_genes_exons,hg19_genes_intronexonboundaries
10	104629465	0.0658691	0.208968	104629889	104629929	BORCS7-ASMT:hg19_genes_exons,hg19_genes_intronexonboundaries	AS3MT:hg19_genes_exons,hg19_genes_intronexonboundaries
10	104629593	0.0915238	0.167708	104629889	104629929	BORCS7-ASMT:hg19_genes_exons,hg19_genes_intronexonboundaries	AS3MT:hg19_genes_exons,hg19_genes_intronexonboundaries
10	104629598	NA	0	104629889	104629929	BORCS7-ASMT:hg19_genes_exons,hg19_genes_intronexonboundaries	AS3MT:hg19_genes_exons,hg19_genes_intronexonboundaries
10	104629606	NA	0	104629889	104629929	BORCS7-ASMT:hg19_genes_exons,hg19_genes_intronexonboundaries	AS3MT:hg19_genes_exons,hg19_genes_intronexonboundaries
10	104629795	0.936012	-0.0902404	104629889	104629929	BORCS7-ASMT:hg19_genes_exons,hg19_genes_intronexonboundaries	AS3MT:hg19_genes_exons,hg19_genes_intronexonboundaries
10	104629973	0.284573	0.0216405	104629889	104629929	BORCS7-ASMT:hg19_genes_exons,hg19_genes_intronexonboundaries	AS3MT:hg19_genes_exons,hg19_genes_intronexonboundaries
10	104630034	0.284573	0.0216405	104629889	104629929	BORCS7-ASMT:hg19_genes_exons,hg19_genes_intronexonboundaries	AS3MT:hg19_genes_exons,hg19_genes_intronexonboundaries
10	104630047	0.930742	-0.0901255	104629889	104629929	BORCS7-ASMT:hg19_genes_exons,hg19_genes_intronexonboundaries	AS3MT:hg19_genes_exons,hg19_genes_intronexonboundaries
10	104630114	0.660509	-0.0710735	104629889	104629929	BORCS7-ASMT:hg19_genes_exons,hg19_genes_intronexonboundaries	AS3MT:hg19_genes_exons,hg19_genes_intronexonboundaries
10	104630176	0.143056	0.110289	104629889	104629929	BORCS7-ASMT:hg19_genes_exons,hg19_genes_intronexonboundaries	AS3MT:hg19_genes_exons,hg19_genes_intronexonboundaries
10	104630181	0.611957	-0.0645299	104629889	104629929	BORCS7-ASMT:hg19_genes_exons,hg19_genes_intronexonboundaries	AS3MT:hg19_genes_exons,hg19_genes_intronexonboundaries
10	104630570	0.930742	-0.0901255	104629889	104629929	BORCS7-ASMT:hg19_genes_exons,hg19_genes_intronexonboundaries	AS3MT:hg19_genes_exons,hg19_genes_intronexonboundaries
10	104633534	NA	0	104629889	104629929	BORCS7-ASMT:hg19_genes_exons,hg19_genes_intronexonboundaries	AS3MT:hg19_genes_exons,hg19_genes_intronexonboundaries
10	10909714	0.83604	-0.086473	10911737	10911770	Intergenic
10	10911683	0.190722	0.0729528	10911737	10911770	Intergenic
10	10911737	0.0617558	0.216922	10911737	10911770	Intergenic
10	10912669	0.30407	0.0133417	10911737	10911770	Intergenic
10	10913552	NA	0	10911737	10911770	Intergenic
10	10913569	NA	0	10911737	10911770	Intergenic
10	10913608	NA	0	10911737	10911770	Intergenic
10	10913610	NA	0	10911737	10911770	Intergenic
10	10913837	0.83604	-0.086473	10911737	10911770	Intergenic
10	10913848	NA	0	10911737	10911770	Intergenic
10	10913862	NA	0	10911737	10911770	Intergenic
10	10913916	0.0617558	0.216922	10911737	10911770	Intergenic
10	10914011	0.469417	-0.0379365	10911737	10911770	Intergenic
10	10914026	0.469417	-0.0379365	10911737	10911770	Intergenic
10	10914031	0.603867	-0.063329	10911737	10911770	Intergenic
10	10914095	NA	0	10911737	10911770	Intergenic
10	10914107	0.603867	-0.063329	10911737	10911770	Intergenic
10	10914246	0.230852	0.0482809	10911737	10911770	Intergenic
10	10914249	0.230852	0.0482809	10911737	10911770	Intergenic
10	10914265	NA	0	10911737	10911770	Intergenic
10	10914282	0.106893	0.147896	10911737	10911770	Intergenic
10	10914293	NA	0	10911737	10911770	Intergenic
10	10914331	NA	0	10911737	10911770	Intergenic
10	10914383	0.257366	0.0343658	10911737	10911770	Intergenic
10	10914441	0.584249	-0.0602778	10911737	10911770	Intergenic
10	10914446	NA	0	10911737	10911770	Intergenic
10	10914459	NA	0	10911737	10911770	Intergenic
10	10914486	0.230852	0.0482809	10911737	10911770	Intergenic
10	10914503	0.470452	-0.0381769	10911737	10911770	Intergenic
10	10914507	0.83604	-0.086473	10911737	10911770	Intergenic
10	10914561	0.469417	-0.0379365	10911737	10911770	Intergenic
10	10914605	0.0617558	0.216922	10911737	10911770	Intergenic
10	10914633	0.660871	-0.0711181	10911737	10911770	Intergenic
10	10914634	0.23844	0.0441284	10911737	10911770	Intergenic
10	10914637	0.23844	0.0441284	10911737	10911770	Intergenic
10	10914893	NA	0	10911737	10911770	Intergenic
10	114695957	NA	0	114699051	114699051	Intergenic
10	114698209	NA	0	114699051	114699051	Intergenic
10	114698291	0.481186	-0.0406221	114699051	114699051	Intergenic
10	114698343	0.203756	0.0643887	114699051	114699051	Intergenic
10	114698493	NA	0	114699051	114699051	Intergenic
10	114698562	0.767221	-0.0818537	114699051	114699051	Intergenic
10	114698821	NA	0	114699051	114699051	Intergenic
10	114698896	NA	0	114699051	114699051	Intergenic
10	114698978	0.805067	-0.0846065	114699051	114699051	Intergenic
10	114698980	0.271427	0.0276106	114699051	114699051	Intergenic
10	114698986	0.805067	-0.0846065	114699051	114699051	Intergenic
10	114699050	0.709658	-0.0766186	114699051	114699051	Intergenic
10	114699108	0.369195	-0.0103771	114699051	114699051	Intergenic
10	114699125	NA	0	114699051	114699051	Intergenic
10	114699140	0.267561	0.0294284	114699051	114699051	Intergenic
10	114699161	0.271427	0.0276106	114699051	114699051	Intergenic
10	114699176	0.338756	1.60982e-05	114699051	114699051	Intergenic
10	114700886	0.767221	-0.0818537	114699051	114699051	Intergenic
10	114701912	NA	0	114699051	114699051	Intergenic
10	114702883	0.941868	-0.0903574	114699051	114699051	Intergenic
10	123776681	NA	0	123781134	123781134	TACC2:hg19_genes_introns
10	123777953	0.416924	-0.0246372	123781134	123781134	TACC2:hg19_genes_introns
10	123778046	0.0838975	0.178724	123781134	123781134	TACC2:hg19_genes_introns
10	123778072	NA	0	123781134	123781134	TACC2:hg19_genes_introns
10	123778081	0.18911	0.0740541	123781134	123781134	TACC2:hg19_genes_introns
10	123778093	NA	0	123781134	123781134	TACC2:hg19_genes_introns
10	123778139	0.768864	-0.0819844	123781134	123781134	TACC2:hg19_genes_introns
10	123778187	NA	0	123781134	123781134	TACC2:hg19_genes_introns
10	123778193	0.18911	0.0740541	123781134	123781134	TACC2:hg19_genes_introns
10	123778221	0.815689	-0.0852852	123781134	123781134	TACC2:hg19_genes_introns
10	123778222	0.815689	-0.0852852	123781134	123781134	TACC2:hg19_genes_introns
10	123778300	0.767533	-0.0818786	123781134	123781134	TACC2:hg19_genes_introns
10	123778453	NA	0	123781134	123781134	TACC2:hg19_genes_introns
10	123778547	0.768864	-0.0819844	123781134	123781134	TACC2:hg19_genes_introns
10	123778701	0.768864	-0.0819844	123781134	123781134	TACC2:hg19_genes_introns
10	123778787	NA	0	123781134	123781134	TACC2:hg19_genes_introns
10	123778906	0.767533	-0.0818786	123781134	123781134	TACC2:hg19_genes_introns
10	123779025	0.767533	-0.0818786	123781134	123781134	TACC2:hg19_genes_introns
10	123779056	0.767533	-0.0818786	123781134	123781134	TACC2:hg19_genes_introns
10	123779125	0.741036	-0.0796337	123781134	123781134	TACC2:hg19_genes_introns
10	123779171	0.768864	-0.0819844	123781134	123781134	TACC2:hg19_genes_introns
10	123779231	0.768864	-0.0819844	123781134	123781134	TACC2:hg19_genes_introns
10	123779312	NA	0	123781134	123781134	TACC2:hg19_genes_introns
10	123779578	0.533655	-0.0514398	123781134	123781134	TACC2:hg19_genes_introns
10	123779616	0.815689	-0.0852852	123781134	123781134	TACC2:hg19_genes_introns
10	123779625	NA	0	123781134	123781134	TACC2:hg19_genes_introns
10	123779636	0.241581	0.0424514	123781134	123781134	TACC2:hg19_genes_introns
10	123780444	0.18911	0.0740541	123781134	123781134	TACC2:hg19_genes_introns
10	123781134	0.825054	-0.08585	123781134	123781134	TACC2:hg19_genes_introns
10	123781209	0.180749	0.0799222	123781134	123781134	TACC2:hg19_genes_introns
10	123781318	0.241581	0.0424514	123781134	123781134	TACC2:hg19_genes_introns
10	123781330	0.767533	-0.0818786	123781134	123781134	TACC2:hg19_genes_introns
10	123781339	0.622184	-0.0660016	123781134	123781134	TACC2:hg19_genes_introns
10	123781399	NA	0	123781134	123781134	TACC2:hg19_genes_introns
10	123781597	0.815689	-0.0852852	123781134	123781134	TACC2:hg19_genes_introns
10	123781608	NA	0	123781134	123781134	TACC2:hg19_genes_introns
10	123781637	NA	0	123781134	123781134	TACC2:hg19_genes_introns
10	123781646	0.416924	-0.0246372	123781134	123781134	TACC2:hg19_genes_introns
10	123781728	0.0838975	0.178724	123781134	123781134	TACC2:hg19_genes_introns
10	123781792	0.18911	0.0740541	123781134	123781134	TACC2:hg19_genes_introns
10	123785843	0.815689	-0.0852852	123781134	123781134	TACC2:hg19_genes_introns
10	123786004	0.223529	0.0524289	123781134	123781134	TACC2:hg19_genes_introns
10	125726639	0.362244	-0.00810058	125731622	125731622	Intergenic
10	125726701	0.7087	-0.0765202	125731622	125731622	Intergenic
10	125726706	0.266049	0.0301475	125731622	125731622	Intergenic
10	125727119	0.591785	-0.0614735	125731622	125731622	Intergenic
10	125727122	0.266049	0.0301475	125731622	125731622	Intergenic
10	125727148	NA	0	125731622	125731622	Intergenic
10	125727175	0.71287	-0.0769455	125731622	125731622	Intergenic
10	125727179	0.266049	0.0301475	125731622	125731622	Intergenic
10	125727260	0.647879	-0.0694774	125731622	125731622	Intergenic
10	125727468	0.798472	-0.0841648	125731622	125731622	Intergenic
10	125727540	0.534618	-0.0516219	125731622	125731622	Intergenic
10	125727600	NA	0	125731622	125731622	Intergenic
10	125727670	0.534618	-0.0516219	125731622	125731622	Intergenic
10	125727737	0.914165	-0.0897041	125731622	125731622	Intergenic
10	125727742	0.935512	-0.0902299	125731622	125731622	Intergenic
10	125727774	0.183097	0.0782466	125731622	125731622	Intergenic
10	125727982	0.534618	-0.0516219	125731622	125731622	Intergenic
10	125729604	NA	0	125731622	125731622	Intergenic
10	125729716	0.00670606	0.456812	125731622	125731622	Intergenic
10	125729876	NA	0	125731622	125731622	Intergenic
10	125729894	NA	0	125731622	125731622	Intergenic
10	125730001	NA	0	125731622	125731622	Intergenic
10	125730022	0.149856	0.104264	125731622	125731622	Intergenic
10	125730121	0.924153	-0.0899689	125731622	125731622	Intergenic
10	125730148	NA	0	125731622	125731622	Intergenic
10	125730192	0.534618	-0.0516219	125731622	125731622	Intergenic
10	125730223	NA	0	125731622	125731622	Intergenic
10	125730295	0.935512	-0.0902299	125731622	125731622	Intergenic
10	125730304	0.890239	-0.0889345	125731622	125731622	Intergenic
10	125730307	0.43141	-0.0285364	125731622	125731622	Intergenic
10	125730328	0.324222	0.00539198	125731622	125731622	Intergenic
10	125730335	0.937316	-0.0902674	125731622	125731622	Intergenic
10	125730545	0.266049	0.0301475	125731622	125731622	Intergenic
10	125730551	0.417336	-0.0247507	125731622	125731622	Intergenic
10	125730729	0.665103	-0.0716362	125731622	125731622	Intergenic
10	125730761	0.685607	-0.0740345	125731622	125731622	Intergenic
10	125730918	0.924153	-0.0899689	125731622	125731622	Intergenic
10	125730942	0.914165	-0.0897041	125731622	125731622	Intergenic
10	125731215	0.417336	-0.0247507	125731622	125731622	Intergenic
10	125731242	0.68747	-0.0742433	125731622	125731622	Intergenic
10	125731431	NA	0	125731622	125731622	Intergenic
10	125731454	NA	0	125731622	125731622	Intergenic
10	125731457	0.935512	-0.0902299	125731622	125731622	Intergenic
10	125731491	0.7087	-0.0765202	125731622	125731622	Intergenic
10	125731509	NA	0	125731622	125731622	Intergenic
10	125731525	0.914165	-0.0897041	125731622	125731622	Intergenic
10	125731530	0.266049	0.0301475	125731622	125731622	Intergenic
10	125731580	0.183097	0.0782466	125731622	125731622	Intergenic
10	125731636	NA	0	125731622	125731622	Intergenic
10	125731754	0.924153	-0.0899689	125731622	125731622	Intergenic
10	125732077	NA	0	125731622	125731622	Intergenic
10	125732131	0.935512	-0.0902299	125731622	125731622	Intergenic
10	125732222	0.935512	-0.0902299	125731622	125731622	Intergenic
10	125732223	0.665103	-0.0716362	125731622	125731622	Intergenic
10	125732261	NA	0	125731622	125731622	Intergenic
10	125732326	0.520548	-0.048905	125731622	125731622	Intergenic
10	125732353	0.665103	-0.0716362	125731622	125731622	Intergenic
10	125732357	0.665103	-0.0716362	125731622	125731622	Intergenic
10	125732371	NA	0	125731622	125731622	Intergenic
10	125732450	NA	0	125731622	125731622	Intergenic
10	125732683	0.914165	-0.0897041	125731622	125731622	Intergenic
10	125732775	NA	0	125731622	125731622	Intergenic
10	125732928	0.00874137	0.431831	125731622	125731622	Intergenic
10	125732930	0.591785	-0.0614735	125731622	125731622	Intergenic
10	125733052	NA	0	125731622	125731622	Intergenic
10	125733234	0.647879	-0.0694774	125731622	125731622	Intergenic
10	125733415	NA	0	125731622	125731622	Intergenic
10	125733449	0.647879	-0.0694774	125731622	125731622	Intergenic
10	125733523	0.186746	0.0756858	125731622	125731622	Intergenic
10	125733850	0.183097	0.0782466	125731622	125731622	Intergenic
10	125733864	0.7087	-0.0765202	125731622	125731622	Intergenic
10	125733871	NA	0	125731622	125731622	Intergenic
10	125734152	0.610099	-0.064257	125731622	125731622	Intergenic
10	125734394	0.477084	-0.0396975	125731622	125731622	Intergenic
10	125734600	0.924153	-0.0899689	125731622	125731622	Intergenic
10	125734827	0.00874137	0.431831	125731622	125731622	Intergenic
10	125734843	0.362244	-0.00810058	125731622	125731622	Intergenic
10	125734938	0.935512	-0.0902299	125731622	125731622	Intergenic
10	125734966	NA	0	125731622	125731622	Intergenic
10	125735027	0.647879	-0.0694774	125731622	125731622	Intergenic
10	125735080	0.520548	-0.048905	125731622	125731622	Intergenic
10	125736534	0.924153	-0.0899689	125731622	125731622	Intergenic
10	126745582	0.517743	-0.0483486	126750568	126750568	CTBP2:hg19_genes_introns
10	126745606	NA	0	126750568	126750568	CTBP2:hg19_genes_introns
10	126745608	0.492791	-0.0431732	126750568	126750568	CTBP2:hg19_genes_introns
10	126745639	0.501255	-0.0449751	126750568	126750568	CTBP2:hg19_genes_introns
10	126745757	NA	0	126750568	126750568	CTBP2:hg19_genes_introns
10	126745907	0.7986	-0.0841735	126750568	126750568	CTBP2:hg19_genes_introns
10	126745920	NA	0	126750568	126750568	CTBP2:hg19_genes_introns
10	126746084	0.0455558	0.25379	126750568	126750568	CTBP2:hg19_genes_introns
10	126746146	0.396898	-0.0189308	126750568	126750568	CTBP2:hg19_genes_introns
10	126746171	0.637227	-0.0680742	126750568	126750568	CTBP2:hg19_genes_introns
10	126746287	0.756325	-0.080962	126750568	126750568	CTBP2:hg19_genes_introns
10	126746339	0.203665	0.0644466	126750568	126750568	CTBP2:hg19_genes_introns
10	126746373	0.492791	-0.0431732	126750568	126750568	CTBP2:hg19_genes_introns
10	126746446	0.203665	0.0644466	126750568	126750568	CTBP2:hg19_genes_introns
10	126746564	0.492791	-0.0431732	126750568	126750568	CTBP2:hg19_genes_introns
10	126746721	NA	0	126750568	126750568	CTBP2:hg19_genes_introns
10	126746739	0.501255	-0.0449751	126750568	126750568	CTBP2:hg19_genes_introns
10	126746775	NA	0	126750568	126750568	CTBP2:hg19_genes_introns
10	126746818	0.7986	-0.0841735	126750568	126750568	CTBP2:hg19_genes_introns
10	126746869	0.328187	0.003897	126750568	126750568	CTBP2:hg19_genes_introns
10	126747046	0.203665	0.0644466	126750568	126750568	CTBP2:hg19_genes_introns
10	126747068	0.756325	-0.080962	126750568	126750568	CTBP2:hg19_genes_introns
10	126747096	NA	0	126750568	126750568	CTBP2:hg19_genes_introns
10	126747507	0.501255	-0.0449751	126750568	126750568	CTBP2:hg19_genes_introns
10	126748472	0.555256	-0.0553914	126750568	126750568	CTBP2:hg19_genes_introns
10	126748498	0.711347	-0.0767909	126750568	126750568	CTBP2:hg19_genes_introns
10	126748665	0.711347	-0.0767909	126750568	126750568	CTBP2:hg19_genes_introns
10	126748685	0.517743	-0.0483486	126750568	126750568	CTBP2:hg19_genes_introns
10	126748808	0.711347	-0.0767909	126750568	126750568	CTBP2:hg19_genes_introns
10	126748815	0.0455558	0.25379	126750568	126750568	CTBP2:hg19_genes_introns
10	126748822	0.555256	-0.0553914	126750568	126750568	CTBP2:hg19_genes_introns
10	126748862	NA	0	126750568	126750568	CTBP2:hg19_genes_introns
10	126748884	NA	0	126750568	126750568	CTBP2:hg19_genes_introns
10	126748904	NA	0	126750568	126750568	CTBP2:hg19_genes_introns
10	126748920	0.999257	-0.090909	126750568	126750568	CTBP2:hg19_genes_introns
10	126748926	0.999257	-0.090909	126750568	126750568	CTBP2:hg19_genes_introns
10	126748938	0.555256	-0.0553914	126750568	126750568	CTBP2:hg19_genes_introns
10	126748978	NA	0	126750568	126750568	CTBP2:hg19_genes_introns
10	126749162	0.7986	-0.0841735	126750568	126750568	CTBP2:hg19_genes_introns
10	126749210	0.999257	-0.090909	126750568	126750568	CTBP2:hg19_genes_introns
10	126749357	0.637227	-0.0680742	126750568	126750568	CTBP2:hg19_genes_introns
10	126749373	NA	0	126750568	126750568	CTBP2:hg19_genes_introns
10	126749435	0.492791	-0.0431732	126750568	126750568	CTBP2:hg19_genes_introns
10	126749736	0.756325	-0.080962	126750568	126750568	CTBP2:hg19_genes_introns
10	126749765	0.555256	-0.0553914	126750568	126750568	CTBP2:hg19_genes_introns
10	126749823	0.492791	-0.0431732	126750568	126750568	CTBP2:hg19_genes_introns
10	126749843	0.396898	-0.0189308	126750568	126750568	CTBP2:hg19_genes_introns
10	126749976	0.401453	-0.0202624	126750568	126750568	CTBP2:hg19_genes_introns
10	126750177	0.756325	-0.080962	126750568	126750568	CTBP2:hg19_genes_introns
10	126750231	0.0455558	0.25379	126750568	126750568	CTBP2:hg19_genes_introns
10	126750343	0.328187	0.003897	126750568	126750568	CTBP2:hg19_genes_introns
10	126750418	0.401453	-0.0202624	126750568	126750568	CTBP2:hg19_genes_introns
10	126750534	0.235249	0.045857	126750568	126750568	CTBP2:hg19_genes_introns
10	126750568	0.0411054	0.265984	126750568	126750568	CTBP2:hg19_genes_introns
10	126750570	NA	0	126750568	126750568	CTBP2:hg19_genes_introns
10	126750608	0.999257	-0.090909	126750568	126750568	CTBP2:hg19_genes_introns
10	126750836	0.999257	-0.090909	126750568	126750568	CTBP2:hg19_genes_introns
10	126750846	0.492791	-0.0431732	126750568	126750568	CTBP2:hg19_genes_introns
10	126750879	NA	0	126750568	126750568	CTBP2:hg19_genes_introns
10	126750945	0.517743	-0.0483486	126750568	126750568	CTBP2:hg19_genes_introns
10	126750980	0.756325	-0.080962	126750568	126750568	CTBP2:hg19_genes_introns
10	126751156	0.492791	-0.0431732	126750568	126750568	CTBP2:hg19_genes_introns
10	126751261	NA	0	126750568	126750568	CTBP2:hg19_genes_introns
10	126751370	0.492791	-0.0431732	126750568	126750568	CTBP2:hg19_genes_introns
10	126751408	0.999257	-0.090909	126750568	126750568	CTBP2:hg19_genes_introns
10	126751409	0.7986	-0.0841735	126750568	126750568	CTBP2:hg19_genes_introns
10	126751430	0.7986	-0.0841735	126750568	126750568	CTBP2:hg19_genes_introns
10	126751440	0.0149507	0.378201	126750568	126750568	CTBP2:hg19_genes_introns
10	126751600	0.175309	0.08389	126750568	126750568	CTBP2:hg19_genes_introns
10	126751756	NA	0	126750568	126750568	CTBP2:hg19_genes_introns
10	126751822	NA	0	126750568	126750568	CTBP2:hg19_genes_introns
10	126751826	0.999257	-0.090909	126750568	126750568	CTBP2:hg19_genes_introns
10	126751849	0.501255	-0.0449751	126750568	126750568	CTBP2:hg19_genes_introns
10	126751899	0.999257	-0.090909	126750568	126750568	CTBP2:hg19_genes_introns
10	126751909	0.501255	-0.0449751	126750568	126750568	CTBP2:hg19_genes_introns
10	126751987	NA	0	126750568	126750568	CTBP2:hg19_genes_introns
10	126752073	NA	0	126750568	126750568	CTBP2:hg19_genes_introns
10	126752310	0.711347	-0.0767909	126750568	126750568	CTBP2:hg19_genes_introns
10	126752766	NA	0	126750568	126750568	CTBP2:hg19_genes_introns
10	126752807	NA	0	126750568	126750568	CTBP2:hg19_genes_introns
10	126752818	0.517743	-0.0483486	126750568	126750568	CTBP2:hg19_genes_introns
10	126752901	0.711347	-0.0767909	126750568	126750568	CTBP2:hg19_genes_introns
10	126752953	NA	0	126750568	126750568	CTBP2:hg19_genes_introns
10	126752961	0.7986	-0.0841735	126750568	126750568	CTBP2:hg19_genes_introns
10	126752988	0.401453	-0.0202624	126750568	126750568	CTBP2:hg19_genes_introns
10	126753014	0.555256	-0.0553914	126750568	126750568	CTBP2:hg19_genes_introns
10	126753122	0.517743	-0.0483486	126750568	126750568	CTBP2:hg19_genes_introns
10	126753133	NA	0	126750568	126750568	CTBP2:hg19_genes_introns
10	126753219	NA	0	126750568	126750568	CTBP2:hg19_genes_introns
10	126753247	NA	0	126750568	126750568	CTBP2:hg19_genes_introns
10	126753317	NA	0	126750568	126750568	CTBP2:hg19_genes_introns
10	126753385	NA	0	126750568	126750568	CTBP2:hg19_genes_introns
10	126753393	0.637227	-0.0680742	126750568	126750568	CTBP2:hg19_genes_introns
10	126753680	NA	0	126750568	126750568	CTBP2:hg19_genes_introns
10	126753704	0.345305	-0.00231552	126750568	126750568	CTBP2:hg19_genes_introns
10	126753795	0.401453	-0.0202624	126750568	126750568	CTBP2:hg19_genes_introns
10	126753808	0.0455558	0.25379	126750568	126750568	CTBP2:hg19_genes_introns
10	126753831	0.396898	-0.0189308	126750568	126750568	CTBP2:hg19_genes_introns
10	126753856	NA	0	126750568	126750568	CTBP2:hg19_genes_introns
10	126754062	0.999257	-0.090909	126750568	126750568	CTBP2:hg19_genes_introns
10	126754236	0.0455558	0.25379	126750568	126750568	CTBP2:hg19_genes_introns
10	126754346	0.711347	-0.0767909	126750568	126750568	CTBP2:hg19_genes_introns
10	126754358	NA	0	126750568	126750568	CTBP2:hg19_genes_introns
10	126754520	NA	0	126750568	126750568	CTBP2:hg19_genes_introns
10	126754991	0.7986	-0.0841735	126750568	126750568	CTBP2:hg19_genes_introns
10	126755031	0.396898	-0.0189308	126750568	126750568	CTBP2:hg19_genes_introns
10	126755203	0.586158	-0.0605835	126750568	126750568	CTBP2:hg19_genes_introns
10	126755226	0.999257	-0.090909	126750568	126750568	CTBP2:hg19_genes_introns
10	126755415	NA	0	126750568	126750568	CTBP2:hg19_genes_introns
10	126755510	0.999257	-0.090909	126750568	126750568	CTBP2:hg19_genes_introns
10	126755536	NA	0	126750568	126750568	CTBP2:hg19_genes_introns
10	127460901	NA	0	127462602	127462608	MMP21:hg19_genes_exons
10	127460948	0.136901	0.11599	127462602	127462608	MMP21:hg19_genes_exons
10	127460952	0.192671	0.0716344	127462602	127462608	MMP21:hg19_genes_exons
10	127461015	NA	0	127462602	127462608	MMP21:hg19_genes_exons
10	127461098	0.658452	-0.0708185	127462602	127462608	MMP21:hg19_genes_exons
10	127461154	NA	0	127462602	127462608	MMP21:hg19_genes_exons
10	127461221	NA	0	127462602	127462608	MMP21:hg19_genes_exons
10	127461274	0.380048	-0.0138245	127462602	127462608	MMP21:hg19_genes_exons
10	127461329	0.65097	-0.0698748	127462602	127462608	MMP21:hg19_genes_exons
10	127461410	NA	0	127462602	127462608	MMP21:hg19_genes_exons
10	127461691	NA	0	127462602	127462608	MMP21:hg19_genes_exons
10	127461964	0.2723	0.0272045	127462602	127462608	MMP21:hg19_genes_exons
10	127461965	0.938282	-0.0902871	127462602	127462608	MMP21:hg19_genes_exons
10	127462006	0.427441	-0.0274864	127462602	127462608	MMP21:hg19_genes_exons
10	127462010	0.165403	0.0914452	127462602	127462608	MMP21:hg19_genes_exons
10	127462026	NA	0	127462602	127462608	MMP21:hg19_genes_exons
10	127462043	NA	0	127462602	127462608	MMP21:hg19_genes_exons
10	127462225	0.65097	-0.0698748	127462602	127462608	MMP21:hg19_genes_exons
10	127462271	0.165403	0.0914452	127462602	127462608	MMP21:hg19_genes_exons
10	127462281	NA	0	127462602	127462608	MMP21:hg19_genes_exons
10	127462465	0.165403	0.0914452	127462602	127462608	MMP21:hg19_genes_exons
10	127462525	0.647679	-0.0694515	127462602	127462608	MMP21:hg19_genes_exons
10	127462596	NA	0	127462602	127462608	MMP21:hg19_genes_exons
10	127462608	0.118794	0.134325	127462602	127462608	MMP21:hg19_genes_exons
10	127462619	0.118794	0.134325	127462602	127462608	MMP21:hg19_genes_exons
10	127462685	0.65097	-0.0698748	127462602	127462608	MMP21:hg19_genes_exons
10	127462833	0.0374918	0.276781	127462602	127462608	MMP21:hg19_genes_exons
10	127462934	NA	0	127462602	127462608	MMP21:hg19_genes_exons
10	127462952	0.165403	0.0914452	127462602	127462608	MMP21:hg19_genes_exons
10	127463069	0.82248	-0.0856979	127462602	127462608	MMP21:hg19_genes_exons
10	127463073	0.65097	-0.0698748	127462602	127462608	MMP21:hg19_genes_exons
10	127463117	0.82248	-0.0856979	127462602	127462608	MMP21:hg19_genes_exons
10	127463280	0.696303	-0.0752137	127462602	127462608	MMP21:hg19_genes_exons
10	127463443	NA	0	127462602	127462608	MMP21:hg19_genes_exons
10	127463457	0.13175	0.120956	127462602	127462608	MMP21:hg19_genes_exons
10	127463560	0.562857	-0.0567175	127462602	127462608	MMP21:hg19_genes_exons
10	127463952	0.658452	-0.0708185	127462602	127462608	MMP21:hg19_genes_exons
10	127463969	0.658452	-0.0708185	127462602	127462608	MMP21:hg19_genes_exons
10	127463999	NA	0	127462602	127462608	MMP21:hg19_genes_exons
10	127464212	0.13175	0.120956	127462602	127462608	MMP21:hg19_genes_exons
10	127464216	NA	0	127462602	127462608	MMP21:hg19_genes_exons
10	127464290	0.562857	-0.0567175	127462602	127462608	MMP21:hg19_genes_exons
10	127464348	0.2723	0.0272045	127462602	127462608	MMP21:hg19_genes_exons
10	127464406	NA	0	127462602	127462608	MMP21:hg19_genes_exons
10	127464436	0.118794	0.134325	127462602	127462608	MMP21:hg19_genes_exons
10	127464538	0.13175	0.120956	127462602	127462608	MMP21:hg19_genes_exons
10	127464666	NA	0	127462602	127462608	MMP21:hg19_genes_exons
10	127464677	0.938282	-0.0902871	127462602	127462608	MMP21:hg19_genes_exons
10	127464705	0.82248	-0.0856979	127462602	127462608	MMP21:hg19_genes_exons
10	127464808	0.658452	-0.0708185	127462602	127462608	MMP21:hg19_genes_exons
10	127464834	NA	0	127462602	127462608	MMP21:hg19_genes_exons
10	127464850	0.380048	-0.0138245	127462602	127462608	MMP21:hg19_genes_exons
10	127464860	NA	0	127462602	127462608	MMP21:hg19_genes_exons
10	127464875	0.658452	-0.0708185	127462602	127462608	MMP21:hg19_genes_exons
10	127464961	NA	0	127462602	127462608	MMP21:hg19_genes_exons
10	127465005	0.165403	0.0914452	127462602	127462608	MMP21:hg19_genes_exons
10	127465024	0.165403	0.0914452	127462602	127462608	MMP21:hg19_genes_exons
10	127465083	NA	0	127462602	127462608	MMP21:hg19_genes_exons
10	127465129	NA	0	127462602	127462608	MMP21:hg19_genes_exons
10	127465269	0.696303	-0.0752137	127462602	127462608	MMP21:hg19_genes_exons
10	127465281	0.136901	0.11599	127462602	127462608	MMP21:hg19_genes_exons
10	127465348	0.870462	-0.0881529	127462602	127462608	MMP21:hg19_genes_exons
10	127465363	0.696303	-0.0752137	127462602	127462608	MMP21:hg19_genes_exons
10	127465396	0.165403	0.0914452	127462602	127462608	MMP21:hg19_genes_exons
10	127465430	NA	0	127462602	127462608	MMP21:hg19_genes_exons
10	127466229	0.696303	-0.0752137	127462602	127462608	MMP21:hg19_genes_exons
10	127467405	NA	0	127462602	127462608	MMP21:hg19_genes_exons
10	13299734	NA	0	13301799	13301799	Intergenic
10	13299829	0.555421	-0.0554205	13301799	13301799	Intergenic
10	13299838	0.132517	0.120204	13301799	13301799	Intergenic
10	13299923	0.328432	0.00380557	13301799	13301799	Intergenic
10	13299925	0.0757554	0.191559	13301799	13301799	Intergenic
10	13299992	NA	0	13301799	13301799	Intergenic
10	13300001	0.528586	-0.0504721	13301799	13301799	Intergenic
10	13300590	0.373781	-0.0118496	13301799	13301799	Intergenic
10	13300737	NA	0	13301799	13301799	Intergenic
10	13300795	0.373781	-0.0118496	13301799	13301799	Intergenic
10	13300841	0.373781	-0.0118496	13301799	13301799	Intergenic
10	13300958	NA	0	13301799	13301799	Intergenic
10	13300990	0.537381	-0.0521412	13301799	13301799	Intergenic
10	13300998	0.537381	-0.0521412	13301799	13301799	Intergenic
10	13301335	0.23314	0.0470138	13301799	13301799	Intergenic
10	13301364	0.386821	-0.0159122	13301799	13301799	Intergenic
10	13301407	NA	0	13301799	13301799	Intergenic
10	13301522	0.66581	-0.0717219	13301799	13301799	Intergenic
10	13301609	0.132517	0.120204	13301799	13301799	Intergenic
10	13301638	0.409431	-0.0225465	13301799	13301799	Intergenic
10	13301647	0.657057	-0.0706444	13301799	13301799	Intergenic
10	13301717	0.405743	-0.0214982	13301799	13301799	Intergenic
10	13301718	0.405743	-0.0214982	13301799	13301799	Intergenic
10	13301761	0.587872	-0.0608564	13301799	13301799	Intergenic
10	13301768	0.587872	-0.0608564	13301799	13301799	Intergenic
10	13301776	0.63753	-0.0681149	13301799	13301799	Intergenic
10	13301786	0.657057	-0.0706444	13301799	13301799	Intergenic
10	13301790	0.242153	0.0421486	13301799	13301799	Intergenic
10	13301798	NA	0	13301799	13301799	Intergenic
10	13301799	0.529258	-0.0506014	13301799	13301799	Intergenic
10	13301805	NA	0	13301799	13301799	Intergenic
10	13301807	0.814339	-0.0852012	13301799	13301799	Intergenic
10	13301897	NA	0	13301799	13301799	Intergenic
10	13301992	0.72702	-0.0783356	13301799	13301799	Intergenic
10	13301997	0.952336	-0.0905384	13301799	13301799	Intergenic
10	13302033	0.537381	-0.0521412	13301799	13301799	Intergenic
10	13302170	0.678727	-0.0732501	13301799	13301799	Intergenic
10	13302178	NA	0	13301799	13301799	Intergenic
10	13302196	0.537381	-0.0521412	13301799	13301799	Intergenic
10	13302216	0.132344	0.120373	13301799	13301799	Intergenic
10	13302426	NA	0	13301799	13301799	Intergenic
10	13302441	NA	0	13301799	13301799	Intergenic
10	13302445	NA	0	13301799	13301799	Intergenic
10	13302470	NA	0	13301799	13301799	Intergenic
10	13302521	NA	0	13301799	13301799	Intergenic
10	13302605	0.260805	0.0326767	13301799	13301799	Intergenic
10	13302624	0.328432	0.00380557	13301799	13301799	Intergenic
10	13302693	0.0392685	0.271362	13301799	13301799	Intergenic
10	13302776	0.700593	-0.0756731	13301799	13301799	Intergenic
10	13302799	0.132517	0.120204	13301799	13301799	Intergenic
10	13302819	0.373781	-0.0118496	13301799	13301799	Intergenic
10	13302823	NA	0	13301799	13301799	Intergenic
10	13302896	0.729342	-0.0785561	13301799	13301799	Intergenic
10	13302912	0.587872	-0.0608564	13301799	13301799	Intergenic
10	13303008	0.260805	0.0326767	13301799	13301799	Intergenic
10	13303657	0.537381	-0.0521412	13301799	13301799	Intergenic
10	13304184	0.373781	-0.0118496	13301799	13301799	Intergenic
10	13304330	NA	0	13301799	13301799	Intergenic
10	13304348	NA	0	13301799	13301799	Intergenic
10	13305178	0.814339	-0.0852012	13301799	13301799	Intergenic
10	13305789	0.132344	0.120373	13301799	13301799	Intergenic
10	13306388	0.814339	-0.0852012	13301799	13301799	Intergenic
10	13306427	0.814339	-0.0852012	13301799	13301799	Intergenic
10	13306566	0.434222	-0.0292722	13301799	13301799	Intergenic
10	134802943	0.527113	-0.050188	134807273	134807273	Intergenic
10	134803055	NA	0	134807273	134807273	Intergenic
10	134803058	0.0191894	0.351853	134807273	134807273	Intergenic
10	134803077	0.759972	-0.0812654	134807273	134807273	Intergenic
10	134803203	0.0405176	0.267681	134807273	134807273	Intergenic
10	134803214	0.798494	-0.0841663	134807273	134807273	Intergenic
10	134803284	0.769014	-0.0819962	134807273	134807273	Intergenic
10	134803340	0.527113	-0.050188	134807273	134807273	Intergenic
10	134803371	NA	0	134807273	134807273	Intergenic
10	134803429	0.48838	-0.0422146	134807273	134807273	Intergenic
10	134803530	NA	0	134807273	134807273	Intergenic
10	134803548	0.696792	-0.0752664	134807273	134807273	Intergenic
10	134803558	0.356422	-0.0061511	134807273	134807273	Intergenic
10	134803559	0.356422	-0.0061511	134807273	134807273	Intergenic
10	134803568	NA	0	134807273	134807273	Intergenic
10	134803758	0.527113	-0.050188	134807273	134807273	Intergenic
10	134803765	0.543086	-0.0531989	134807273	134807273	Intergenic
10	134803789	0.0498865	0.242905	134807273	134807273	Intergenic
10	134803812	0.696792	-0.0752664	134807273	134807273	Intergenic
10	134803903	NA	0	134807273	134807273	Intergenic
10	134804092	NA	0	134807273	134807273	Intergenic
10	134804095	NA	0	134807273	134807273	Intergenic
10	134804127	NA	0	134807273	134807273	Intergenic
10	134804252	0.48838	-0.0422146	134807273	134807273	Intergenic
10	134804285	NA	0	134807273	134807273	Intergenic
10	134804309	0.00664341	0.457679	134807273	134807273	Intergenic
10	134804312	0.494328	-0.043504	134807273	134807273	Intergenic
10	134804324	0.195361	0.0698378	134807273	134807273	Intergenic
10	134804330	NA	0	134807273	134807273	Intergenic
10	134804422	0.428779	-0.0278418	134807273	134807273	Intergenic
10	134804426	0.696792	-0.0752664	134807273	134807273	Intergenic
10	134804433	0.696792	-0.0752664	134807273	134807273	Intergenic
10	134804476	0.494328	-0.043504	134807273	134807273	Intergenic
10	134804527	0.48838	-0.0422146	134807273	134807273	Intergenic
10	134804538	0.428779	-0.0278418	134807273	134807273	Intergenic
10	134804591	NA	0	134807273	134807273	Intergenic
10	134804624	0.494328	-0.043504	134807273	134807273	Intergenic
10	134804643	0.769014	-0.0819962	134807273	134807273	Intergenic
10	134804663	0.0405176	0.267681	134807273	134807273	Intergenic
10	134804919	0.759972	-0.0812654	134807273	134807273	Intergenic
10	134804949	0.0163345	0.368959	134807273	134807273	Intergenic
10	134805122	0.527113	-0.050188	134807273	134807273	Intergenic
10	134805300	0.696792	-0.0752664	134807273	134807273	Intergenic
10	134805357	NA	0	134807273	134807273	Intergenic
10	134805377	NA	0	134807273	134807273	Intergenic
10	134805481	0.428779	-0.0278418	134807273	134807273	Intergenic
10	134805511	0.356422	-0.0061511	134807273	134807273	Intergenic
10	134805552	0.554442	-0.0552474	134807273	134807273	Intergenic
10	134805837	0.304453	0.013185	134807273	134807273	Intergenic
10	134805847	0.696792	-0.0752664	134807273	134807273	Intergenic
10	134805855	NA	0	134807273	134807273	Intergenic
10	134805892	NA	0	134807273	134807273	Intergenic
10	134805897	NA	0	134807273	134807273	Intergenic
10	134805929	0.318099	0.00774443	134807273	134807273	Intergenic
10	134805984	NA	0	134807273	134807273	Intergenic
10	134806014	NA	0	134807273	134807273	Intergenic
10	134806022	NA	0	134807273	134807273	Intergenic
10	134806122	NA	0	134807273	134807273	Intergenic
10	134806199	0.428779	-0.0278418	134807273	134807273	Intergenic
10	134806224	0.494328	-0.043504	134807273	134807273	Intergenic
10	134806232	0.759972	-0.0812654	134807273	134807273	Intergenic
10	134806333	NA	0	134807273	134807273	Intergenic
10	134806481	NA	0	134807273	134807273	Intergenic
10	134806505	NA	0	134807273	134807273	Intergenic
10	134806602	0.48838	-0.0422146	134807273	134807273	Intergenic
10	134806606	0.000968493	0.611134	134807273	134807273	Intergenic
10	134806727	0.80204	-0.0844057	134807273	134807273	Intergenic
10	134806908	NA	0	134807273	134807273	Intergenic
10	134806980	0.00157135	0.576894	134807273	134807273	Intergenic
10	134807081	0.543086	-0.0531989	134807273	134807273	Intergenic
10	134807102	NA	0	134807273	134807273	Intergenic
10	134807182	0.696792	-0.0752664	134807273	134807273	Intergenic
10	134807187	NA	0	134807273	134807273	Intergenic
10	134807248	0.48838	-0.0422146	134807273	134807273	Intergenic
10	134807264	0.926919	-0.0900364	134807273	134807273	Intergenic
10	134807272	0.325875	0.00476614	134807273	134807273	Intergenic
10	134807302	NA	0	134807273	134807273	Intergenic
10	134807311	0.494328	-0.043504	134807273	134807273	Intergenic
10	134807377	0.798494	-0.0841663	134807273	134807273	Intergenic
10	134807401	NA	0	134807273	134807273	Intergenic
10	134807423	NA	0	134807273	134807273	Intergenic
10	134807424	0.0405176	0.267681	134807273	134807273	Intergenic
10	134807532	0.243953	0.0411999	134807273	134807273	Intergenic
10	134807683	0.428779	-0.0278418	134807273	134807273	Intergenic
10	134808030	0.798494	-0.0841663	134807273	134807273	Intergenic
10	134808034	0.769014	-0.0819962	134807273	134807273	Intergenic
10	134808043	0.769014	-0.0819962	134807273	134807273	Intergenic
10	134808150	0.318099	0.00774443	134807273	134807273	Intergenic
10	134808185	NA	0	134807273	134807273	Intergenic
10	134808209	0.00800736	0.440206	134807273	134807273	Intergenic
10	134808327	NA	0	134807273	134807273	Intergenic
10	134808410	NA	0	134807273	134807273	Intergenic
10	134808414	NA	0	134807273	134807273	Intergenic
10	134808445	0.722109	-0.0778623	134807273	134807273	Intergenic
10	134809544	0.039603	0.270367	134807273	134807273	Intergenic
10	134809808	0.320367	0.00686677	134807273	134807273	Intergenic
10	134809856	0.696792	-0.0752664	134807273	134807273	Intergenic
10	134809866	NA	0	134807273	134807273	Intergenic
10	134809963	0.527113	-0.050188	134807273	134807273	Intergenic
10	134810034	0.192064	0.072044	134807273	134807273	Intergenic
10	134810035	0.594507	-0.0618981	134807273	134807273	Intergenic
10	134810048	0.0448699	0.255598	134807273	134807273	Intergenic
10	134810101	NA	0	134807273	134807273	Intergenic
10	134810172	NA	0	134807273	134807273	Intergenic
10	134810214	0.258097	0.0340047	134807273	134807273	Intergenic
10	134810301	0.48838	-0.0422146	134807273	134807273	Intergenic
10	134810401	0.0218051	0.338018	134807273	134807273	Intergenic
10	134810427	0.356422	-0.0061511	134807273	134807273	Intergenic
10	134810438	0.039603	0.270367	134807273	134807273	Intergenic
10	134810519	0.527113	-0.050188	134807273	134807273	Intergenic
10	134811182	0.48838	-0.0422146	134807273	134807273	Intergenic
10	134811209	0.0405176	0.267681	134807273	134807273	Intergenic
10	134811272	0.798494	-0.0841663	134807273	134807273	Intergenic
10	134811308	0.759972	-0.0812654	134807273	134807273	Intergenic
10	134811344	0.926919	-0.0900364	134807273	134807273	Intergenic
10	134811427	NA	0	134807273	134807273	Intergenic
10	134811441	0.527113	-0.050188	134807273	134807273	Intergenic
10	134811475	0.798494	-0.0841663	134807273	134807273	Intergenic
10	134811531	0.769014	-0.0819962	134807273	134807273	Intergenic
10	134811535	0.0655444	0.209579	134807273	134807273	Intergenic
10	134811608	0.0263092	0.317267	134807273	134807273	Intergenic
10	134811632	NA	0	134807273	134807273	Intergenic
10	134921637	0.0557213	0.229508	134926475	134926475	ADGRA1:hg19_genes_introns
10	134921711	0.21091	0.0599263	134926475	134926475	ADGRA1:hg19_genes_introns
10	134921716	NA	0	134926475	134926475	ADGRA1:hg19_genes_introns
10	134921819	0.0874256	0.173517	134926475	134926475	ADGRA1:hg19_genes_introns
10	134921877	NA	0	134926475	134926475	ADGRA1:hg19_genes_introns
10	134921913	0.825404	-0.0858705	134926475	134926475	ADGRA1:hg19_genes_introns
10	134923453	NA	0	134926475	134926475	ADGRA1:hg19_genes_introns
10	134923496	0.798319	-0.0841543	134926475	134926475	ADGRA1:hg19_genes_introns
10	134923544	0.255149	0.0354684	134926475	134926475	ADGRA1:hg19_genes_introns
10	134923550	0.00267568	0.536	134926475	134926475	ADGRA1:hg19_genes_introns
10	134923578	0.0500361	0.242545	134926475	134926475	ADGRA1:hg19_genes_introns
10	134923657	0.00267568	0.536	134926475	134926475	ADGRA1:hg19_genes_introns
10	134923696	0.21091	0.0599263	134926475	134926475	ADGRA1:hg19_genes_introns
10	134923738	0.21091	0.0599263	134926475	134926475	ADGRA1:hg19_genes_introns
10	134923806	NA	0	134926475	134926475	ADGRA1:hg19_genes_introns
10	134923828	NA	0	134926475	134926475	ADGRA1:hg19_genes_introns
10	134923836	0.00267568	0.536	134926475	134926475	ADGRA1:hg19_genes_introns
10	134923838	0.00267568	0.536	134926475	134926475	ADGRA1:hg19_genes_introns
10	134923925	0.664251	-0.0715326	134926475	134926475	ADGRA1:hg19_genes_introns
10	134923961	0.21091	0.0599263	134926475	134926475	ADGRA1:hg19_genes_introns
10	134924031	NA	0	134926475	134926475	ADGRA1:hg19_genes_introns
10	134924059	NA	0	134926475	134926475	ADGRA1:hg19_genes_introns
10	134924073	0.390716	-0.017091	134926475	134926475	ADGRA1:hg19_genes_introns
10	134924099	0.21091	0.0599263	134926475	134926475	ADGRA1:hg19_genes_introns
10	134924178	NA	0	134926475	134926475	ADGRA1:hg19_genes_introns
10	134924295	NA	0	134926475	134926475	ADGRA1:hg19_genes_introns
10	134924303	NA	0	134926475	134926475	ADGRA1:hg19_genes_introns
10	134924360	0.714445	-0.0771042	134926475	134926475	ADGRA1:hg19_genes_introns
10	134924453	0.0386356	0.273267	134926475	134926475	ADGRA1:hg19_genes_introns
10	134925290	NA	0	134926475	134926475	ADGRA1:hg19_genes_introns
10	134925339	0.199972	0.0668154	134926475	134926475	ADGRA1:hg19_genes_introns
10	134925374	0.0500361	0.242545	134926475	134926475	ADGRA1:hg19_genes_introns
10	134925768	NA	0	134926475	134926475	ADGRA1:hg19_genes_introns
10	134925825	0.0500361	0.242545	134926475	134926475	ADGRA1:hg19_genes_introns
10	134925870	0.0874256	0.173517	134926475	134926475	ADGRA1:hg19_genes_introns
10	134925871	0.0500361	0.242545	134926475	134926475	ADGRA1:hg19_genes_introns
10	134925893	0.458063	-0.035248	134926475	134926475	ADGRA1:hg19_genes_introns
10	134925902	0.448405	-0.0328825	134926475	134926475	ADGRA1:hg19_genes_introns
10	134925903	0.820456	-0.0855766	134926475	134926475	ADGRA1:hg19_genes_introns
10	134925908	0.46359	-0.0365689	134926475	134926475	ADGRA1:hg19_genes_introns
10	134925909	0.85219	-0.0873122	134926475	134926475	ADGRA1:hg19_genes_introns
10	134925923	NA	0	134926475	134926475	ADGRA1:hg19_genes_introns
10	134925924	0.714445	-0.0771042	134926475	134926475	ADGRA1:hg19_genes_introns
10	134925930	0.714445	-0.0771042	134926475	134926475	ADGRA1:hg19_genes_introns
10	134925931	0.825404	-0.0858705	134926475	134926475	ADGRA1:hg19_genes_introns
10	134925935	NA	0	134926475	134926475	ADGRA1:hg19_genes_introns
10	134925950	0.825404	-0.0858705	134926475	134926475	ADGRA1:hg19_genes_introns
10	134925979	NA	0	134926475	134926475	ADGRA1:hg19_genes_introns
10	134925984	0.798319	-0.0841543	134926475	134926475	ADGRA1:hg19_genes_introns
10	134926010	0.0386356	0.273267	134926475	134926475	ADGRA1:hg19_genes_introns
10	134926015	0.367873	-0.00994861	134926475	134926475	ADGRA1:hg19_genes_introns
10	134926066	0.0751206	0.192613	134926475	134926475	ADGRA1:hg19_genes_introns
10	134926067	0.874386	-0.0883185	134926475	134926475	ADGRA1:hg19_genes_introns
10	134926079	0.798319	-0.0841543	134926475	134926475	ADGRA1:hg19_genes_introns
10	134926086	0.0386356	0.273267	134926475	134926475	ADGRA1:hg19_genes_introns
10	134926093	NA	0	134926475	134926475	ADGRA1:hg19_genes_introns
10	134926102	0.390716	-0.017091	134926475	134926475	ADGRA1:hg19_genes_introns
10	134926107	0.0338686	0.288574	134926475	134926475	ADGRA1:hg19_genes_introns
10	134926113	0.21091	0.0599263	134926475	134926475	ADGRA1:hg19_genes_introns
10	134926118	0.0386356	0.273267	134926475	134926475	ADGRA1:hg19_genes_introns
10	134926119	0.0386356	0.273267	134926475	134926475	ADGRA1:hg19_genes_introns
10	134926123	0.317846	0.00784253	134926475	134926475	ADGRA1:hg19_genes_introns
10	134926139	NA	0	134926475	134926475	ADGRA1:hg19_genes_introns
10	134926140	0.664251	-0.0715326	134926475	134926475	ADGRA1:hg19_genes_introns
10	134926167	0.46359	-0.0365689	134926475	134926475	ADGRA1:hg19_genes_introns
10	134926173	0.143564	0.10983	134926475	134926475	ADGRA1:hg19_genes_introns
10	134926174	0.825404	-0.0858705	134926475	134926475	ADGRA1:hg19_genes_introns
10	134926187	0.0666934	0.207428	134926475	134926475	ADGRA1:hg19_genes_introns
10	134926193	0.174413	0.0845553	134926475	134926475	ADGRA1:hg19_genes_introns
10	134926200	0.174413	0.0845553	134926475	134926475	ADGRA1:hg19_genes_introns
10	134926205	0.174413	0.0845553	134926475	134926475	ADGRA1:hg19_genes_introns
10	134926214	0.997724	-0.0909082	134926475	134926475	ADGRA1:hg19_genes_introns
10	134926220	NA	0	134926475	134926475	ADGRA1:hg19_genes_introns
10	134926222	0.221871	0.0533879	134926475	134926475	ADGRA1:hg19_genes_introns
10	134926236	NA	0	134926475	134926475	ADGRA1:hg19_genes_introns
10	134926248	0.409486	-0.022562	134926475	134926475	ADGRA1:hg19_genes_introns
10	134926255	0.158921	0.0966377	134926475	134926475	ADGRA1:hg19_genes_introns
10	134926268	0.825404	-0.0858705	134926475	134926475	ADGRA1:hg19_genes_introns
10	134926280	NA	0	134926475	134926475	ADGRA1:hg19_genes_introns
10	134926281	0.228419	0.0496431	134926475	134926475	ADGRA1:hg19_genes_introns
10	134926289	NA	0	134926475	134926475	ADGRA1:hg19_genes_introns
10	134926290	0.997724	-0.0909082	134926475	134926475	ADGRA1:hg19_genes_introns
10	134926295	0.00267568	0.536	134926475	134926475	ADGRA1:hg19_genes_introns
10	134926341	0.342822	-0.00143794	134926475	134926475	ADGRA1:hg19_genes_introns
10	134926395	0.0874256	0.173517	134926475	134926475	ADGRA1:hg19_genes_introns
10	134926398	0.714445	-0.0771042	134926475	134926475	ADGRA1:hg19_genes_introns
10	134926399	0.46359	-0.0365689	134926475	134926475	ADGRA1:hg19_genes_introns
10	134926420	NA	0	134926475	134926475	ADGRA1:hg19_genes_introns
10	134926474	0.594155	-0.0618433	134926475	134926475	ADGRA1:hg19_genes_introns
10	134926480	0.46359	-0.0365689	134926475	134926475	ADGRA1:hg19_genes_introns
10	134926521	0.8379	-0.0865743	134926475	134926475	ADGRA1:hg19_genes_introns
10	134926548	0.445008	-0.0320327	134926475	134926475	ADGRA1:hg19_genes_introns
10	134926554	0.261514	0.0323314	134926475	134926475	ADGRA1:hg19_genes_introns
10	134926566	0.000381698	0.669773	134926475	134926475	ADGRA1:hg19_genes_introns
10	134926575	0.21091	0.0599263	134926475	134926475	ADGRA1:hg19_genes_introns
10	134926589	0.00267568	0.536	134926475	134926475	ADGRA1:hg19_genes_introns
10	134926598	0.000381698	0.669773	134926475	134926475	ADGRA1:hg19_genes_introns
10	134926650	0.825404	-0.0858705	134926475	134926475	ADGRA1:hg19_genes_introns
10	134926669	0.586571	-0.0606493	134926475	134926475	ADGRA1:hg19_genes_introns
10	134926670	0.586571	-0.0606493	134926475	134926475	ADGRA1:hg19_genes_introns
10	134926674	0.586571	-0.0606493	134926475	134926475	ADGRA1:hg19_genes_introns
10	134926696	0.199972	0.0668154	134926475	134926475	ADGRA1:hg19_genes_introns
10	134926697	0.199972	0.0668154	134926475	134926475	ADGRA1:hg19_genes_introns
10	134926722	NA	0	134926475	134926475	ADGRA1:hg19_genes_introns
10	134926776	0.0882698	0.1723	134926475	134926475	ADGRA1:hg19_genes_introns
10	134926791	0.378675	-0.0133954	134926475	134926475	ADGRA1:hg19_genes_introns
10	134926799	0.378675	-0.0133954	134926475	134926475	ADGRA1:hg19_genes_introns
10	134926818	NA	0	134926475	134926475	ADGRA1:hg19_genes_introns
10	134926889	NA	0	134926475	134926475	ADGRA1:hg19_genes_introns
10	134926918	0.352924	-0.00496035	134926475	134926475	ADGRA1:hg19_genes_introns
10	134926977	0.997724	-0.0909082	134926475	134926475	ADGRA1:hg19_genes_introns
10	134926979	NA	0	134926475	134926475	ADGRA1:hg19_genes_introns
10	134927007	0.664251	-0.0715326	134926475	134926475	ADGRA1:hg19_genes_introns
10	134927029	0.825404	-0.0858705	134926475	134926475	ADGRA1:hg19_genes_introns
10	134927853	0.342822	-0.00143794	134926475	134926475	ADGRA1:hg19_genes_introns
10	134928006	0.21091	0.0599263	134926475	134926475	ADGRA1:hg19_genes_introns
10	134928084	0.929866	-0.0901055	134926475	134926475	ADGRA1:hg19_genes_introns
10	134928139	0.664251	-0.0715326	134926475	134926475	ADGRA1:hg19_genes_introns
10	134928163	0.352924	-0.00496035	134926475	134926475	ADGRA1:hg19_genes_introns
10	134928184	NA	0	134926475	134926475	ADGRA1:hg19_genes_introns
10	134928195	0.798319	-0.0841543	134926475	134926475	ADGRA1:hg19_genes_introns
10	134928315	0.0500361	0.242545	134926475	134926475	ADGRA1:hg19_genes_introns
10	134928394	0.46359	-0.0365689	134926475	134926475	ADGRA1:hg19_genes_introns
10	134928473	0.342822	-0.00143794	134926475	134926475	ADGRA1:hg19_genes_introns
10	134928542	0.798319	-0.0841543	134926475	134926475	ADGRA1:hg19_genes_introns
10	134928906	NA	0	134926475	134926475	ADGRA1:hg19_genes_introns
10	134928943	0.318968	0.0074074	134926475	134926475	ADGRA1:hg19_genes_introns
10	134928947	0.997724	-0.0909082	134926475	134926475	ADGRA1:hg19_genes_introns
10	134928952	0.312952	0.00976342	134926475	134926475	ADGRA1:hg19_genes_introns
10	134929000	0.342822	-0.00143794	134926475	134926475	ADGRA1:hg19_genes_introns
10	134929026	0.916878	-0.0897793	134926475	134926475	ADGRA1:hg19_genes_introns
10	134929050	NA	0	134926475	134926475	ADGRA1:hg19_genes_introns
10	134929093	NA	0	134926475	134926475	ADGRA1:hg19_genes_introns
10	134929101	0.798319	-0.0841543	134926475	134926475	ADGRA1:hg19_genes_introns
10	134929111	NA	0	134926475	134926475	ADGRA1:hg19_genes_introns
10	134929142	NA	0	134926475	134926475	ADGRA1:hg19_genes_introns
10	134929166	0.342822	-0.00143794	134926475	134926475	ADGRA1:hg19_genes_introns
10	134929177	0.664251	-0.0715326	134926475	134926475	ADGRA1:hg19_genes_introns
10	134929319	0.714445	-0.0771042	134926475	134926475	ADGRA1:hg19_genes_introns
10	134929381	NA	0	134926475	134926475	ADGRA1:hg19_genes_introns
10	134929468	NA	0	134926475	134926475	ADGRA1:hg19_genes_introns
10	134929493	0.199972	0.0668154	134926475	134926475	ADGRA1:hg19_genes_introns
10	134929676	0.85219	-0.0873122	134926475	134926475	ADGRA1:hg19_genes_introns
10	134929679	0.825404	-0.0858705	134926475	134926475	ADGRA1:hg19_genes_introns
10	134929690	0.00267568	0.536	134926475	134926475	ADGRA1:hg19_genes_introns
10	134929712	0.85219	-0.0873122	134926475	134926475	ADGRA1:hg19_genes_introns
10	134929830	0.448405	-0.0328825	134926475	134926475	ADGRA1:hg19_genes_introns
10	134929847	NA	0	134926475	134926475	ADGRA1:hg19_genes_introns
10	134929855	NA	0	134926475	134926475	ADGRA1:hg19_genes_introns
10	134929867	0.21091	0.0599263	134926475	134926475	ADGRA1:hg19_genes_introns
10	134929871	0.825404	-0.0858705	134926475	134926475	ADGRA1:hg19_genes_introns
10	134929876	0.342822	-0.00143794	134926475	134926475	ADGRA1:hg19_genes_introns
10	134929915	NA	0	134926475	134926475	ADGRA1:hg19_genes_introns
10	134929944	0.714445	-0.0771042	134926475	134926475	ADGRA1:hg19_genes_introns
10	134929993	0.714445	-0.0771042	134926475	134926475	ADGRA1:hg19_genes_introns
10	134930251	0.825404	-0.0858705	134926475	134926475	ADGRA1:hg19_genes_introns
10	134930298	0.136166	0.116687	134926475	134926475	ADGRA1:hg19_genes_introns
10	134930299	0.232608	0.0473071	134926475	134926475	ADGRA1:hg19_genes_introns
10	134930309	0.714445	-0.0771042	134926475	134926475	ADGRA1:hg19_genes_introns
10	134930330	NA	0	134926475	134926475	ADGRA1:hg19_genes_introns
10	134930390	NA	0	134926475	134926475	ADGRA1:hg19_genes_introns
10	134930431	0.390716	-0.017091	134926475	134926475	ADGRA1:hg19_genes_introns
10	134930481	0.997724	-0.0909082	134926475	134926475	ADGRA1:hg19_genes_introns
10	134930514	0.997724	-0.0909082	134926475	134926475	ADGRA1:hg19_genes_introns
10	134930535	0.378675	-0.0133954	134926475	134926475	ADGRA1:hg19_genes_introns
10	134930566	NA	0	134926475	134926475	ADGRA1:hg19_genes_introns
10	134930586	0.929866	-0.0901055	134926475	134926475	ADGRA1:hg19_genes_introns
10	134930596	0.798319	-0.0841543	134926475	134926475	ADGRA1:hg19_genes_introns
10	134930635	0.519269	-0.0486518	134926475	134926475	ADGRA1:hg19_genes_introns
10	134930669	0.342822	-0.00143794	134926475	134926475	ADGRA1:hg19_genes_introns
10	134930958	NA	0	134926475	134926475	ADGRA1:hg19_genes_introns
10	135377598	NA	0	135382513	135382522	SYCE1:hg19_genes_1to5kb,hg19_genes_introns	SPRNP1:hg19_genes_introns
10	135377610	0.729012	-0.0785249	135382513	135382522	SYCE1:hg19_genes_1to5kb,hg19_genes_introns	SPRNP1:hg19_genes_introns
10	135377750	NA	0	135382513	135382522	SYCE1:hg19_genes_1to5kb,hg19_genes_introns	SPRNP1:hg19_genes_introns
10	135377989	NA	0	135382513	135382522	SYCE1:hg19_genes_1to5kb,hg19_genes_introns	SPRNP1:hg19_genes_introns
10	135378420	0.158418	0.0970499	135382513	135382522	SYCE1:hg19_genes_1to5kb,hg19_genes_introns	SPRNP1:hg19_genes_introns
10	135378423	NA	0	135382513	135382522	SYCE1:hg19_genes_1to5kb,hg19_genes_introns	SPRNP1:hg19_genes_introns
10	135378450	0.642343	-0.0687548	135382513	135382522	SYCE1:hg19_genes_1to5kb,hg19_genes_introns	SPRNP1:hg19_genes_introns
10	135378455	NA	0	135382513	135382522	SYCE1:hg19_genes_1to5kb,hg19_genes_introns	SPRNP1:hg19_genes_introns
10	135378483	NA	0	135382513	135382522	SYCE1:hg19_genes_1to5kb,hg19_genes_introns	SPRNP1:hg19_genes_introns
10	135378517	0.742961	-0.0798059	135382513	135382522	SYCE1:hg19_genes_1to5kb,hg19_genes_introns	SPRNP1:hg19_genes_introns
10	135378544	0.642343	-0.0687548	135382513	135382522	SYCE1:hg19_genes_1to5kb,hg19_genes_introns	SPRNP1:hg19_genes_introns
10	135378556	0.578359	-0.0593223	135382513	135382522	SYCE1:hg19_genes_1to5kb,hg19_genes_introns	SPRNP1:hg19_genes_introns
10	135378558	0.631118	-0.0672455	135382513	135382522	SYCE1:hg19_genes_1to5kb,hg19_genes_introns	SPRNP1:hg19_genes_introns
10	135378568	0.542624	-0.053114	135382513	135382522	SYCE1:hg19_genes_1to5kb,hg19_genes_introns	SPRNP1:hg19_genes_introns
10	135378585	0.618837	-0.0655255	135382513	135382522	SYCE1:hg19_genes_1to5kb,hg19_genes_introns	SPRNP1:hg19_genes_introns
10	135378592	0.618837	-0.0655255	135382513	135382522	SYCE1:hg19_genes_1to5kb,hg19_genes_introns	SPRNP1:hg19_genes_introns
10	135378612	0.427722	-0.0275612	135382513	135382522	SYCE1:hg19_genes_1to5kb,hg19_genes_introns	SPRNP1:hg19_genes_introns
10	135378656	0.920679	-0.0898805	135382513	135382522	SYCE1:hg19_genes_1to5kb,hg19_genes_introns	SPRNP1:hg19_genes_introns
10	135378670	0.642343	-0.0687548	135382513	135382522	SYCE1:hg19_genes_1to5kb,hg19_genes_introns	SPRNP1:hg19_genes_introns
10	135378685	NA	0	135382513	135382522	SYCE1:hg19_genes_1to5kb,hg19_genes_introns	SPRNP1:hg19_genes_introns
10	135378744	0.618837	-0.0655255	135382513	135382522	SYCE1:hg19_genes_1to5kb,hg19_genes_introns	SPRNP1:hg19_genes_introns
10	135378759	0.32232	0.00611694	135382513	135382522	SYCE1:hg19_genes_1to5kb,hg19_genes_introns	SPRNP1:hg19_genes_introns
10	135378872	0.636741	-0.068009	135382513	135382522	SYCE1:hg19_genes_1to5kb,hg19_genes_introns	SPRNP1:hg19_genes_introns
10	135378980	0.159895	0.0958446	135382513	135382522	SYCE1:hg19_genes_1to5kb,hg19_genes_introns	SPRNP1:hg19_genes_introns
10	135379028	0.636741	-0.068009	135382513	135382522	SYCE1:hg19_genes_1to5kb,hg19_genes_introns	SPRNP1:hg19_genes_introns
10	135379436	0.0933806	0.165156	135382513	135382522	SYCE1:hg19_genes_1to5kb,hg19_genes_introns	SPRNP1:hg19_genes_introns
10	135379557	0.642343	-0.0687548	135382513	135382522	SYCE1:hg19_genes_1to5kb,hg19_genes_introns	SPRNP1:hg19_genes_introns
10	135379586	0.525352	-0.0498465	135382513	135382522	SYCE1:hg19_genes_1to5kb,hg19_genes_introns	SPRNP1:hg19_genes_introns
10	135379688	0.609615	-0.0641856	135382513	135382522	SYCE1:hg19_genes_1to5kb,hg19_genes_introns	SPRNP1:hg19_genes_introns
10	135379710	0.0309715	0.298834	135382513	135382522	SYCE1:hg19_genes_1to5kb,hg19_genes_introns	SPRNP1:hg19_genes_introns
10	135379748	0.0933806	0.165156	135382513	135382522	SYCE1:hg19_genes_1to5kb,hg19_genes_introns	SPRNP1:hg19_genes_introns
10	135379749	0.729012	-0.0785249	135382513	135382522	SYCE1:hg19_genes_1to5kb,hg19_genes_introns	SPRNP1:hg19_genes_introns
10	135379907	0.984721	-0.090871	135382513	135382522	SYCE1:hg19_genes_1to5kb,hg19_genes_introns	SPRNP1:hg19_genes_introns
10	135379934	0.935434	-0.0902282	135382513	135382522	SYCE1:hg19_genes_1to5kb,hg19_genes_introns	SPRNP1:hg19_genes_introns
10	135379994	0.542624	-0.053114	135382513	135382522	SYCE1:hg19_genes_1to5kb,hg19_genes_introns	SPRNP1:hg19_genes_introns
10	135381390	0.447823	-0.0327375	135382513	135382522	SYCE1:hg19_genes_1to5kb,hg19_genes_introns	SPRNP1:hg19_genes_introns
10	135381425	0.447823	-0.0327375	135382513	135382522	SYCE1:hg19_genes_1to5kb,hg19_genes_introns	SPRNP1:hg19_genes_introns
10	135381443	0.447823	-0.0327375	135382513	135382522	SYCE1:hg19_genes_1to5kb,hg19_genes_introns	SPRNP1:hg19_genes_introns
10	135381462	0.642343	-0.0687548	135382513	135382522	SYCE1:hg19_genes_1to5kb,hg19_genes_introns	SPRNP1:hg19_genes_introns
10	135381574	0.642343	-0.0687548	135382513	135382522	SYCE1:hg19_genes_1to5kb,hg19_genes_introns	SPRNP1:hg19_genes_introns
10	135381592	0.0240793	0.327117	135382513	135382522	SYCE1:hg19_genes_1to5kb,hg19_genes_introns	SPRNP1:hg19_genes_introns
10	135381623	0.00514284	0.48085	135382513	135382522	SYCE1:hg19_genes_1to5kb,hg19_genes_introns	SPRNP1:hg19_genes_introns
10	135381680	NA	0	135382513	135382522	SYCE1:hg19_genes_1to5kb,hg19_genes_introns	SPRNP1:hg19_genes_introns
10	135381766	0.00518948	0.480048	135382513	135382522	SYCE1:hg19_genes_1to5kb,hg19_genes_introns	SPRNP1:hg19_genes_introns
10	135381861	NA	0	135382513	135382522	SYCE1:hg19_genes_1to5kb,hg19_genes_introns	SPRNP1:hg19_genes_introns
10	135381927	0.726164	-0.0782538	135382513	135382522	SYCE1:hg19_genes_1to5kb,hg19_genes_introns	SPRNP1:hg19_genes_introns
10	135381931	NA	0	135382513	135382522	SYCE1:hg19_genes_1to5kb,hg19_genes_introns	SPRNP1:hg19_genes_introns
10	135382088	0.0784354	0.1872	135382513	135382522	SYCE1:hg19_genes_1to5kb,hg19_genes_introns	SPRNP1:hg19_genes_introns
10	135382377	0.162064	0.0940943	135382513	135382522	SYCE1:hg19_genes_1to5kb,hg19_genes_introns	SPRNP1:hg19_genes_introns
10	135382459	0.742961	-0.0798059	135382513	135382522	SYCE1:hg19_genes_1to5kb,hg19_genes_introns	SPRNP1:hg19_genes_introns
10	135382481	NA	0	135382513	135382522	SYCE1:hg19_genes_1to5kb,hg19_genes_introns	SPRNP1:hg19_genes_introns
10	135382591	0.544829	-0.0535182	135382513	135382522	SYCE1:hg19_genes_1to5kb,hg19_genes_introns	SPRNP1:hg19_genes_introns
10	135382604	0.844104	-0.0869034	135382513	135382522	SYCE1:hg19_genes_1to5kb,hg19_genes_introns	SPRNP1:hg19_genes_introns
10	135382611	0.631118	-0.0672455	135382513	135382522	SYCE1:hg19_genes_1to5kb,hg19_genes_introns	SPRNP1:hg19_genes_introns
10	135382778	0.578359	-0.0593223	135382513	135382522	SYCE1:hg19_genes_1to5kb,hg19_genes_introns	SPRNP1:hg19_genes_introns
10	135383267	0.578359	-0.0593223	135382513	135382522	SYCE1:hg19_genes_1to5kb,hg19_genes_introns	SPRNP1:hg19_genes_introns
10	135383295	NA	0	135382513	135382522	SYCE1:hg19_genes_1to5kb,hg19_genes_introns	SPRNP1:hg19_genes_introns
10	135383300	0.631118	-0.0672455	135382513	135382522	SYCE1:hg19_genes_1to5kb,hg19_genes_introns	SPRNP1:hg19_genes_introns
10	135383333	0.618837	-0.0655255	135382513	135382522	SYCE1:hg19_genes_1to5kb,hg19_genes_introns	SPRNP1:hg19_genes_introns
10	135383366	0.998252	-0.0909086	135382513	135382522	SYCE1:hg19_genes_1to5kb,hg19_genes_introns	SPRNP1:hg19_genes_introns
10	135383377	0.143923	0.109506	135382513	135382522	SYCE1:hg19_genes_1to5kb,hg19_genes_introns	SPRNP1:hg19_genes_introns
10	135383464	0.159895	0.0958446	135382513	135382522	SYCE1:hg19_genes_1to5kb,hg19_genes_introns	SPRNP1:hg19_genes_introns
10	135383541	0.578359	-0.0593223	135382513	135382522	SYCE1:hg19_genes_1to5kb,hg19_genes_introns	SPRNP1:hg19_genes_introns
10	135383589	0.8456	-0.0869807	135382513	135382522	SYCE1:hg19_genes_1to5kb,hg19_genes_introns	SPRNP1:hg19_genes_introns
10	135383612	0.618837	-0.0655255	135382513	135382522	SYCE1:hg19_genes_1to5kb,hg19_genes_introns	SPRNP1:hg19_genes_introns
10	135385565	0.158142	0.097276	135382513	135382522	SYCE1:hg19_genes_1to5kb,hg19_genes_introns	SPRNP1:hg19_genes_introns
10	135385657	0.729012	-0.0785249	135382513	135382522	SYCE1:hg19_genes_1to5kb,hg19_genes_introns	SPRNP1:hg19_genes_introns
10	135385714	0.642343	-0.0687548	135382513	135382522	SYCE1:hg19_genes_1to5kb,hg19_genes_introns	SPRNP1:hg19_genes_introns
10	135385762	0.729012	-0.0785249	135382513	135382522	SYCE1:hg19_genes_1to5kb,hg19_genes_introns	SPRNP1:hg19_genes_introns
10	135385782	0.262126	0.0320343	135382513	135382522	SYCE1:hg19_genes_1to5kb,hg19_genes_introns	SPRNP1:hg19_genes_introns
10	135385809	NA	0	135382513	135382522	SYCE1:hg19_genes_1to5kb,hg19_genes_introns	SPRNP1:hg19_genes_introns
10	135386338	NA	0	135382513	135382522	SYCE1:hg19_genes_1to5kb,hg19_genes_introns	SPRNP1:hg19_genes_introns
10	135386599	NA	0	135382513	135382522	SYCE1:hg19_genes_1to5kb,hg19_genes_introns	SPRNP1:hg19_genes_introns
10	135386692	NA	0	135382513	135382522	SYCE1:hg19_genes_1to5kb,hg19_genes_introns	SPRNP1:hg19_genes_introns
10	24522220	0.445786	-0.0322282	24526837	24526882	KIAA1217:hg19_genes_1to5kb,hg19_genes_introns
10	24522247	0.242945	0.0417302	24526837	24526882	KIAA1217:hg19_genes_1to5kb,hg19_genes_introns
10	24524128	NA	0	24526837	24526882	KIAA1217:hg19_genes_1to5kb,hg19_genes_introns
10	24524225	0.529031	-0.0505577	24526837	24526882	KIAA1217:hg19_genes_1to5kb,hg19_genes_introns
10	24524633	NA	0	24526837	24526882	KIAA1217:hg19_genes_1to5kb,hg19_genes_introns
10	24525858	NA	0	24526837	24526882	KIAA1217:hg19_genes_1to5kb,hg19_genes_introns
10	24526722	0.541465	-0.0529003	24526837	24526882	KIAA1217:hg19_genes_1to5kb,hg19_genes_introns
10	24526847	0.275952	0.0255197	24526837	24526882	KIAA1217:hg19_genes_1to5kb,hg19_genes_introns
10	24526907	0.580736	-0.0597102	24526837	24526882	KIAA1217:hg19_genes_1to5kb,hg19_genes_introns
10	24526926	0.430311	-0.028247	24526837	24526882	KIAA1217:hg19_genes_1to5kb,hg19_genes_introns
10	24526973	0.430311	-0.028247	24526837	24526882	KIAA1217:hg19_genes_1to5kb,hg19_genes_introns
10	24527037	NA	0	24526837	24526882	KIAA1217:hg19_genes_1to5kb,hg19_genes_introns
10	24527061	NA	0	24526837	24526882	KIAA1217:hg19_genes_1to5kb,hg19_genes_introns
10	24527097	NA	0	24526837	24526882	KIAA1217:hg19_genes_1to5kb,hg19_genes_introns
10	24527134	NA	0	24526837	24526882	KIAA1217:hg19_genes_1to5kb,hg19_genes_introns
10	24527414	0.335944	0.00103436	24526837	24526882	KIAA1217:hg19_genes_1to5kb,hg19_genes_introns
10	24527537	0.0598713	0.220729	24526837	24526882	KIAA1217:hg19_genes_1to5kb,hg19_genes_introns
10	24527560	NA	0	24526837	24526882	KIAA1217:hg19_genes_1to5kb,hg19_genes_introns
10	24527649	NA	0	24526837	24526882	KIAA1217:hg19_genes_1to5kb,hg19_genes_introns
10	24527787	NA	0	24526837	24526882	KIAA1217:hg19_genes_1to5kb,hg19_genes_introns
10	24527803	NA	0	24526837	24526882	KIAA1217:hg19_genes_1to5kb,hg19_genes_introns
10	24527817	0.7586	-0.0811519	24526837	24526882	KIAA1217:hg19_genes_1to5kb,hg19_genes_introns
10	24527874	0.335944	0.00103436	24526837	24526882	KIAA1217:hg19_genes_1to5kb,hg19_genes_introns
10	24527877	NA	0	24526837	24526882	KIAA1217:hg19_genes_1to5kb,hg19_genes_introns
10	24527937	0.335944	0.00103436	24526837	24526882	KIAA1217:hg19_genes_1to5kb,hg19_genes_introns
10	24528028	NA	0	24526837	24526882	KIAA1217:hg19_genes_1to5kb,hg19_genes_introns
10	24528059	0.7586	-0.0811519	24526837	24526882	KIAA1217:hg19_genes_1to5kb,hg19_genes_introns
10	24528082	NA	0	24526837	24526882	KIAA1217:hg19_genes_1to5kb,hg19_genes_introns
10	24528085	0.0598713	0.220729	24526837	24526882	KIAA1217:hg19_genes_1to5kb,hg19_genes_introns
10	24528204	0.242945	0.0417302	24526837	24526882	KIAA1217:hg19_genes_1to5kb,hg19_genes_introns
10	24528305	0.529031	-0.0505577	24526837	24526882	KIAA1217:hg19_genes_1to5kb,hg19_genes_introns
10	24528312	0.529031	-0.0505577	24526837	24526882	KIAA1217:hg19_genes_1to5kb,hg19_genes_introns
10	24528490	0.430311	-0.028247	24526837	24526882	KIAA1217:hg19_genes_1to5kb,hg19_genes_introns
10	24528525	0.335944	0.00103436	24526837	24526882	KIAA1217:hg19_genes_1to5kb,hg19_genes_introns
10	24528579	0.0598713	0.220729	24526837	24526882	KIAA1217:hg19_genes_1to5kb,hg19_genes_introns
10	24528583	NA	0	24526837	24526882	KIAA1217:hg19_genes_1to5kb,hg19_genes_introns
10	24528596	NA	0	24526837	24526882	KIAA1217:hg19_genes_1to5kb,hg19_genes_introns
10	24528622	0.913654	-0.0896896	24526837	24526882	KIAA1217:hg19_genes_1to5kb,hg19_genes_introns
10	24528626	0.979291	-0.0908392	24526837	24526882	KIAA1217:hg19_genes_1to5kb,hg19_genes_introns
10	24528628	0.335944	0.00103436	24526837	24526882	KIAA1217:hg19_genes_1to5kb,hg19_genes_introns
10	24528629	0.0598713	0.220729	24526837	24526882	KIAA1217:hg19_genes_1to5kb,hg19_genes_introns
10	24528720	NA	0	24526837	24526882	KIAA1217:hg19_genes_1to5kb,hg19_genes_introns
10	24528784	0.529031	-0.0505577	24526837	24526882	KIAA1217:hg19_genes_1to5kb,hg19_genes_introns
10	24528798	NA	0	24526837	24526882	KIAA1217:hg19_genes_1to5kb,hg19_genes_introns
10	24528935	0.7586	-0.0811519	24526837	24526882	KIAA1217:hg19_genes_1to5kb,hg19_genes_introns
10	24529009	NA	0	24526837	24526882	KIAA1217:hg19_genes_1to5kb,hg19_genes_introns
10	24529153	NA	0	24526837	24526882	KIAA1217:hg19_genes_1to5kb,hg19_genes_introns
10	24529210	0.335944	0.00103436	24526837	24526882	KIAA1217:hg19_genes_1to5kb,hg19_genes_introns
10	24529308	0.541465	-0.0529003	24526837	24526882	KIAA1217:hg19_genes_1to5kb,hg19_genes_introns
10	31036589	NA	0	31040940	31041110	Intergenic
10	31036708	NA	0	31040940	31041110	Intergenic
10	31036851	0.147676	0.117342	31040940	31041110	Intergenic
10	31036876	NA	0	31040940	31041110	Intergenic
10	31036885	0.928283	-0.0990637	31040940	31041110	Intergenic
10	31036894	0.867621	-0.0967922	31040940	31041110	Intergenic
10	31036898	NA	0	31040940	31041110	Intergenic
10	31036949	0.0615312	0.23781	31040940	31041110	Intergenic
10	31037038	0.224148	0.0581502	31040940	31041110	Intergenic
10	31037655	NA	0	31040940	31041110	Intergenic
10	31037674	0.0615312	0.23781	31040940	31041110	Intergenic
10	31037688	0.304829	0.015204	31040940	31041110	Intergenic
10	31037837	NA	0	31040940	31041110	Intergenic
10	31039482	NA	0	31040940	31041110	Intergenic
10	31039487	NA	0	31040940	31041110	Intergenic
10	31039498	0.147676	0.117342	31040940	31041110	Intergenic
10	31039570	0.878727	-0.0973113	31040940	31041110	Intergenic
10	31039853	0.776813	-0.0907477	31040940	31041110	Intergenic
10	31040020	0.878727	-0.0973113	31040940	31041110	Intergenic
10	31040092	0.902425	-0.0982634	31040940	31041110	Intergenic
10	31040093	0.0615312	0.23781	31040940	31041110	Intergenic
10	31040307	0.480414	-0.0439184	31040940	31041110	Intergenic
10	31040363	0.150633	0.114534	31040940	31041110	Intergenic
10	31040507	0.492222	-0.0468025	31040940	31041110	Intergenic
10	31040517	0.027618	0.338719	31040940	31041110	Intergenic
10	31040551	NA	0	31040940	31041110	Intergenic
10	31040648	NA	0	31040940	31041110	Intergenic
10	31040654	0.0547174	0.253229	31040940	31041110	Intergenic
10	31040657	0.0547174	0.253229	31040940	31041110	Intergenic
10	31040800	NA	0	31040940	31041110	Intergenic
10	31040822	0.147676	0.117342	31040940	31041110	Intergenic
10	31040830	0.480414	-0.0439184	31040940	31041110	Intergenic
10	31040972	NA	0	31040940	31041110	Intergenic
10	31040980	7.42355e-05	0.786403	31040940	31041110	Intergenic
10	31041094	NA	0	31040940	31041110	Intergenic
19	12876964	4.04253e-11	0.981727	12877090	12877108	HOOK2:hg19_genes_intronexonboundaries,hg19_genes_introns
10	31041221	0.0629592	0.234772	31040940	31041110	Intergenic
10	31041243	0.878727	-0.0973113	31040940	31041110	Intergenic
10	31041267	0.310811	0.0125404	31040940	31041110	Intergenic
10	31041280	0.143444	0.121456	31040940	31041110	Intergenic
10	31041310	0.0615312	0.23781	31040940	31041110	Intergenic
10	31041315	0.282148	0.0258767	31040940	31041110	Intergenic
10	31041373	0.480414	-0.0439184	31040940	31041110	Intergenic
10	31041377	0.224148	0.0581502	31040940	31041110	Intergenic
10	31041451	0.0615312	0.23781	31040940	31041110	Intergenic
10	31041539	NA	0	31040940	31041110	Intergenic
10	31041613	NA	0	31040940	31041110	Intergenic
10	31041992	0.776813	-0.0907477	31040940	31041110	Intergenic
10	31042804	NA	0	31040940	31041110	Intergenic
10	31044054	0.492222	-0.0468025	31040940	31041110	Intergenic
10	31044139	NA	0	31040940	31041110	Intergenic
10	31044209	0.0683377	0.223856	31040940	31041110	Intergenic
10	31044294	0.0858071	0.193064	31040940	31041110	Intergenic
10	31044319	0.310811	0.0125404	31040940	31041110	Intergenic
10	31044481	0.159119	0.106766	31040940	31041110	Intergenic
10	31044487	0.159119	0.106766	31040940	31041110	Intergenic
10	31044508	NA	0	31040940	31041110	Intergenic
10	31044542	0.0615312	0.23781	31040940	31041110	Intergenic
10	31044617	NA	0	31040940	31041110	Intergenic
10	31044710	NA	0	31040940	31041110	Intergenic
10	31044745	0.0615312	0.23781	31040940	31041110	Intergenic
10	31045540	0.867621	-0.0967922	31040940	31041110	Intergenic
10	31045556	NA	0	31040940	31041110	Intergenic
10	31045634	0.867621	-0.0967922	31040940	31041110	Intergenic
10	31045635	NA	0	31040940	31041110	Intergenic
10	31045811	0.480414	-0.0439184	31040940	31041110	Intergenic
10	31045812	0.480414	-0.0439184	31040940	31041110	Intergenic
10	31907789	NA	0	31912105	31912105	Intergenic
10	31907877	0.0403339	0.268216	31912105	31912105	Intergenic
10	31908096	0.929157	-0.0900891	31912105	31912105	Intergenic
10	31908920	NA	0	31912105	31912105	Intergenic
10	31909119	0.370351	-0.0107506	31912105	31912105	Intergenic
10	31910864	0.428053	-0.0276492	31912105	31912105	Intergenic
10	31912022	0.576971	-0.0590944	31912105	31912105	Intergenic
10	31912104	0.147455	0.10636	31912105	31912105	Intergenic
10	31912254	NA	0	31912105	31912105	Intergenic
10	31912318	NA	0	31912105	31912105	Intergenic
10	31912326	0.738519	-0.0794063	31912105	31912105	Intergenic
10	31912488	NA	0	31912105	31912105	Intergenic
10	31912632	0.829295	-0.0860956	31912105	31912105	Intergenic
10	31912665	0.576971	-0.0590944	31912105	31912105	Intergenic
10	31912696	0.461395	-0.0360472	31912105	31912105	Intergenic
10	31912801	0.576971	-0.0590944	31912105	31912105	Intergenic
10	33449863	0.498437	-0.0443806	33454715	33454715	Intergenic
10	33450578	NA	0	33454715	33454715	Intergenic
10	33451103	0.74886	-0.0803248	33454715	33454715	Intergenic
10	33451160	NA	0	33454715	33454715	Intergenic
10	33451198	0.11325	0.140478	33454715	33454715	Intergenic
10	33451249	0.600835	-0.0628703	33454715	33454715	Intergenic
10	33451257	NA	0	33454715	33454715	Intergenic
10	33451360	0.82314	-0.0857371	33454715	33454715	Intergenic
10	33451379	0.0931191	0.165512	33454715	33454715	Intergenic
10	33451442	NA	0	33454715	33454715	Intergenic
10	33452805	0.239539	0.0435392	33454715	33454715	Intergenic
10	33452862	0.74886	-0.0803248	33454715	33454715	Intergenic
10	33452900	0.042608	0.261741	33454715	33454715	Intergenic
10	33452951	0.82314	-0.0857371	33454715	33454715	Intergenic
10	33453011	0.193759	0.0709045	33454715	33454715	Intergenic
10	33453131	NA	0	33454715	33454715	Intergenic
10	33453157	0.74886	-0.0803248	33454715	33454715	Intergenic
10	33453182	0.193759	0.0709045	33454715	33454715	Intergenic
10	33453226	0.169894	0.0879653	33454715	33454715	Intergenic
10	33453243	0.82314	-0.0857371	33454715	33454715	Intergenic
10	33453258	0.74886	-0.0803248	33454715	33454715	Intergenic
10	33453305	NA	0	33454715	33454715	Intergenic
10	33453429	0.498437	-0.0443806	33454715	33454715	Intergenic
10	33453460	0.561333	-0.0564542	33454715	33454715	Intergenic
10	33453465	NA	0	33454715	33454715	Intergenic
10	33453487	0.193759	0.0709045	33454715	33454715	Intergenic
10	33453510	NA	0	33454715	33454715	Intergenic
10	33453639	0.600835	-0.0628703	33454715	33454715	Intergenic
10	33453697	0.74886	-0.0803248	33454715	33454715	Intergenic
10	33454375	NA	0	33454715	33454715	Intergenic
10	33454604	0.600835	-0.0628703	33454715	33454715	Intergenic
10	33454682	0.833388	-0.0863265	33454715	33454715	Intergenic
10	33454694	0.239539	0.0435392	33454715	33454715	Intergenic
10	33454715	0.183399	0.0780326	33454715	33454715	Intergenic
10	33454723	0.193759	0.0709045	33454715	33454715	Intergenic
10	33454742	0.82314	-0.0857371	33454715	33454715	Intergenic
10	33454754	0.82314	-0.0857371	33454715	33454715	Intergenic
10	33454846	0.397347	-0.0190632	33454715	33454715	Intergenic
10	33454866	0.042608	0.261741	33454715	33454715	Intergenic
10	33457662	0.239539	0.0435392	33454715	33454715	Intergenic
10	3358408	NA	0	3362085	3362085	Intergenic
10	3358417	0.979177	-0.0908384	3362085	3362085	Intergenic
10	3358422	0.426879	-0.0273365	3362085	3362085	Intergenic
10	3358483	0.483525	-0.0411439	3362085	3362085	Intergenic
10	3358508	0.716537	-0.0773135	3362085	3362085	Intergenic
10	3358540	0.368995	-0.0103125	3362085	3362085	Intergenic
10	3359912	0.388639	-0.0164645	3362085	3362085	Intergenic
10	3359961	0.000437863	0.661691	3362085	3362085	Intergenic
10	3359982	0.00215539	0.553035	3362085	3362085	Intergenic
10	3359987	0.540333	-0.0526909	3362085	3362085	Intergenic
10	3360016	NA	0	3362085	3362085	Intergenic
10	3360067	NA	0	3362085	3362085	Intergenic
10	3360117	0.546199	-0.0537679	3362085	3362085	Intergenic
10	3360130	0.000197834	0.705963	3362085	3362085	Intergenic
10	3360143	0.979177	-0.0908384	3362085	3362085	Intergenic
10	3360188	0.121107	0.131838	3362085	3362085	Intergenic
10	3360248	0.499329	-0.0445693	3362085	3362085	Intergenic
10	3360268	0.197556	0.0683898	3362085	3362085	Intergenic
10	3360520	NA	0	3362085	3362085	Intergenic
10	3360588	0.368995	-0.0103125	3362085	3362085	Intergenic
10	3360594	0.0475322	0.248713	3362085	3362085	Intergenic
10	3360603	0.0475322	0.248713	3362085	3362085	Intergenic
10	3360649	0.449185	-0.0330763	3362085	3362085	Intergenic
10	3360667	0.546199	-0.0537679	3362085	3362085	Intergenic
10	3360717	0.640682	-0.0685351	3362085	3362085	Intergenic
10	3360727	NA	0	3362085	3362085	Intergenic
10	3360735	NA	0	3362085	3362085	Intergenic
10	3360766	0.406454	-0.0217011	3362085	3362085	Intergenic
10	3360785	0.0479646	0.247627	3362085	3362085	Intergenic
10	3360834	0.483525	-0.0411439	3362085	3362085	Intergenic
10	3360858	0.000437863	0.661691	3362085	3362085	Intergenic
10	3360863	0.499329	-0.0445693	3362085	3362085	Intergenic
10	3360889	0.368995	-0.0103125	3362085	3362085	Intergenic
10	3360991	0.540333	-0.0526909	3362085	3362085	Intergenic
10	3361363	NA	0	3362085	3362085	Intergenic
10	3361392	0.000329666	0.678196	3362085	3362085	Intergenic
10	3361441	NA	0	3362085	3362085	Intergenic
10	3361535	0.0304242	0.300866	3362085	3362085	Intergenic
10	3361684	0.388639	-0.0164645	3362085	3362085	Intergenic
10	3361947	NA	0	3362085	3362085	Intergenic
10	3361959	NA	0	3362085	3362085	Intergenic
10	3362045	0.0220308	0.336893	3362085	3362085	Intergenic
10	3362084	0.065417	0.209819	3362085	3362085	Intergenic
10	3362085	0.000437863	0.661691	3362085	3362085	Intergenic
10	3362128	NA	0	3362085	3362085	Intergenic
10	3362352	0.540333	-0.0526909	3362085	3362085	Intergenic
10	3362366	0.000693076	0.633262	3362085	3362085	Intergenic
10	3362441	0.00256474	0.539383	3362085	3362085	Intergenic
10	3362464	0.540333	-0.0526909	3362085	3362085	Intergenic
10	3362503	0.00381695	0.506714	3362085	3362085	Intergenic
10	3362575	0.546199	-0.0537679	3362085	3362085	Intergenic
10	3362588	0.388639	-0.0164645	3362085	3362085	Intergenic
10	3362630	0.967516	-0.090737	3362085	3362085	Intergenic
10	3362678	NA	0	3362085	3362085	Intergenic
10	3362684	NA	0	3362085	3362085	Intergenic
10	3362805	NA	0	3362085	3362085	Intergenic
10	3362903	NA	0	3362085	3362085	Intergenic
10	3362999	0.483525	-0.0411439	3362085	3362085	Intergenic
10	3363978	NA	0	3362085	3362085	Intergenic
10	3364017	0.483525	-0.0411439	3362085	3362085	Intergenic
10	3364051	0.483525	-0.0411439	3362085	3362085	Intergenic
10	3364237	0.716537	-0.0773135	3362085	3362085	Intergenic
10	3364252	0.426879	-0.0273365	3362085	3362085	Intergenic
10	3364284	0.979177	-0.0908384	3362085	3362085	Intergenic
10	3364318	0.483525	-0.0411439	3362085	3362085	Intergenic
10	3364431	0.546199	-0.0537679	3362085	3362085	Intergenic
10	3364745	0.498549	-0.0444043	3362085	3362085	Intergenic
10	3364949	0.0304242	0.300866	3362085	3362085	Intergenic
10	3365086	NA	0	3362085	3362085	Intergenic
10	3365432	0.546199	-0.0537679	3362085	3362085	Intergenic
10	3365726	NA	0	3362085	3362085	Intergenic
10	3365997	NA	0	3362085	3362085	Intergenic
10	3366116	NA	0	3362085	3362085	Intergenic
10	3366121	0.716537	-0.0773135	3362085	3362085	Intergenic
10	3366155	NA	0	3362085	3362085	Intergenic
10	3366175	0.0304242	0.300866	3362085	3362085	Intergenic
10	3366188	NA	0	3362085	3362085	Intergenic
10	3366209	0.426879	-0.0273365	3362085	3362085	Intergenic
10	3366211	0.716537	-0.0773135	3362085	3362085	Intergenic
10	3366257	0.967516	-0.090737	3362085	3362085	Intergenic
10	3366296	0.967516	-0.090737	3362085	3362085	Intergenic
10	3366374	0.388639	-0.0164645	3362085	3362085	Intergenic
10	3366479	NA	0	3362085	3362085	Intergenic
10	3366497	0.498549	-0.0444043	3362085	3362085	Intergenic
10	3366559	0.0178948	0.359316	3362085	3362085	Intergenic
10	3366602	NA	0	3362085	3362085	Intergenic
10	3366644	0.499329	-0.0445693	3362085	3362085	Intergenic
10	3366647	0.0475322	0.248713	3362085	3362085	Intergenic
10	3366653	NA	0	3362085	3362085	Intergenic
10	3367002	NA	0	3362085	3362085	Intergenic
10	38735730	0.445519	-0.0321612	38740030	38740030	LINC00999:hg19_genes_exons
10	38736172	0.733261	-0.0789232	38740030	38740030	LINC00999:hg19_genes_exons
10	38736349	0.378087	-0.013211	38740030	38740030	LINC00999:hg19_genes_exons
10	38736575	0.733261	-0.0789232	38740030	38740030	LINC00999:hg19_genes_exons
10	38736859	NA	0	38740030	38740030	LINC00999:hg19_genes_exons
10	38736931	NA	0	38740030	38740030	LINC00999:hg19_genes_exons
10	38737542	0.249155	0.0385018	38740030	38740030	LINC00999:hg19_genes_exons
10	38737559	0.249155	0.0385018	38740030	38740030	LINC00999:hg19_genes_exons
10	38737728	NA	0	38740030	38740030	LINC00999:hg19_genes_exons
10	38737792	0.733261	-0.0789232	38740030	38740030	LINC00999:hg19_genes_exons
10	38738150	0.801428	-0.0843647	38740030	38740030	LINC00999:hg19_genes_exons
10	38738319	0.670111	-0.072239	38740030	38740030	LINC00999:hg19_genes_exons
10	38738433	0.999898	-0.0909091	38740030	38740030	LINC00999:hg19_genes_exons
10	38738446	0.314987	0.00896045	38740030	38740030	LINC00999:hg19_genes_exons
10	38738473	0.733261	-0.0789232	38740030	38740030	LINC00999:hg19_genes_exons
10	38738475	0.445519	-0.0321612	38740030	38740030	LINC00999:hg19_genes_exons
10	38738570	0.249155	0.0385018	38740030	38740030	LINC00999:hg19_genes_exons
10	38738606	0.801428	-0.0843647	38740030	38740030	LINC00999:hg19_genes_exons
10	38738669	NA	0	38740030	38740030	LINC00999:hg19_genes_exons
10	38738768	NA	0	38740030	38740030	LINC00999:hg19_genes_exons
10	38738806	0.899805	-0.0892652	38740030	38740030	LINC00999:hg19_genes_exons
10	38738813	0.733261	-0.0789232	38740030	38740030	LINC00999:hg19_genes_exons
10	38738865	0.249155	0.0385018	38740030	38740030	LINC00999:hg19_genes_exons
10	38739059	0.972677	-0.0907874	38740030	38740030	LINC00999:hg19_genes_exons
10	38739078	NA	0	38740030	38740030	LINC00999:hg19_genes_exons
10	38739176	0.733261	-0.0789232	38740030	38740030	LINC00999:hg19_genes_exons
10	38739182	NA	0	38740030	38740030	LINC00999:hg19_genes_exons
10	38739240	0.85282	-0.0873431	38740030	38740030	LINC00999:hg19_genes_exons
10	38739296	0.972677	-0.0907874	38740030	38740030	LINC00999:hg19_genes_exons
10	38739525	0.397334	-0.0190593	38740030	38740030	LINC00999:hg19_genes_exons
10	38739556	0.397334	-0.0190593	38740030	38740030	LINC00999:hg19_genes_exons
10	38739609	0.899805	-0.0892652	38740030	38740030	LINC00999:hg19_genes_exons
10	38739676	NA	0	38740030	38740030	LINC00999:hg19_genes_exons
10	38739704	0.943213	-0.0903826	38740030	38740030	LINC00999:hg19_genes_exons
10	38739715	0.452256	-0.0338345	38740030	38740030	LINC00999:hg19_genes_exons
10	38739723	0.445519	-0.0321612	38740030	38740030	LINC00999:hg19_genes_exons
10	38739745	0.899805	-0.0892652	38740030	38740030	LINC00999:hg19_genes_exons
10	38739747	0.29163	0.0185633	38740030	38740030	LINC00999:hg19_genes_exons
10	38739772	0.67029	-0.0722603	38740030	38740030	LINC00999:hg19_genes_exons
10	38739805	0.35749	-0.00651157	38740030	38740030	LINC00999:hg19_genes_exons
10	38739807	0.899805	-0.0892652	38740030	38740030	LINC00999:hg19_genes_exons
10	38739809	0.555918	-0.0555081	38740030	38740030	LINC00999:hg19_genes_exons
10	38739894	0.458289	-0.0353024	38740030	38740030	LINC00999:hg19_genes_exons
10	38739897	0.0733814	0.195541	38740030	38740030	LINC00999:hg19_genes_exons
10	38739965	0.0733814	0.195541	38740030	38740030	LINC00999:hg19_genes_exons
10	38739967	0.899805	-0.0892652	38740030	38740030	LINC00999:hg19_genes_exons
10	38740000	0.00184891	0.564767	38740030	38740030	LINC00999:hg19_genes_exons
10	38740010	NA	0	38740030	38740030	LINC00999:hg19_genes_exons
10	38740029	0.180649	0.0799941	38740030	38740030	LINC00999:hg19_genes_exons
10	38740050	0.542707	-0.0531292	38740030	38740030	LINC00999:hg19_genes_exons
10	38740059	NA	0	38740030	38740030	LINC00999:hg19_genes_exons
10	38740089	0.249155	0.0385018	38740030	38740030	LINC00999:hg19_genes_exons
10	38740101	NA	0	38740030	38740030	LINC00999:hg19_genes_exons
10	38740233	0.0949089	0.16309	38740030	38740030	LINC00999:hg19_genes_exons
10	38740258	0.249155	0.0385018	38740030	38740030	LINC00999:hg19_genes_exons
10	38740327	NA	0	38740030	38740030	LINC00999:hg19_genes_exons
10	38740338	NA	0	38740030	38740030	LINC00999:hg19_genes_exons
10	38740343	0.397334	-0.0190593	38740030	38740030	LINC00999:hg19_genes_exons
10	38740353	0.0030153	0.526331	38740030	38740030	LINC00999:hg19_genes_exons
10	38740382	0.0030153	0.526331	38740030	38740030	LINC00999:hg19_genes_exons
10	38740486	0.445519	-0.0321612	38740030	38740030	LINC00999:hg19_genes_exons
10	38740503	0.801428	-0.0843647	38740030	38740030	LINC00999:hg19_genes_exons
10	38740546	0.548013	-0.0540969	38740030	38740030	LINC00999:hg19_genes_exons
10	38740555	0.249155	0.0385018	38740030	38740030	LINC00999:hg19_genes_exons
10	38740579	0.0335942	0.289512	38740030	38740030	LINC00999:hg19_genes_exons
10	38740590	0.423513	-0.0264336	38740030	38740030	LINC00999:hg19_genes_exons
10	38740610	NA	0	38740030	38740030	LINC00999:hg19_genes_exons
10	38740669	0.445519	-0.0321612	38740030	38740030	LINC00999:hg19_genes_exons
10	38740695	NA	0	38740030	38740030	LINC00999:hg19_genes_exons
10	38740711	0.314987	0.00896045	38740030	38740030	LINC00999:hg19_genes_exons
10	38740780	NA	0	38740030	38740030	LINC00999:hg19_genes_exons
10	38740832	NA	0	38740030	38740030	LINC00999:hg19_genes_exons
10	38740840	NA	0	38740030	38740030	LINC00999:hg19_genes_exons
10	38740852	0.0733814	0.195541	38740030	38740030	LINC00999:hg19_genes_exons
10	38744080	0.378087	-0.013211	38740030	38740030	LINC00999:hg19_genes_exons
10	38744589	0.899805	-0.0892652	38740030	38740030	LINC00999:hg19_genes_exons
10	47959611	NA	0	47959866	47959884	Intergenic
10	47959692	NA	0	47959866	47959884	Intergenic
10	47959745	0.213582	0.0583002	47959866	47959884	Intergenic
10	47959849	0.124221	0.128561	47959866	47959884	Intergenic
10	47959862	0.502051	-0.0451421	47959866	47959884	Intergenic
10	47959884	0.290009	0.0192623	47959866	47959884	Intergenic
10	47959888	0.55182	-0.054781	47959866	47959884	Intergenic
10	47959891	0.063434	0.21362	47959866	47959884	Intergenic
10	47964478	0.502051	-0.0451421	47959866	47959884	Intergenic
10	47964859	0.465063	-0.0369171	47959866	47959884	Intergenic
10	50645047	0.0861229	0.175417	50649758	50649837	Intergenic
10	50645359	0.826236	-0.0859191	50649758	50649837	Intergenic
10	50645361	0.858091	-0.0875962	50649758	50649837	Intergenic
10	50645396	0.858091	-0.0875962	50649758	50649837	Intergenic
10	50645686	0.766926	-0.0818302	50649758	50649837	Intergenic
10	50646430	0.0861229	0.175417	50649758	50649837	Intergenic
10	50646567	0.0861229	0.175417	50649758	50649837	Intergenic
10	50647282	NA	0	50649758	50649837	Intergenic
10	50647436	0.858091	-0.0875962	50649758	50649837	Intergenic
10	50648334	NA	0	50649758	50649837	Intergenic
10	50649275	0.655198	-0.0704111	50649758	50649837	Intergenic
10	50649291	0.260316	0.0329155	50649758	50649837	Intergenic
10	50649314	0.373737	-0.0118357	50649758	50649837	Intergenic
10	50649483	0.373737	-0.0118357	50649758	50649837	Intergenic
10	50649517	0.858091	-0.0875962	50649758	50649837	Intergenic
10	50649579	0.0781308	0.187688	50649758	50649837	Intergenic
10	50649599	NA	0	50649758	50649837	Intergenic
10	50649655	NA	0	50649758	50649837	Intergenic
10	50649753	0.150539	0.103674	50649758	50649837	Intergenic
10	50649784	0.766926	-0.0818302	50649758	50649837	Intergenic
10	50649810	0.308931	0.0113685	50649758	50649837	Intergenic
10	50649855	0.68433	-0.0738904	50649758	50649837	Intergenic
10	50650053	0.373737	-0.0118357	50649758	50649837	Intergenic
10	50650101	0.766926	-0.0818302	50649758	50649837	Intergenic
10	50650161	NA	0	50649758	50649837	Intergenic
10	50650260	NA	0	50649758	50649837	Intergenic
10	50650300	NA	0	50649758	50649837	Intergenic
10	50650313	NA	0	50649758	50649837	Intergenic
10	50650346	NA	0	50649758	50649837	Intergenic
10	50650414	NA	0	50649758	50649837	Intergenic
10	50650621	0.422695	-0.0262128	50649758	50649837	Intergenic
10	50650624	NA	0	50649758	50649837	Intergenic
10	50650795	NA	0	50649758	50649837	Intergenic
10	50650837	NA	0	50649758	50649837	Intergenic
10	50651008	0.422695	-0.0262128	50649758	50649837	Intergenic
10	50651052	0.0861229	0.175417	50649758	50649837	Intergenic
10	50651084	0.766926	-0.0818302	50649758	50649837	Intergenic
10	50651112	0.826236	-0.0859191	50649758	50649837	Intergenic
10	50651171	0.655198	-0.0704111	50649758	50649837	Intergenic
10	50651210	0.0861229	0.175417	50649758	50649837	Intergenic
10	50651329	NA	0	50649758	50649837	Intergenic
10	50651357	0.308931	0.0113685	50649758	50649837	Intergenic
10	50651639	0.422695	-0.0262128	50649758	50649837	Intergenic
10	50651644	NA	0	50649758	50649837	Intergenic
10	50651794	NA	0	50649758	50649837	Intergenic
10	50652004	0.422695	-0.0262128	50649758	50649837	Intergenic
10	50652011	0.119466	0.133597	50649758	50649837	Intergenic
10	50652047	0.373737	-0.0118357	50649758	50649837	Intergenic
10	50652083	0.655198	-0.0704111	50649758	50649837	Intergenic
10	50652373	0.238014	0.0443579	50649758	50649837	Intergenic
10	50654121	0.908608	-0.0895424	50649758	50649837	Intergenic
10	50654305	0.598842	-0.0625664	50649758	50649837	Intergenic
10	50654377	0.972574	-0.0907864	50649758	50649837	Intergenic
10	50654385	0.075299	0.192316	50649758	50649837	Intergenic
10	50654387	NA	0	50649758	50649837	Intergenic
10	50654423	0.858091	-0.0875962	50649758	50649837	Intergenic
10	52417586	0.1367	0.11618	52420199	52420260	Intergenic
10	52417601	NA	0	52420199	52420260	Intergenic
10	52417603	NA	0	52420199	52420260	Intergenic
10	52417604	0.1367	0.11618	52420199	52420260	Intergenic
10	52418604	NA	0	52420199	52420260	Intergenic
10	52418723	0.326442	0.00455229	52420199	52420260	Intergenic
10	52418806	NA	0	52420199	52420260	Intergenic
10	52418807	0.262892	0.0316636	52420199	52420260	Intergenic
10	52418816	0.425884	-0.0270707	52420199	52420260	Intergenic
10	52418818	0.3355	0.00119577	52420199	52420260	Intergenic
10	52418945	0.175633	0.0836504	52420199	52420260	Intergenic
10	52419153	0.425884	-0.0270707	52420199	52420260	Intergenic
10	52419218	NA	0	52420199	52420260	Intergenic
10	52419269	0.000129034	0.72741	52420199	52420260	Intergenic
10	52419279	0.425884	-0.0270707	52420199	52420260	Intergenic
10	52419282	0.0325233	0.293238	52420199	52420260	Intergenic
10	52419364	0.735969	-0.0791734	52420199	52420260	Intergenic
10	52419432	0.829964	-0.0861337	52420199	52420260	Intergenic
10	52419458	0.0911946	0.168166	52420199	52420260	Intergenic
10	52419467	0.872603	-0.0882439	52420199	52420260	Intergenic
10	52419481	NA	0	52420199	52420260	Intergenic
10	52419525	0.262892	0.0316636	52420199	52420260	Intergenic
10	52419640	0.326442	0.00455229	52420199	52420260	Intergenic
10	52419659	0.326442	0.00455229	52420199	52420260	Intergenic
10	52419688	0.423281	-0.0263711	52420199	52420260	Intergenic
10	52419703	0.423281	-0.0263711	52420199	52420260	Intergenic
10	52419733	NA	0	52420199	52420260	Intergenic
10	52419756	0.423281	-0.0263711	52420199	52420260	Intergenic
10	52419777	NA	0	52420199	52420260	Intergenic
10	52419822	0.326442	0.00455229	52420199	52420260	Intergenic
10	52419844	0.509747	-0.0467347	52420199	52420260	Intergenic
10	52419897	0.244744	0.0407857	52420199	52420260	Intergenic
10	52419912	0.0457781	0.25321	52420199	52420260	Intergenic
10	52419989	0.741029	-0.079633	52420199	52420260	Intergenic
10	52420006	0.0480972	0.247296	52420199	52420260	Intergenic
10	52420016	0.31152	0.0103322	52420199	52420260	Intergenic
10	52420020	0.00687511	0.454508	52420199	52420260	Intergenic
10	52420041	0.0754389	0.192084	52420199	52420260	Intergenic
10	52420074	NA	0	52420199	52420260	Intergenic
10	52420089	0.80212	-0.0844111	52420199	52420260	Intergenic
10	52420115	NA	0	52420199	52420260	Intergenic
10	52420162	0.149175	0.104855	52420199	52420260	Intergenic
10	52420165	0.149175	0.104855	52420199	52420260	Intergenic
10	52420209	NA	0	52420199	52420260	Intergenic
10	52420334	0.425884	-0.0270707	52420199	52420260	Intergenic
10	52420345	0.953195	-0.0905516	52420199	52420260	Intergenic
10	52420366	0.3355	0.00119577	52420199	52420260	Intergenic
10	52420392	NA	0	52420199	52420260	Intergenic
10	52420394	0.1367	0.11618	52420199	52420260	Intergenic
10	52420424	NA	0	52420199	52420260	Intergenic
10	52420757	NA	0	52420199	52420260	Intergenic
10	52421360	0.913439	-0.0896835	52420199	52420260	Intergenic
10	52422103	NA	0	52420199	52420260	Intergenic
10	52422334	0.3355	0.00119577	52420199	52420260	Intergenic
10	52422339	NA	0	52420199	52420260	Intergenic
10	52422460	0.149175	0.104855	52420199	52420260	Intergenic
10	52422479	NA	0	52420199	52420260	Intergenic
10	52422491	0.953195	-0.0905516	52420199	52420260	Intergenic
10	52422496	0.678138	-0.0731821	52420199	52420260	Intergenic
10	52423011	0.326442	0.00455229	52420199	52420260	Intergenic
10	52423523	NA	0	52420199	52420260	Intergenic
10	52423591	NA	0	52420199	52420260	Intergenic
10	52423637	0.0911946	0.168166	52420199	52420260	Intergenic
10	52423784	0.0480972	0.247296	52420199	52420260	Intergenic
10	52424062	NA	0	52420199	52420260	Intergenic
10	52424113	NA	0	52420199	52420260	Intergenic
10	52425036	0.270053	0.0282533	52420199	52420260	Intergenic
10	5704910	0.00422542	0.498028	5709120	5709209	ASB13:hg19_genes_promoters
10	5704988	0.142459	0.110832	5709120	5709209	ASB13:hg19_genes_promoters
10	5704996	0.705846	-0.076225	5709120	5709209	ASB13:hg19_genes_promoters
10	5705084	0.13474	0.11805	5709120	5709209	ASB13:hg19_genes_promoters
10	5705104	0.561123	-0.0564178	5709120	5709209	ASB13:hg19_genes_promoters
10	5705158	0.705846	-0.076225	5709120	5709209	ASB13:hg19_genes_promoters
10	5706231	0.142459	0.110832	5709120	5709209	ASB13:hg19_genes_promoters
10	5707451	NA	0	5709120	5709209	ASB13:hg19_genes_promoters
10	5707504	NA	0	5709120	5709209	ASB13:hg19_genes_promoters
10	5707509	0.968662	-0.0907489	5709120	5709209	ASB13:hg19_genes_promoters
10	5707575	NA	0	5709120	5709209	ASB13:hg19_genes_promoters
10	5707688	0.302446	0.0140093	5709120	5709209	ASB13:hg19_genes_promoters
10	5707738	0.142459	0.110832	5709120	5709209	ASB13:hg19_genes_promoters
10	5707742	NA	0	5709120	5709209	ASB13:hg19_genes_promoters
10	5707772	0.755182	-0.0808658	5709120	5709209	ASB13:hg19_genes_promoters
10	5707790	0.302446	0.0140093	5709120	5709209	ASB13:hg19_genes_promoters
10	5707843	NA	0	5709120	5709209	ASB13:hg19_genes_promoters
10	5707850	NA	0	5709120	5709209	ASB13:hg19_genes_promoters
10	5707953	0.535511	-0.0517903	5709120	5709209	ASB13:hg19_genes_promoters
10	5707969	0.14276	0.110558	5709120	5709209	ASB13:hg19_genes_promoters
10	5707976	0.546459	-0.0538152	5709120	5709209	ASB13:hg19_genes_promoters
10	5708072	0.86163	-0.0877608	5709120	5709209	ASB13:hg19_genes_promoters
10	5708077	0.0744109	0.1938	5709120	5709209	ASB13:hg19_genes_promoters
10	5708094	0.984464	-0.0908697	5709120	5709209	ASB13:hg19_genes_promoters
10	5708110	NA	0	5709120	5709209	ASB13:hg19_genes_promoters
10	5708212	0.142459	0.110832	5709120	5709209	ASB13:hg19_genes_promoters
10	5708311	0.0597358	0.221006	5709120	5709209	ASB13:hg19_genes_promoters
10	5708420	0.187741	0.0749965	5709120	5709209	ASB13:hg19_genes_promoters
10	5708422	0.14276	0.110558	5709120	5709209	ASB13:hg19_genes_promoters
10	5708434	0.0111984	0.40759	5709120	5709209	ASB13:hg19_genes_promoters
10	5708450	NA	0	5709120	5709209	ASB13:hg19_genes_promoters
10	5708603	0.561123	-0.0564178	5709120	5709209	ASB13:hg19_genes_promoters
10	5708614	NA	0	5709120	5709209	ASB13:hg19_genes_promoters
10	5708896	0.14276	0.110558	5709120	5709209	ASB13:hg19_genes_promoters
10	5708926	0.142459	0.110832	5709120	5709209	ASB13:hg19_genes_promoters
10	5708972	0.705846	-0.076225	5709120	5709209	ASB13:hg19_genes_promoters
10	5709026	0.0111984	0.40759	5709120	5709209	ASB13:hg19_genes_promoters
10	5709037	0.0100067	0.418709	5709120	5709209	ASB13:hg19_genes_promoters
10	5709054	0.302446	0.0140093	5709120	5709209	ASB13:hg19_genes_promoters
10	5709151	0.546459	-0.0538152	5709120	5709209	ASB13:hg19_genes_promoters
10	5709281	0.705846	-0.076225	5709120	5709209	ASB13:hg19_genes_promoters
10	5709288	0.0111984	0.40759	5709120	5709209	ASB13:hg19_genes_promoters
10	5709295	NA	0	5709120	5709209	ASB13:hg19_genes_promoters
10	5709387	0.0111984	0.40759	5709120	5709209	ASB13:hg19_genes_promoters
10	5709422	0.968662	-0.0907489	5709120	5709209	ASB13:hg19_genes_promoters
10	5709423	NA	0	5709120	5709209	ASB13:hg19_genes_promoters
10	5709470	NA	0	5709120	5709209	ASB13:hg19_genes_promoters
10	5709551	0.792977	-0.0837845	5709120	5709209	ASB13:hg19_genes_promoters
10	5709561	NA	0	5709120	5709209	ASB13:hg19_genes_promoters
10	5709572	NA	0	5709120	5709209	ASB13:hg19_genes_promoters
10	5709586	0.968662	-0.0907489	5709120	5709209	ASB13:hg19_genes_promoters
10	5709615	0.561123	-0.0564178	5709120	5709209	ASB13:hg19_genes_promoters
10	5709619	0.792977	-0.0837845	5709120	5709209	ASB13:hg19_genes_promoters
10	5709661	0.792977	-0.0837845	5709120	5709209	ASB13:hg19_genes_promoters
10	5710772	0.984464	-0.0908697	5709120	5709209	ASB13:hg19_genes_promoters
10	5710774	0.870249	-0.0881437	5709120	5709209	ASB13:hg19_genes_promoters
10	5710808	NA	0	5709120	5709209	ASB13:hg19_genes_promoters
10	5710817	NA	0	5709120	5709209	ASB13:hg19_genes_promoters
10	5710864	0.0744109	0.1938	5709120	5709209	ASB13:hg19_genes_promoters
10	5710892	NA	0	5709120	5709209	ASB13:hg19_genes_promoters
10	5711507	0.984464	-0.0908697	5709120	5709209	ASB13:hg19_genes_promoters
10	5711696	0.792977	-0.0837845	5709120	5709209	ASB13:hg19_genes_promoters
10	5882129	NA	0	5886735	5886735	Intergenic
10	5882190	0.336489	0.000836202	5886735	5886735	Intergenic
10	5882530	0.139537	0.113519	5886735	5886735	Intergenic
10	5882592	NA	0	5886735	5886735	Intergenic
10	5882607	0.293413	0.0177993	5886735	5886735	Intergenic
10	5882636	0.0560092	0.22888	5886735	5886735	Intergenic
10	5882664	0.494071	-0.0434489	5886735	5886735	Intergenic
10	5882721	0.0560092	0.22888	5886735	5886735	Intergenic
10	5882724	NA	0	5886735	5886735	Intergenic
10	5882830	0.608889	-0.0640783	5886735	5886735	Intergenic
10	5882930	0.237848	0.0444475	5886735	5886735	Intergenic
10	5883022	0.1437	0.109706	5886735	5886735	Intergenic
10	5883025	NA	0	5886735	5886735	Intergenic
10	5883033	0.671092	-0.0723557	5886735	5886735	Intergenic
10	5883037	NA	0	5886735	5886735	Intergenic
10	5883064	NA	0	5886735	5886735	Intergenic
10	5883127	0.920222	-0.0898686	5886735	5886735	Intergenic
10	5883149	NA	0	5886735	5886735	Intergenic
10	5883165	0.973831	-0.0907974	5886735	5886735	Intergenic
10	5883192	0.894769	-0.0890949	5886735	5886735	Intergenic
10	5883196	0.336489	0.000836202	5886735	5886735	Intergenic
10	5883250	NA	0	5886735	5886735	Intergenic
10	5883271	0.237848	0.0444475	5886735	5886735	Intergenic
10	5883299	NA	0	5886735	5886735	Intergenic
10	5883306	0.0560092	0.22888	5886735	5886735	Intergenic
10	5883308	0.174946	0.0841594	5886735	5886735	Intergenic
10	5883342	NA	0	5886735	5886735	Intergenic
10	5883475	0.621856	-0.0659551	5886735	5886735	Intergenic
10	5883478	NA	0	5886735	5886735	Intergenic
10	5884636	0.293413	0.0177993	5886735	5886735	Intergenic
10	5885144	0.973831	-0.0907974	5886735	5886735	Intergenic
10	5885763	NA	0	5886735	5886735	Intergenic
10	5885810	NA	0	5886735	5886735	Intergenic
10	5885905	0.293413	0.0177993	5886735	5886735	Intergenic
10	5885917	0.494071	-0.0434489	5886735	5886735	Intergenic
10	5885922	0.608889	-0.0640783	5886735	5886735	Intergenic
10	5885994	0.824672	-0.0858276	5886735	5886735	Intergenic
10	5886033	NA	0	5886735	5886735	Intergenic
10	5886149	0.539864	-0.0526039	5886735	5886735	Intergenic
10	5886258	NA	0	5886735	5886735	Intergenic
10	5886305	NA	0	5886735	5886735	Intergenic
10	5886494	0.920222	-0.0898686	5886735	5886735	Intergenic
10	5886549	0.237848	0.0444475	5886735	5886735	Intergenic
10	5886621	0.812115	-0.0850614	5886735	5886735	Intergenic
10	5886627	0.824672	-0.0858276	5886735	5886735	Intergenic
10	5886651	NA	0	5886735	5886735	Intergenic
10	5886652	0.139537	0.113519	5886735	5886735	Intergenic
10	5886669	0.130156	0.12253	5886735	5886735	Intergenic
10	5886670	NA	0	5886735	5886735	Intergenic
10	5886734	0.413	-0.0235488	5886735	5886735	Intergenic
10	5886775	NA	0	5886735	5886735	Intergenic
10	5886820	0.920222	-0.0898686	5886735	5886735	Intergenic
10	5886845	NA	0	5886735	5886735	Intergenic
10	5886900	0.139537	0.113519	5886735	5886735	Intergenic
10	5886928	0.237848	0.0444475	5886735	5886735	Intergenic
10	5886962	0.183811	0.0777414	5886735	5886735	Intergenic
10	5886973	0.0560092	0.22888	5886735	5886735	Intergenic
10	5886978	0.130156	0.12253	5886735	5886735	Intergenic
10	5887046	0.920222	-0.0898686	5886735	5886735	Intergenic
10	5887170	0.365525	-0.00918215	5886735	5886735	Intergenic
18	77207307	1.97074e-10	0.975638	77211957	77211957	NFATC1:hg19_genes_introns
10	5887267	0.95577	-0.0905899	5886735	5886735	Intergenic
10	5887279	0.130156	0.12253	5886735	5886735	Intergenic
10	5888257	0.920222	-0.0898686	5886735	5886735	Intergenic
10	5888292	NA	0	5886735	5886735	Intergenic
10	5888337	NA	0	5886735	5886735	Intergenic
10	5888389	NA	0	5886735	5886735	Intergenic
10	5888415	NA	0	5886735	5886735	Intergenic
10	5888427	0.0684207	0.204257	5886735	5886735	Intergenic
10	5888430	0.237848	0.0444475	5886735	5886735	Intergenic
10	5888467	0.139537	0.113519	5886735	5886735	Intergenic
10	5888496	NA	0	5886735	5886735	Intergenic
10	5888556	NA	0	5886735	5886735	Intergenic
10	5888971	0.336489	0.000836202	5886735	5886735	Intergenic
10	5890699	NA	0	5886735	5886735	Intergenic
10	7627502	0.9791	-0.0908379	7632459	7632467	ITIH5:hg19_genes_introns
10	7627543	0.707188	-0.0763643	7632459	7632467	ITIH5:hg19_genes_introns
10	7627555	0.439612	-0.0306637	7632459	7632467	ITIH5:hg19_genes_introns
10	7627564	0.811127	-0.0849987	7632459	7632467	ITIH5:hg19_genes_introns
10	7627614	0.790299	-0.0835952	7632459	7632467	ITIH5:hg19_genes_introns
10	7627663	0.494641	-0.0435712	7632459	7632467	ITIH5:hg19_genes_introns
10	7627746	0.476889	-0.0396532	7632459	7632467	ITIH5:hg19_genes_introns
10	7629038	NA	0	7632459	7632467	ITIH5:hg19_genes_introns
10	7629411	NA	0	7632459	7632467	ITIH5:hg19_genes_introns
10	7629417	NA	0	7632459	7632467	ITIH5:hg19_genes_introns
10	7630036	0.0150257	0.377681	7632459	7632467	ITIH5:hg19_genes_introns
10	7630100	0.0449256	0.255451	7632459	7632467	ITIH5:hg19_genes_introns
10	7630263	0.9791	-0.0908379	7632459	7632467	ITIH5:hg19_genes_introns
10	7631916	NA	0	7632459	7632467	ITIH5:hg19_genes_introns
10	7632212	0.168825	0.0887851	7632459	7632467	ITIH5:hg19_genes_introns
10	7632213	0.516158	-0.048032	7632459	7632467	ITIH5:hg19_genes_introns
10	7632222	0.465444	-0.0370068	7632459	7632467	ITIH5:hg19_genes_introns
10	7632299	0.108675	0.145775	7632459	7632467	ITIH5:hg19_genes_introns
10	7632323	0.454869	-0.0344738	7632459	7632467	ITIH5:hg19_genes_introns
10	7632338	0.454869	-0.0344738	7632459	7632467	ITIH5:hg19_genes_introns
10	7632475	NA	0	7632459	7632467	ITIH5:hg19_genes_introns
10	7632504	0.707188	-0.0763643	7632459	7632467	ITIH5:hg19_genes_introns
10	7632586	0.108675	0.145775	7632459	7632467	ITIH5:hg19_genes_introns
10	7632638	0.239124	0.0437611	7632459	7632467	ITIH5:hg19_genes_introns
10	7632643	0.790299	-0.0835952	7632459	7632467	ITIH5:hg19_genes_introns
10	7632686	0.23891	0.0438763	7632459	7632467	ITIH5:hg19_genes_introns
10	7632689	0.164586	0.092088	7632459	7632467	ITIH5:hg19_genes_introns
10	7632703	0.811127	-0.0849987	7632459	7632467	ITIH5:hg19_genes_introns
10	7633078	0.811127	-0.0849987	7632459	7632467	ITIH5:hg19_genes_introns
10	7635018	0.494641	-0.0435712	7632459	7632467	ITIH5:hg19_genes_introns
10	7635235	0.9791	-0.0908379	7632459	7632467	ITIH5:hg19_genes_introns
10	7635718	0.680787	-0.0734872	7632459	7632467	ITIH5:hg19_genes_introns
10	7635762	0.23891	0.0438763	7632459	7632467	ITIH5:hg19_genes_introns
10	7635782	NA	0	7632459	7632467	ITIH5:hg19_genes_introns
10	7636060	NA	0	7632459	7632467	ITIH5:hg19_genes_introns
10	7637421	0.9791	-0.0908379	7632459	7632467	ITIH5:hg19_genes_introns
10	81442407	NA	0	81445064	81445073	BEND3P3:hg19_genes_exons
10	81442498	0.813135	-0.0851257	81445064	81445073	BEND3P3:hg19_genes_exons
10	81442577	0.0466352	0.250993	81445064	81445073	BEND3P3:hg19_genes_exons
10	81442578	0.453291	-0.0340883	81445064	81445073	BEND3P3:hg19_genes_exons
10	81443298	NA	0	81445064	81445073	BEND3P3:hg19_genes_exons
10	81443626	0.254063	0.0360121	81445064	81445073	BEND3P3:hg19_genes_exons
10	81443710	0.254063	0.0360121	81445064	81445073	BEND3P3:hg19_genes_exons
10	81443778	0.813135	-0.0851257	81445064	81445073	BEND3P3:hg19_genes_exons
10	81443796	NA	0	81445064	81445073	BEND3P3:hg19_genes_exons
10	81443833	0.813135	-0.0851257	81445064	81445073	BEND3P3:hg19_genes_exons
10	81443846	0.498316	-0.0443549	81445064	81445073	BEND3P3:hg19_genes_exons
10	81443876	NA	0	81445064	81445073	BEND3P3:hg19_genes_exons
10	81443886	0.813135	-0.0851257	81445064	81445073	BEND3P3:hg19_genes_exons
10	81443898	0.405109	-0.0213166	81445064	81445073	BEND3P3:hg19_genes_exons
10	81443996	0.657094	-0.0706491	81445064	81445073	BEND3P3:hg19_genes_exons
10	81444087	0.0650701	0.210477	81445064	81445073	BEND3P3:hg19_genes_exons
10	81444132	NA	0	81445064	81445073	BEND3P3:hg19_genes_exons
10	81444167	0.465354	-0.0369857	81445064	81445073	BEND3P3:hg19_genes_exons
10	81444184	0.201315	0.0659485	81445064	81445073	BEND3P3:hg19_genes_exons
10	81444214	0.114383	0.139198	81445064	81445073	BEND3P3:hg19_genes_exons
10	81444239	0.0381601	0.274717	81445064	81445073	BEND3P3:hg19_genes_exons
10	81444243	0.0650701	0.210477	81445064	81445073	BEND3P3:hg19_genes_exons
10	81444322	0.870405	-0.0881504	81445064	81445073	BEND3P3:hg19_genes_exons
10	81444429	0.0944956	0.163646	81445064	81445073	BEND3P3:hg19_genes_exons
10	81444490	0.0650701	0.210477	81445064	81445073	BEND3P3:hg19_genes_exons
10	81444580	0.201315	0.0659485	81445064	81445073	BEND3P3:hg19_genes_exons
10	81444598	0.00435877	0.495346	81445064	81445073	BEND3P3:hg19_genes_exons
10	81444617	0.0381601	0.274717	81445064	81445073	BEND3P3:hg19_genes_exons
10	81444632	0.254063	0.0360121	81445064	81445073	BEND3P3:hg19_genes_exons
10	81444636	0.685957	-0.0740739	81445064	81445073	BEND3P3:hg19_genes_exons
10	81444661	0.226387	0.0507929	81445064	81445073	BEND3P3:hg19_genes_exons
10	81444675	0.226387	0.0507929	81445064	81445073	BEND3P3:hg19_genes_exons
10	81444680	0.601186	-0.0629237	81445064	81445073	BEND3P3:hg19_genes_exons
10	81444733	0.0597666	0.220943	81445064	81445073	BEND3P3:hg19_genes_exons
10	81444735	0.505522	-0.0458652	81445064	81445073	BEND3P3:hg19_genes_exons
10	81444783	0.0132683	0.390486	81445064	81445073	BEND3P3:hg19_genes_exons
10	81444841	0.505522	-0.0458652	81445064	81445073	BEND3P3:hg19_genes_exons
10	81444860	0.0570553	0.226623	81445064	81445073	BEND3P3:hg19_genes_exons
10	81444907	0.685957	-0.0740739	81445064	81445073	BEND3P3:hg19_genes_exons
10	81444910	0.601186	-0.0629237	81445064	81445073	BEND3P3:hg19_genes_exons
10	81444916	0.813135	-0.0851257	81445064	81445073	BEND3P3:hg19_genes_exons
10	81444965	0.685957	-0.0740739	81445064	81445073	BEND3P3:hg19_genes_exons
10	81444978	0.273337	0.0267232	81445064	81445073	BEND3P3:hg19_genes_exons
10	81444992	0.462581	-0.0363295	81445064	81445073	BEND3P3:hg19_genes_exons
10	81444999	0.870405	-0.0881504	81445064	81445073	BEND3P3:hg19_genes_exons
10	81445073	0.369372	-0.0104344	81445064	81445073	BEND3P3:hg19_genes_exons
10	81445083	0.0466352	0.250993	81445064	81445073	BEND3P3:hg19_genes_exons
10	81445157	0.0132683	0.390486	81445064	81445073	BEND3P3:hg19_genes_exons
10	81445238	NA	0	81445064	81445073	BEND3P3:hg19_genes_exons
10	81445254	0.525486	-0.0498724	81445064	81445073	BEND3P3:hg19_genes_exons
10	81445301	0.465354	-0.0369857	81445064	81445073	BEND3P3:hg19_genes_exons
10	81445314	0.813135	-0.0851257	81445064	81445073	BEND3P3:hg19_genes_exons
10	81445360	0.477642	-0.039824	81445064	81445073	BEND3P3:hg19_genes_exons
10	81445405	0.254063	0.0360121	81445064	81445073	BEND3P3:hg19_genes_exons
10	81445451	0.498316	-0.0443549	81445064	81445073	BEND3P3:hg19_genes_exons
10	81445752	NA	0	81445064	81445073	BEND3P3:hg19_genes_exons
10	81445817	NA	0	81445064	81445073	BEND3P3:hg19_genes_exons
10	81445872	0.0650701	0.210477	81445064	81445073	BEND3P3:hg19_genes_exons
10	81446418	NA	0	81445064	81445073	BEND3P3:hg19_genes_exons
10	81447087	0.0650701	0.210477	81445064	81445073	BEND3P3:hg19_genes_exons
10	81447263	0.0389756	0.272241	81445064	81445073	BEND3P3:hg19_genes_exons
10	81447288	0.181429	0.0794345	81445064	81445073	BEND3P3:hg19_genes_exons
10	81447321	0.505522	-0.0458652	81445064	81445073	BEND3P3:hg19_genes_exons
10	81447393	NA	0	81445064	81445073	BEND3P3:hg19_genes_exons
10	81447414	0.0650701	0.210477	81445064	81445073	BEND3P3:hg19_genes_exons
10	81447433	0.135987	0.116858	81445064	81445073	BEND3P3:hg19_genes_exons
10	81447491	NA	0	81445064	81445073	BEND3P3:hg19_genes_exons
10	81447493	0.867317	-0.0880163	81445064	81445073	BEND3P3:hg19_genes_exons
10	81448406	NA	0	81445064	81445073	BEND3P3:hg19_genes_exons
10	81448432	0.254063	0.0360121	81445064	81445073	BEND3P3:hg19_genes_exons
10	81448489	0.405109	-0.0213166	81445064	81445073	BEND3P3:hg19_genes_exons
10	81448513	0.254063	0.0360121	81445064	81445073	BEND3P3:hg19_genes_exons
10	81448569	0.498316	-0.0443549	81445064	81445073	BEND3P3:hg19_genes_exons
10	81448580	NA	0	81445064	81445073	BEND3P3:hg19_genes_exons
10	81448591	0.870405	-0.0881504	81445064	81445073	BEND3P3:hg19_genes_exons
10	81448612	NA	0	81445064	81445073	BEND3P3:hg19_genes_exons
10	81448649	NA	0	81445064	81445073	BEND3P3:hg19_genes_exons
10	81448689	NA	0	81445064	81445073	BEND3P3:hg19_genes_exons
10	81448764	0.505522	-0.0458652	81445064	81445073	BEND3P3:hg19_genes_exons
10	81448843	0.405109	-0.0213166	81445064	81445073	BEND3P3:hg19_genes_exons
10	81448893	0.498316	-0.0443549	81445064	81445073	BEND3P3:hg19_genes_exons
10	81448967	NA	0	81445064	81445073	BEND3P3:hg19_genes_exons
10	81448989	0.0439405	0.258088	81445064	81445073	BEND3P3:hg19_genes_exons
10	81449026	0.0650701	0.210477	81445064	81445073	BEND3P3:hg19_genes_exons
10	81449033	0.813135	-0.0851257	81445064	81445073	BEND3P3:hg19_genes_exons
10	81449470	0.453291	-0.0340883	81445064	81445073	BEND3P3:hg19_genes_exons
10	81450039	NA	0	81445064	81445073	BEND3P3:hg19_genes_exons
10	91553180	0.665558	-0.0716915	91557223	91557223	Intergenic
10	91553372	0.394451	-0.0182072	91557223	91557223	Intergenic
10	91553504	NA	0	91557223	91557223	Intergenic
10	91553549	0.343951	-0.00183798	91557223	91557223	Intergenic
10	91553559	0.367024	-0.00967211	91557223	91557223	Intergenic
10	91553590	0.000733319	0.629615	91557223	91557223	Intergenic
10	91553625	0.532204	-0.0511645	91557223	91557223	Intergenic
10	91553633	0.262653	0.031779	91557223	91557223	Intergenic
10	91553642	0.000733319	0.629615	91557223	91557223	Intergenic
10	91553938	0.609916	-0.06423	91557223	91557223	Intergenic
10	91553998	NA	0	91557223	91557223	Intergenic
10	91554020	0.802395	-0.0844294	91557223	91557223	Intergenic
10	91554054	0.000733319	0.629615	91557223	91557223	Intergenic
18	77211908	1.97074e-10	0.975638	77211957	77211957	NFATC1:hg19_genes_introns
10	91554191	0.532204	-0.0511645	91557223	91557223	Intergenic
10	91554194	NA	0	91557223	91557223	Intergenic
10	91554309	NA	0	91557223	91557223	Intergenic
10	91554342	0.262653	0.031779	91557223	91557223	Intergenic
10	91554374	NA	0	91557223	91557223	Intergenic
10	91554409	0.262653	0.031779	91557223	91557223	Intergenic
10	91554439	0.262653	0.031779	91557223	91557223	Intergenic
10	91554479	0.609916	-0.06423	91557223	91557223	Intergenic
10	91554486	0.697037	-0.0752928	91557223	91557223	Intergenic
10	91554580	NA	0	91557223	91557223	Intergenic
10	91554582	NA	0	91557223	91557223	Intergenic
10	91554759	0.000733319	0.629615	91557223	91557223	Intergenic
10	91554801	NA	0	91557223	91557223	Intergenic
10	91554844	0.501541	-0.0450352	91557223	91557223	Intergenic
10	91555226	NA	0	91557223	91557223	Intergenic
10	91555761	0.000733319	0.629615	91557223	91557223	Intergenic
10	91556021	0.609916	-0.06423	91557223	91557223	Intergenic
10	91556903	NA	0	91557223	91557223	Intergenic
10	91556966	0.000733319	0.629615	91557223	91557223	Intergenic
10	91557004	NA	0	91557223	91557223	Intergenic
10	91557223	6.83824e-05	0.756501	91557223	91557223	Intergenic
10	91557270	0.464315	-0.0367404	91557223	91557223	Intergenic
10	91557412	0.803317	-0.0844909	91557223	91557223	Intergenic
10	91557430	0.777889	-0.0826834	91557223	91557223	Intergenic
10	91558361	0.803317	-0.0844909	91557223	91557223	Intergenic
10	91559765	0.609916	-0.06423	91557223	91557223	Intergenic
10	91559861	0.501541	-0.0450352	91557223	91557223	Intergenic
10	91560000	0.665558	-0.0716915	91557223	91557223	Intergenic
10	91561470	0.758232	-0.0811213	91557223	91557223	Intergenic
10	91561719	0.697037	-0.0752928	91557223	91557223	Intergenic
10	91561721	0.532204	-0.0511645	91557223	91557223	Intergenic
10	91561780	NA	0	91557223	91557223	Intergenic
10	91561797	NA	0	91557223	91557223	Intergenic
10	91561880	0.665558	-0.0716915	91557223	91557223	Intergenic
10	91561912	0.394451	-0.0182072	91557223	91557223	Intergenic
10	91643908	NA	0	91647821	91647821	Intergenic
10	91647079	0.203204	0.0647401	91647821	91647821	Intergenic
10	91647116	NA	0	91647821	91647821	Intergenic
10	91647127	0.272772	0.0269851	91647821	91647821	Intergenic
10	91647130	NA	0	91647821	91647821	Intergenic
10	91647194	0.992456	-0.0908998	91647821	91647821	Intergenic
10	91647203	NA	0	91647821	91647821	Intergenic
10	91647305	0.328768	0.00367982	91647821	91647821	Intergenic
10	91647364	0.218672	0.0552607	91647821	91647821	Intergenic
10	91647417	0.261638	0.0322713	91647821	91647821	Intergenic
10	91647425	0.171802	0.0865144	91647821	91647821	Intergenic
10	91647553	0.171802	0.0865144	91647821	91647821	Intergenic
10	91647611	0.00537753	0.476876	91647821	91647821	Intergenic
10	91647612	NA	0	91647821	91647821	Intergenic
10	91647663	NA	0	91647821	91647821	Intergenic
10	91647686	0.171802	0.0865144	91647821	91647821	Intergenic
10	91647701	NA	0	91647821	91647821	Intergenic
10	91647731	0.311023	0.0105304	91647821	91647821	Intergenic
10	91647736	0.23816	0.0442794	91647821	91647821	Intergenic
10	91647748	NA	0	91647821	91647821	Intergenic
10	91647756	0.00193617	0.56127	91647821	91647821	Intergenic
10	91647795	0.850841	-0.0872456	91647821	91647821	Intergenic
10	91647820	0.0405154	0.267688	91647821	91647821	Intergenic
10	91647825	NA	0	91647821	91647821	Intergenic
10	91647897	0.992456	-0.0908998	91647821	91647821	Intergenic
10	91647955	0.0233259	0.330625	91647821	91647821	Intergenic
10	91647961	0.218672	0.0552607	91647821	91647821	Intergenic
10	91647969	NA	0	91647821	91647821	Intergenic
10	91647974	0.86679	-0.0879931	91647821	91647821	Intergenic
10	91647978	NA	0	91647821	91647821	Intergenic
10	91648022	0.86679	-0.0879931	91647821	91647821	Intergenic
10	91648044	NA	0	91647821	91647821	Intergenic
10	91648067	0.203204	0.0647401	91647821	91647821	Intergenic
10	91648193	0.850841	-0.0872456	91647821	91647821	Intergenic
10	91648374	NA	0	91647821	91647821	Intergenic
10	91648389	0.86679	-0.0879931	91647821	91647821	Intergenic
10	91648694	NA	0	91647821	91647821	Intergenic
10	91648811	NA	0	91647821	91647821	Intergenic
10	91648937	NA	0	91647821	91647821	Intergenic
10	91648961	0.203204	0.0647401	91647821	91647821	Intergenic
10	91648978	0.218672	0.0552607	91647821	91647821	Intergenic
10	91649415	NA	0	91647821	91647821	Intergenic
10	91649420	0.311023	0.0105304	91647821	91647821	Intergenic
10	91649489	0.23816	0.0442794	91647821	91647821	Intergenic
10	91649558	NA	0	91647821	91647821	Intergenic
10	91649665	0.791845	-0.0837048	91647821	91647821	Intergenic
10	91649717	0.0745399	0.193584	91647821	91647821	Intergenic
10	91649776	0.0571166	0.226492	91647821	91647821	Intergenic
10	98500383	0.19286	0.0715073	98504192	98504252	Intergenic
10	98500484	NA	0	98504192	98504252	Intergenic
10	98500485	NA	0	98504192	98504252	Intergenic
10	98500641	0.724687	-0.0781119	98504192	98504252	Intergenic
10	98500656	0.289728	0.0193839	98504192	98504252	Intergenic
10	98500750	NA	0	98504192	98504252	Intergenic
10	98500858	NA	0	98504192	98504252	Intergenic
10	98500923	0.0464703	0.251417	98504192	98504252	Intergenic
10	98500930	0.559802	-0.0561883	98504192	98504252	Intergenic
10	98500980	NA	0	98504192	98504252	Intergenic
10	98501088	NA	0	98504192	98504252	Intergenic
10	98501098	0.336879	0.000694378	98504192	98504252	Intergenic
10	98501403	0.585847	-0.0605338	98504192	98504252	Intergenic
10	98502989	NA	0	98504192	98504252	Intergenic
10	98503907	0.452049	-0.0337836	98504192	98504252	Intergenic
10	98504013	0.542211	-0.053038	98504192	98504252	Intergenic
10	98504039	0.559802	-0.0561883	98504192	98504252	Intergenic
10	98504066	0.542211	-0.053038	98504192	98504252	Intergenic
10	98504184	0.430429	-0.0282782	98504192	98504252	Intergenic
10	98504233	0.542211	-0.053038	98504192	98504252	Intergenic
10	98504239	NA	0	98504192	98504252	Intergenic
10	98504245	0.421358	-0.0258504	98504192	98504252	Intergenic
10	98504385	0.724687	-0.0781119	98504192	98504252	Intergenic
10	98504753	0.724687	-0.0781119	98504192	98504252	Intergenic
10	98504845	NA	0	98504192	98504252	Intergenic
10	98505980	0.666213	-0.0717708	98504192	98504252	Intergenic
10	98505988	NA	0	98504192	98504252	Intergenic
10	98506488	0.666213	-0.0717708	98504192	98504252	Intergenic
10	98506506	0.898893	-0.0892349	98504192	98504252	Intergenic
10	98507460	NA	0	98504192	98504252	Intergenic
10	98507566	0.19286	0.0715073	98504192	98504252	Intergenic
10	98507632	NA	0	98504192	98504252	Intergenic
10	98507728	0.898893	-0.0892349	98504192	98504252	Intergenic
10	98507771	0.228748	0.0494581	98504192	98504252	Intergenic
10	98507834	0.452049	-0.0337836	98504192	98504252	Intergenic
10	98507838	0.467846	-0.0375703	98504192	98504252	Intergenic
10	98507913	0.559802	-0.0561883	98504192	98504252	Intergenic
10	98507917	0.559802	-0.0561883	98504192	98504252	Intergenic
10	98508037	0.0540157	0.233289	98504192	98504252	Intergenic
10	98508051	NA	0	98504192	98504252	Intergenic
10	98508081	NA	0	98504192	98504252	Intergenic
10	98508282	0.585847	-0.0605338	98504192	98504252	Intergenic
10	98508349	0.329551	0.00338764	98504192	98504252	Intergenic
10	98508544	0.421358	-0.0258504	98504192	98504252	Intergenic
10	98509239	NA	0	98504192	98504252	Intergenic
1	10479977	0.278233	0.0244802	10484977	10484977	Intergenic
1	10480151	NA	0	10484977	10484977	Intergenic
1	10480181	0.483483	-0.0411345	10484977	10484977	Intergenic
1	10480182	NA	0	10484977	10484977	Intergenic
1	10480183	NA	0	10484977	10484977	Intergenic
1	10480225	NA	0	10484977	10484977	Intergenic
1	10480738	NA	0	10484977	10484977	Intergenic
1	10480747	0.483483	-0.0411345	10484977	10484977	Intergenic
1	10480801	0.563356	-0.0568034	10484977	10484977	Intergenic
1	10480852	NA	0	10484977	10484977	Intergenic
1	10480866	0.870166	-0.0881402	10484977	10484977	Intergenic
1	10480877	0.354296	-0.00542898	10484977	10484977	Intergenic
1	10480884	0.296555	0.0164659	10484977	10484977	Intergenic
1	10480885	NA	0	10484977	10484977	Intergenic
1	10480983	NA	0	10484977	10484977	Intergenic
1	10481349	0.643472	-0.0689033	10484977	10484977	Intergenic
1	10481421	0.13767	0.115264	10484977	10484977	Intergenic
1	10481475	0.457481	-0.0351075	10484977	10484977	Intergenic
1	10481542	NA	0	10484977	10484977	Intergenic
1	10481555	NA	0	10484977	10484977	Intergenic
1	10481563	0.483483	-0.0411345	10484977	10484977	Intergenic
1	10481603	0.296555	0.0164659	10484977	10484977	Intergenic
1	10482009	NA	0	10484977	10484977	Intergenic
1	10484155	NA	0	10484977	10484977	Intergenic
1	10484757	0.296555	0.0164659	10484977	10484977	Intergenic
1	10484895	NA	0	10484977	10484977	Intergenic
1	10484897	0.988976	-0.0908893	10484977	10484977	Intergenic
1	10484905	0.454854	-0.0344701	10484977	10484977	Intergenic
1	10484909	NA	0	10484977	10484977	Intergenic
1	10484952	NA	0	10484977	10484977	Intergenic
1	10484981	NA	0	10484977	10484977	Intergenic
1	10485014	NA	0	10484977	10484977	Intergenic
1	10485019	0.468636	-0.0377546	10484977	10484977	Intergenic
1	10485040	0.483483	-0.0411345	10484977	10484977	Intergenic
1	10485599	0.354296	-0.00542898	10484977	10484977	Intergenic
1	10485609	0.209878	0.0605604	10484977	10484977	Intergenic
1	10485633	0.307974	0.011754	10484977	10484977	Intergenic
1	10485669	NA	0	10484977	10484977	Intergenic
1	10485752	NA	0	10484977	10484977	Intergenic
1	10485832	NA	0	10484977	10484977	Intergenic
1	10485858	0.0783368	0.187358	10484977	10484977	Intergenic
1	10485883	0.483483	-0.0411345	10484977	10484977	Intergenic
1	10485899	0.21414	0.0579632	10484977	10484977	Intergenic
1	10485909	0.786894	-0.0833507	10484977	10484977	Intergenic
1	10485936	0.13767	0.115264	10484977	10484977	Intergenic
1	10485945	0.483483	-0.0411345	10484977	10484977	Intergenic
1	10486019	NA	0	10484977	10484977	Intergenic
1	10486123	0.13767	0.115264	10484977	10484977	Intergenic
1	10486127	NA	0	10484977	10484977	Intergenic
1	10486133	0.454854	-0.0344701	10484977	10484977	Intergenic
1	10486166	0.28452	0.0216638	10484977	10484977	Intergenic
1	10486195	0.976221	-0.0908169	10484977	10484977	Intergenic
1	10486208	0.643472	-0.0689033	10484977	10484977	Intergenic
1	10486282	0.186784	0.0756594	10484977	10484977	Intergenic
1	10486383	0.643472	-0.0689033	10484977	10484977	Intergenic
1	10486397	NA	0	10484977	10484977	Intergenic
1	10486416	0.101081	0.155053	10484977	10484977	Intergenic
1	10486423	0.00843636	0.435236	10484977	10484977	Intergenic
1	10486460	NA	0	10484977	10484977	Intergenic
1	10486595	0.483483	-0.0411345	10484977	10484977	Intergenic
1	10486597	0.0238747	0.32806	10484977	10484977	Intergenic
1	10486637	0.483483	-0.0411345	10484977	10484977	Intergenic
1	10486657	0.0464397	0.251496	10484977	10484977	Intergenic
1	10486681	0.338762	1.38033e-05	10484977	10484977	Intergenic
1	10486723	0.563356	-0.0568034	10484977	10484977	Intergenic
1	10486898	NA	0	10484977	10484977	Intergenic
1	10486945	0.101081	0.155053	10484977	10484977	Intergenic
1	10486978	0.988976	-0.0908893	10484977	10484977	Intergenic
1	10487071	0.483483	-0.0411345	10484977	10484977	Intergenic
1	10487135	0.483483	-0.0411345	10484977	10484977	Intergenic
1	10487179	0.849879	-0.0871977	10484977	10484977	Intergenic
1	10487324	NA	0	10484977	10484977	Intergenic
1	10487345	0.307974	0.011754	10484977	10484977	Intergenic
1	10487391	NA	0	10484977	10484977	Intergenic
1	10487677	0.21414	0.0579632	10484977	10484977	Intergenic
1	10487725	0.21414	0.0579632	10484977	10484977	Intergenic
1	10487743	0.454854	-0.0344701	10484977	10484977	Intergenic
1	10487751	0.483483	-0.0411345	10484977	10484977	Intergenic
1	10487861	0.354296	-0.00542898	10484977	10484977	Intergenic
1	10487867	NA	0	10484977	10484977	Intergenic
1	10487919	0.278233	0.0244802	10484977	10484977	Intergenic
1	10488012	NA	0	10484977	10484977	Intergenic
1	10488036	NA	0	10484977	10484977	Intergenic
1	10488113	NA	0	10484977	10484977	Intergenic
1	10488238	NA	0	10484977	10484977	Intergenic
1	10488314	0.0721602	0.197636	10484977	10484977	Intergenic
1	10488354	0.454854	-0.0344701	10484977	10484977	Intergenic
1	10488398	0.483483	-0.0411345	10484977	10484977	Intergenic
1	10488581	NA	0	10484977	10484977	Intergenic
1	10488584	0.296555	0.0164659	10484977	10484977	Intergenic
1	10489111	0.21414	0.0579632	10484977	10484977	Intergenic
1	10489142	0.976221	-0.0908169	10484977	10484977	Intergenic
1	10489213	0.307974	0.011754	10484977	10484977	Intergenic
1	10489334	NA	0	10484977	10484977	Intergenic
1	10489338	0.13767	0.115264	10484977	10484977	Intergenic
1	10489344	0.21414	0.0579632	10484977	10484977	Intergenic
1	10489943	NA	0	10484977	10484977	Intergenic
1	10489949	0.21414	0.0579632	10484977	10484977	Intergenic
1	10490539	0.16497	0.0917857	10495509	10495509	CENPS-CORT:hg19_genes_introns	CENPS:hg19_genes_introns
1	10490550	0.16497	0.0917857	10495509	10495509	CENPS-CORT:hg19_genes_introns	CENPS:hg19_genes_introns
1	10490647	NA	0	10495509	10495509	CENPS-CORT:hg19_genes_introns	CENPS:hg19_genes_introns
1	10490722	NA	0	10495509	10495509	CENPS-CORT:hg19_genes_introns	CENPS:hg19_genes_introns
1	10490737	0.382599	-0.0146166	10495509	10495509	CENPS-CORT:hg19_genes_introns	CENPS:hg19_genes_introns
1	10490789	NA	0	10495509	10495509	CENPS-CORT:hg19_genes_introns	CENPS:hg19_genes_introns
1	10490856	0.125396	0.127346	10495509	10495509	CENPS-CORT:hg19_genes_introns	CENPS:hg19_genes_introns
1	10490881	NA	0	10495509	10495509	CENPS-CORT:hg19_genes_introns	CENPS:hg19_genes_introns
1	10490952	0.352564	-0.00483685	10495509	10495509	CENPS-CORT:hg19_genes_introns	CENPS:hg19_genes_introns
1	10491020	0.771346	-0.0821796	10495509	10495509	CENPS-CORT:hg19_genes_introns	CENPS:hg19_genes_introns
1	10491061	0.382599	-0.0146166	10495509	10495509	CENPS-CORT:hg19_genes_introns	CENPS:hg19_genes_introns
1	10491161	0.382599	-0.0146166	10495509	10495509	CENPS-CORT:hg19_genes_introns	CENPS:hg19_genes_introns
1	10491200	NA	0	10495509	10495509	CENPS-CORT:hg19_genes_introns	CENPS:hg19_genes_introns
1	10491337	NA	0	10495509	10495509	CENPS-CORT:hg19_genes_introns	CENPS:hg19_genes_introns
1	10491661	0.73495	-0.0790796	10495509	10495509	CENPS-CORT:hg19_genes_introns	CENPS:hg19_genes_introns
1	10493182	0.382599	-0.0146166	10495509	10495509	CENPS-CORT:hg19_genes_introns	CENPS:hg19_genes_introns
1	10493295	0.946659	-0.0904447	10495509	10495509	CENPS-CORT:hg19_genes_introns	CENPS:hg19_genes_introns
1	10493371	0.125396	0.127346	10495509	10495509	CENPS-CORT:hg19_genes_introns	CENPS:hg19_genes_introns
1	10493378	0.667125	-0.0718809	10495509	10495509	CENPS-CORT:hg19_genes_introns	CENPS:hg19_genes_introns
1	10493392	0.539098	-0.0524616	10495509	10495509	CENPS-CORT:hg19_genes_introns	CENPS:hg19_genes_introns
1	10493412	NA	0	10495509	10495509	CENPS-CORT:hg19_genes_introns	CENPS:hg19_genes_introns
1	10493415	0.0207679	0.343322	10495509	10495509	CENPS-CORT:hg19_genes_introns	CENPS:hg19_genes_introns
1	10493532	0.122874	0.129969	10495509	10495509	CENPS-CORT:hg19_genes_introns	CENPS:hg19_genes_introns
1	10493564	NA	0	10495509	10495509	CENPS-CORT:hg19_genes_introns	CENPS:hg19_genes_introns
1	10493617	0.382599	-0.0146166	10495509	10495509	CENPS-CORT:hg19_genes_introns	CENPS:hg19_genes_introns
1	10493742	0.382599	-0.0146166	10495509	10495509	CENPS-CORT:hg19_genes_introns	CENPS:hg19_genes_introns
1	10493763	0.352564	-0.00483685	10495509	10495509	CENPS-CORT:hg19_genes_introns	CENPS:hg19_genes_introns
1	10493934	0.667125	-0.0718809	10495509	10495509	CENPS-CORT:hg19_genes_introns	CENPS:hg19_genes_introns
1	10493957	0.771346	-0.0821796	10495509	10495509	CENPS-CORT:hg19_genes_introns	CENPS:hg19_genes_introns
1	10494361	0.407111	-0.0218883	10495509	10495509	CENPS-CORT:hg19_genes_introns	CENPS:hg19_genes_introns
1	10494381	0.689057	-0.0744201	10495509	10495509	CENPS-CORT:hg19_genes_introns	CENPS:hg19_genes_introns
1	10494389	0.382599	-0.0146166	10495509	10495509	CENPS-CORT:hg19_genes_introns	CENPS:hg19_genes_introns
1	10494471	0.771346	-0.0821796	10495509	10495509	CENPS-CORT:hg19_genes_introns	CENPS:hg19_genes_introns
1	10495353	0.407111	-0.0218883	10495509	10495509	CENPS-CORT:hg19_genes_introns	CENPS:hg19_genes_introns
1	10495452	0.382599	-0.0146166	10495509	10495509	CENPS-CORT:hg19_genes_introns	CENPS:hg19_genes_introns
1	10495456	NA	0	10495509	10495509	CENPS-CORT:hg19_genes_introns	CENPS:hg19_genes_introns
1	10495503	0.407111	-0.0218883	10495509	10495509	CENPS-CORT:hg19_genes_introns	CENPS:hg19_genes_introns
1	10495507	0.407111	-0.0218883	10495509	10495509	CENPS-CORT:hg19_genes_introns	CENPS:hg19_genes_introns
1	10495508	0.185291	0.0767006	10495509	10495509	CENPS-CORT:hg19_genes_introns	CENPS:hg19_genes_introns
1	10496779	0.122874	0.129969	10495509	10495509	CENPS-CORT:hg19_genes_introns	CENPS:hg19_genes_introns
1	10496854	0.297386	0.0161157	10495509	10495509	CENPS-CORT:hg19_genes_introns	CENPS:hg19_genes_introns
1	10496889	0.125396	0.127346	10495509	10495509	CENPS-CORT:hg19_genes_introns	CENPS:hg19_genes_introns
1	10496901	0.407111	-0.0218883	10495509	10495509	CENPS-CORT:hg19_genes_introns	CENPS:hg19_genes_introns
1	10496911	NA	0	10495509	10495509	CENPS-CORT:hg19_genes_introns	CENPS:hg19_genes_introns
1	10496916	0.539098	-0.0524616	10495509	10495509	CENPS-CORT:hg19_genes_introns	CENPS:hg19_genes_introns
1	10496931	NA	0	10495509	10495509	CENPS-CORT:hg19_genes_introns	CENPS:hg19_genes_introns
1	10496943	0.73495	-0.0790796	10495509	10495509	CENPS-CORT:hg19_genes_introns	CENPS:hg19_genes_introns
1	10496944	0.73495	-0.0790796	10495509	10495509	CENPS-CORT:hg19_genes_introns	CENPS:hg19_genes_introns
1	10496952	0.241937	0.0422624	10495509	10495509	CENPS-CORT:hg19_genes_introns	CENPS:hg19_genes_introns
1	10496976	0.241937	0.0422624	10495509	10495509	CENPS-CORT:hg19_genes_introns	CENPS:hg19_genes_introns
1	10497646	0.352564	-0.00483685	10495509	10495509	CENPS-CORT:hg19_genes_introns	CENPS:hg19_genes_introns
1	10498295	NA	0	10495509	10495509	CENPS-CORT:hg19_genes_introns	CENPS:hg19_genes_introns
11	110581189	0.660303	-0.0710481	110584324	110584326	ARHGAP20:hg19_genes_1to5kb,hg19_genes_promoters
11	110581292	NA	0	110584324	110584326	ARHGAP20:hg19_genes_1to5kb,hg19_genes_promoters
11	110581464	0.380253	-0.0138886	110584324	110584326	ARHGAP20:hg19_genes_1to5kb,hg19_genes_promoters
11	110581504	0.499265	-0.0445559	110584324	110584326	ARHGAP20:hg19_genes_1to5kb,hg19_genes_promoters
11	110581523	NA	0	110584324	110584326	ARHGAP20:hg19_genes_1to5kb,hg19_genes_promoters
11	110581601	0.868028	-0.0880475	110584324	110584326	ARHGAP20:hg19_genes_1to5kb,hg19_genes_promoters
11	110581774	0.358601	-0.00688539	110584324	110584326	ARHGAP20:hg19_genes_1to5kb,hg19_genes_promoters
11	110581781	0.358601	-0.00688539	110584324	110584326	ARHGAP20:hg19_genes_1to5kb,hg19_genes_promoters
11	110581822	NA	0	110584324	110584326	ARHGAP20:hg19_genes_1to5kb,hg19_genes_promoters
11	110581871	NA	0	110584324	110584326	ARHGAP20:hg19_genes_1to5kb,hg19_genes_promoters
11	110581997	NA	0	110584324	110584326	ARHGAP20:hg19_genes_1to5kb,hg19_genes_promoters
11	110582006	0.660303	-0.0710481	110584324	110584326	ARHGAP20:hg19_genes_1to5kb,hg19_genes_promoters
11	110582014	0.7388	-0.0794317	110584324	110584326	ARHGAP20:hg19_genes_1to5kb,hg19_genes_promoters
11	110582235	0.667048	-0.0718716	110584324	110584326	ARHGAP20:hg19_genes_1to5kb,hg19_genes_promoters
11	110582261	0.742729	-0.0797852	110584324	110584326	ARHGAP20:hg19_genes_1to5kb,hg19_genes_promoters
11	110582295	NA	0	110584324	110584326	ARHGAP20:hg19_genes_1to5kb,hg19_genes_promoters
11	110582310	0.451884	-0.033743	110584324	110584326	ARHGAP20:hg19_genes_1to5kb,hg19_genes_promoters
11	110582426	0.466012	-0.0371406	110584324	110584326	ARHGAP20:hg19_genes_1to5kb,hg19_genes_promoters
11	110582491	0.7388	-0.0794317	110584324	110584326	ARHGAP20:hg19_genes_1to5kb,hg19_genes_promoters
11	110582530	0.742729	-0.0797852	110584324	110584326	ARHGAP20:hg19_genes_1to5kb,hg19_genes_promoters
11	110582614	0.466012	-0.0371406	110584324	110584326	ARHGAP20:hg19_genes_1to5kb,hg19_genes_promoters
11	110582630	0.358601	-0.00688539	110584324	110584326	ARHGAP20:hg19_genes_1to5kb,hg19_genes_promoters
11	110582637	0.660303	-0.0710481	110584324	110584326	ARHGAP20:hg19_genes_1to5kb,hg19_genes_promoters
11	110582814	0.772314	-0.0822552	110584324	110584326	ARHGAP20:hg19_genes_1to5kb,hg19_genes_promoters
11	110582815	0.670757	-0.0723159	110584324	110584326	ARHGAP20:hg19_genes_1to5kb,hg19_genes_promoters
11	110582834	0.97425	-0.090801	110584324	110584326	ARHGAP20:hg19_genes_1to5kb,hg19_genes_promoters
11	110582837	8.74859e-05	0.745591	110584324	110584326	ARHGAP20:hg19_genes_1to5kb,hg19_genes_promoters
11	110582871	0.956412	-0.0905991	110584324	110584326	ARHGAP20:hg19_genes_1to5kb,hg19_genes_promoters
11	110583025	NA	0	110584324	110584326	ARHGAP20:hg19_genes_1to5kb,hg19_genes_promoters
11	110583032	0.956412	-0.0905991	110584324	110584326	ARHGAP20:hg19_genes_1to5kb,hg19_genes_promoters
11	110583079	NA	0	110584324	110584326	ARHGAP20:hg19_genes_1to5kb,hg19_genes_promoters
11	110583082	0.358601	-0.00688539	110584324	110584326	ARHGAP20:hg19_genes_1to5kb,hg19_genes_promoters
11	110583083	NA	0	110584324	110584326	ARHGAP20:hg19_genes_1to5kb,hg19_genes_promoters
11	110583167	0.996315	-0.0909069	110584324	110584326	ARHGAP20:hg19_genes_1to5kb,hg19_genes_promoters
11	110583189	NA	0	110584324	110584326	ARHGAP20:hg19_genes_1to5kb,hg19_genes_promoters
11	110583546	NA	0	110584324	110584326	ARHGAP20:hg19_genes_1to5kb,hg19_genes_promoters
11	110583578	NA	0	110584324	110584326	ARHGAP20:hg19_genes_1to5kb,hg19_genes_promoters
11	110583847	0.466012	-0.0371406	110584324	110584326	ARHGAP20:hg19_genes_1to5kb,hg19_genes_promoters
11	110583854	NA	0	110584324	110584326	ARHGAP20:hg19_genes_1to5kb,hg19_genes_promoters
11	110583859	0.466012	-0.0371406	110584324	110584326	ARHGAP20:hg19_genes_1to5kb,hg19_genes_promoters
11	110583911	NA	0	110584324	110584326	ARHGAP20:hg19_genes_1to5kb,hg19_genes_promoters
11	110583937	8.74859e-05	0.745591	110584324	110584326	ARHGAP20:hg19_genes_1to5kb,hg19_genes_promoters
11	110583952	NA	0	110584324	110584326	ARHGAP20:hg19_genes_1to5kb,hg19_genes_promoters
11	110583976	0.451884	-0.033743	110584324	110584326	ARHGAP20:hg19_genes_1to5kb,hg19_genes_promoters
11	110584367	NA	0	110584324	110584326	ARHGAP20:hg19_genes_1to5kb,hg19_genes_promoters
11	110584462	0.670757	-0.0723159	110584324	110584326	ARHGAP20:hg19_genes_1to5kb,hg19_genes_promoters
11	110584490	0.466012	-0.0371406	110584324	110584326	ARHGAP20:hg19_genes_1to5kb,hg19_genes_promoters
11	110587288	0.380253	-0.0138886	110584324	110584326	ARHGAP20:hg19_genes_1to5kb,hg19_genes_promoters
11	110587336	0.358601	-0.00688539	110584324	110584326	ARHGAP20:hg19_genes_1to5kb,hg19_genes_promoters
11	110587375	NA	0	110584324	110584326	ARHGAP20:hg19_genes_1to5kb,hg19_genes_promoters
11	110587390	0.851295	-0.0872681	110584324	110584326	ARHGAP20:hg19_genes_1to5kb,hg19_genes_promoters
11	110587426	0.399622	-0.0197297	110584324	110584326	ARHGAP20:hg19_genes_1to5kb,hg19_genes_promoters
11	110587459	0.868028	-0.0880475	110584324	110584326	ARHGAP20:hg19_genes_1to5kb,hg19_genes_promoters
11	110587534	NA	0	110584324	110584326	ARHGAP20:hg19_genes_1to5kb,hg19_genes_promoters
11	110587576	0.466012	-0.0371406	110584324	110584326	ARHGAP20:hg19_genes_1to5kb,hg19_genes_promoters
11	110587669	0.380253	-0.0138886	110584324	110584326	ARHGAP20:hg19_genes_1to5kb,hg19_genes_promoters
11	110588962	NA	0	110584324	110584326	ARHGAP20:hg19_genes_1to5kb,hg19_genes_promoters
11	113925396	0.349344	-0.00328562	113929264	113929295	ZBTB16:hg19_genes_1to5kb
11	113926493	0.152097	0.113164	113929264	113929295	ZBTB16:hg19_genes_1to5kb
11	113926592	0.00172795	0.606324	113929264	113929295	ZBTB16:hg19_genes_1to5kb
11	113926648	NA	0	113929264	113929295	ZBTB16:hg19_genes_1to5kb
11	113926676	0.640791	-0.0751146	113929264	113929295	ZBTB16:hg19_genes_1to5kb
11	113926735	NA	0	113929264	113929295	ZBTB16:hg19_genes_1to5kb
11	113927752	NA	0	113929264	113929295	ZBTB16:hg19_genes_1to5kb
11	113928932	0.720093	-0.0852533	113929264	113929295	ZBTB16:hg19_genes_1to5kb
11	113928962	0.555505	-0.0605445	113929264	113929295	ZBTB16:hg19_genes_1to5kb
11	113928989	0.986462	-0.0999667	113929264	113929295	ZBTB16:hg19_genes_1to5kb
11	113929078	0.75146	-0.0884628	113929264	113929295	ZBTB16:hg19_genes_1to5kb
11	113929143	0.645329	-0.0757779	113929264	113929295	ZBTB16:hg19_genes_1to5kb
11	113929145	0.00172795	0.606324	113929264	113929295	ZBTB16:hg19_genes_1to5kb
11	113929158	0.720093	-0.0852533	113929264	113929295	ZBTB16:hg19_genes_1to5kb
11	113929169	0.473783	-0.0422506	113929264	113929295	ZBTB16:hg19_genes_1to5kb
11	113929173	NA	0	113929264	113929295	ZBTB16:hg19_genes_1to5kb
11	113929237	NA	0	113929264	113929295	ZBTB16:hg19_genes_1to5kb
11	113929313	0.473783	-0.0422506	113929264	113929295	ZBTB16:hg19_genes_1to5kb
11	113929326	NA	0	113929264	113929295	ZBTB16:hg19_genes_1to5kb
11	113929336	0.640791	-0.0751146	113929264	113929295	ZBTB16:hg19_genes_1to5kb
11	113929509	0.75146	-0.0884628	113929264	113929295	ZBTB16:hg19_genes_1to5kb
11	113929550	0.7867	-0.0915659	113929264	113929295	ZBTB16:hg19_genes_1to5kb
11	113929573	0.719799	-0.0852212	113929264	113929295	ZBTB16:hg19_genes_1to5kb
11	113929584	0.720093	-0.0852533	113929264	113929295	ZBTB16:hg19_genes_1to5kb
11	113929663	NA	0	113929264	113929295	ZBTB16:hg19_genes_1to5kb
11	113929800	0.00172795	0.606324	113929264	113929295	ZBTB16:hg19_genes_1to5kb
11	113929860	0.720093	-0.0852533	113929264	113929295	ZBTB16:hg19_genes_1to5kb
11	113929972	0.555505	-0.0605445	113929264	113929295	ZBTB16:hg19_genes_1to5kb
11	113930047	NA	0	113929264	113929295	ZBTB16:hg19_genes_1to5kb
11	113930083	0.00172795	0.606324	113929264	113929295	ZBTB16:hg19_genes_1to5kb
11	113930504	NA	0	113929264	113929295	ZBTB16:hg19_genes_1to5kb
11	113930578	0.75146	-0.0884628	113929264	113929295	ZBTB16:hg19_genes_1to5kb
11	113930606	NA	0	113929264	113929295	ZBTB16:hg19_genes_1to5kb
11	113930608	0.555505	-0.0605445	113929264	113929295	ZBTB16:hg19_genes_1to5kb
11	113930730	0.998057	-0.0999993	113929264	113929295	ZBTB16:hg19_genes_1to5kb
11	113930758	0.566004	-0.0625673	113929264	113929295	ZBTB16:hg19_genes_1to5kb
11	113930784	NA	0	113929264	113929295	ZBTB16:hg19_genes_1to5kb
11	113930903	0.75146	-0.0884628	113929264	113929295	ZBTB16:hg19_genes_1to5kb
11	113930942	NA	0	113929264	113929295	ZBTB16:hg19_genes_1to5kb
11	113930974	0.998057	-0.0999993	113929264	113929295	ZBTB16:hg19_genes_1to5kb
11	113931304	NA	0	113929264	113929295	ZBTB16:hg19_genes_1to5kb
11	113931310	0.152097	0.113164	113929264	113929295	ZBTB16:hg19_genes_1to5kb
11	113931407	NA	0	113929264	113929295	ZBTB16:hg19_genes_1to5kb
11	113931427	NA	0	113929264	113929295	ZBTB16:hg19_genes_1to5kb
11	113931477	0.75146	-0.0884628	113929264	113929295	ZBTB16:hg19_genes_1to5kb
11	113931556	NA	0	113929264	113929295	ZBTB16:hg19_genes_1to5kb
11	113931747	0.640791	-0.0751146	113929264	113929295	ZBTB16:hg19_genes_1to5kb
11	113931813	0.640791	-0.0751146	113929264	113929295	ZBTB16:hg19_genes_1to5kb
11	113931868	0.719799	-0.0852212	113929264	113929295	ZBTB16:hg19_genes_1to5kb
11	113931878	0.349344	-0.00328562	113929264	113929295	ZBTB16:hg19_genes_1to5kb
11	113932080	0.152097	0.113164	113929264	113929295	ZBTB16:hg19_genes_1to5kb
11	113932102	0.986462	-0.0999667	113929264	113929295	ZBTB16:hg19_genes_1to5kb
11	113932150	0.381631	-0.0149875	113929264	113929295	ZBTB16:hg19_genes_1to5kb
11	113932229	0.671414	-0.0793893	113929264	113929295	ZBTB16:hg19_genes_1to5kb
11	113932246	0.152097	0.113164	113929264	113929295	ZBTB16:hg19_genes_1to5kb
11	113932354	NA	0	113929264	113929295	ZBTB16:hg19_genes_1to5kb
11	113932386	NA	0	113929264	113929295	ZBTB16:hg19_genes_1to5kb
11	113932418	NA	0	113929264	113929295	ZBTB16:hg19_genes_1to5kb
11	113932430	NA	0	113929264	113929295	ZBTB16:hg19_genes_1to5kb
11	113932435	0.719799	-0.0852212	113929264	113929295	ZBTB16:hg19_genes_1to5kb
11	113932460	0.887495	-0.0976881	113929264	113929295	ZBTB16:hg19_genes_1to5kb
11	113932675	0.720093	-0.0852533	113929264	113929295	ZBTB16:hg19_genes_1to5kb
11	113932710	0.00172795	0.606324	113929264	113929295	ZBTB16:hg19_genes_1to5kb
11	113932713	NA	0	113929264	113929295	ZBTB16:hg19_genes_1to5kb
11	113932823	0.671414	-0.0793893	113929264	113929295	ZBTB16:hg19_genes_1to5kb
11	113933824	0.998057	-0.0999993	113929264	113929295	ZBTB16:hg19_genes_1to5kb
11	113933917	0.75146	-0.0884628	113929264	113929295	ZBTB16:hg19_genes_1to5kb
11	113933952	NA	0	113929264	113929295	ZBTB16:hg19_genes_1to5kb
11	113933962	NA	0	113929264	113929295	ZBTB16:hg19_genes_1to5kb
11	113934266	NA	0	113929264	113929295	ZBTB16:hg19_genes_1to5kb
11	113934271	0.986462	-0.0999667	113929264	113929295	ZBTB16:hg19_genes_1to5kb
11	115913264	NA	0	115915824	115915824	Intergenic
11	115914747	0.12424	0.128542	115915824	115915824	Intergenic
11	115914903	0.673585	-0.0726506	115915824	115915824	Intergenic
[truncated: 34,839 more rows]
[truncated: 4 more columns]
