# Supplementary material for: Whole-genome bisulfite sequencing in systemic sclerosis provides novel targets to understand disease pathogenesis
Source: BMC Med Genomics. 2019 Oct 24;12:144. doi: 10.1186/s12920-019-0602-8 (PMC6813992; doi:10.1186/s12920-019-0602-8)
Supplement: Supplementary file 18 — Additional file 18: Supplementary Information. Quality control report of de-identified samples. [file 12920_2019_602_MOESM18_ESM.xlsx]

## Sheet: Samples
Name	Reception Date	Source	Species	Volume (ul)	Reception Concentration (ng/ul)	Measured Concentration (ng/ul)	Quantity (ng)	Review State	QC Date	Number of Bases	Number of Reads HiSeq
Control1	2018-04-26	gDNA	Human	80	10	57.2	4546.5	Approved	4/26/18	14546363200	72731816
Control2	2018-04-26	gDNA	Human	43	10	18.5	793.5	Approved	4/26/18	18747556800	93737784
Control3	2018-04-26	gDNA	Human	11	10	11.7	130.1	Approved	4/26/18	11388887600	56944438
Control4	2018-04-26	gDNA	Human	44	10	19	846.9	Approved	4/26/18	11729051000	58645255
Control5	2018-04-26	gDNA	Human	19	10	12.9	248.4	Approved	4/26/18	20736629200	103683146
Control6	2018-04-26	gDNA	Human	82	10	67.6	5555.3	Approved	4/26/18	13439238200	67196191
Control7	2018-04-26	gDNA	Human	77	10	50.6	3910.1	Approved	4/26/18	15265838200	76329191
Control8	2018-04-26	gDNA	Human	34	10	16	550.1	Approved	4/26/18	9769414000	48847070
Control9	2018-04-26	gDNA	Human	70	10	36.6	2551.2	Approved	4/26/18	14937911400	74689557
Case1	2018-04-26	gDNA	Human	74	10	44	3269	Approved	4/26/18	17753366000	88766830
Case2	2018-04-26	gDNA	Human	78	10	53	4143.9	Approved	4/26/18	9287704200	46438521
Case3	2018-04-26	gDNA	Human	46	10	19.7	909.9	Approved	4/26/18	14912499400	74562497
Case4	2018-04-26	gDNA	Human	30	10	14.9	444.3	Approved	4/26/18	14920336200	74601681
Case5	2018-04-26	gDNA	Human	70	10	36.4	2531.8	Approved	4/26/18	16830858600	84154293
Case6	2018-04-26	gDNA	Human	66	10	32.4	2142.8	Approved	4/26/18	7220186400	36100932
Case7	2018-04-26	gDNA	Human	11	10	11.6	123.3	Approved	4/26/18	12122616200	60613081
Case8	2018-04-26	gDNA	Human	50	10	21.1	1042.8	Approved	4/26/18	12274223200	61371116
Case9	2018-04-26	gDNA	Human	5	10	10.9	59.2	Approved	4/26/18	18986975400	94934877

## Sheet: Libraries
Name	Run Type	Technology	Library Type	Adaptor	Adaptor Read 1	Adaptor Read 2	Adaptor Junction	Status	Library Size	Volume (ul)	QC Concentration (nM)	qPCR Concentration	Bioanalysis Concentration	Fluorescence Concentration	Review State	QC Date	QC Comment	Runs Completed	Number of Sequencing Units	Number of Bases	Number of Reads HiSeq
Control1	PAIRED_END	Illumina	WGBS	Illumina TruSeq LT	AGATCGGAAGAGCACACGTCTGAACTCCAGTCAC	AGATCGGAAGAGCGTCGTGTAGGGAAAGAGTGT		5- Run completed	287	50	12.67	2.40 ng/ul	2.01 ng/ul	2.11 ng/ul	Approved	8/15/18	Passed	4807	1	14546363200	72731816
Control2	PAIRED_END	Illumina	WGBS	Illumina TruSeq LT	AGATCGGAAGAGCACACGTCTGAACTCCAGTCAC	AGATCGGAAGAGCGTCGTGTAGGGAAAGAGTGT		5- Run completed	287	50	12.67	2.40 ng/ul	2.01 ng/ul	2.11 ng/ul	Approved	8/15/18	Passed	4807	1	18747556800	93737784
Control3	PAIRED_END	Illumina	WGBS	Illumina TruSeq LT	AGATCGGAAGAGCACACGTCTGAACTCCAGTCAC	AGATCGGAAGAGCGTCGTGTAGGGAAAGAGTGT		5- Run completed	287	50	12.67	2.40 ng/ul	2.01 ng/ul	2.11 ng/ul	Approved	8/15/18	Passed	4807	1	11388887600	56944438
Control4	PAIRED_END	Illumina	WGBS	Illumina TruSeq LT	AGATCGGAAGAGCACACGTCTGAACTCCAGTCAC	AGATCGGAAGAGCGTCGTGTAGGGAAAGAGTGT		5- Run completed	287	50	12.67	2.40 ng/ul	2.01 ng/ul	2.11 ng/ul	Approved	8/15/18	Passed	4807	1	11729051000	58645255
Control5	PAIRED_END	Illumina	WGBS	Illumina TruSeq LT	AGATCGGAAGAGCACACGTCTGAACTCCAGTCAC	AGATCGGAAGAGCGTCGTGTAGGGAAAGAGTGT		5- Run completed	287	50	12.67	2.40 ng/ul	2.01 ng/ul	2.11 ng/ul	Approved	8/15/18	Passed	4807	1	20736629200	103683146
Control6	PAIRED_END	Illumina	WGBS	Illumina TruSeq LT	AGATCGGAAGAGCACACGTCTGAACTCCAGTCAC	AGATCGGAAGAGCGTCGTGTAGGGAAAGAGTGT		5- Run completed	287	50	12.67	2.40 ng/ul	2.01 ng/ul	2.11 ng/ul	Approved	8/15/18	Passed	4807	1	13439238200	67196191
Control7	PAIRED_END	Illumina	WGBS	Illumina TruSeq LT	AGATCGGAAGAGCACACGTCTGAACTCCAGTCAC	AGATCGGAAGAGCGTCGTGTAGGGAAAGAGTGT		5- Run completed	287	50	12.67	2.40 ng/ul	2.01 ng/ul	2.11 ng/ul	Approved	8/15/18	Passed	4807	1	15265838200	76329191
Control8	PAIRED_END	Illumina	WGBS	Illumina TruSeq LT	AGATCGGAAGAGCACACGTCTGAACTCCAGTCAC	AGATCGGAAGAGCGTCGTGTAGGGAAAGAGTGT		5- Run completed	287	50	12.67	2.40 ng/ul	2.01 ng/ul	2.11 ng/ul	Approved	8/15/18	Passed	4807	1	9769414000	48847070
Control9	PAIRED_END	Illumina	WGBS	Illumina TruSeq LT	AGATCGGAAGAGCACACGTCTGAACTCCAGTCAC	AGATCGGAAGAGCGTCGTGTAGGGAAAGAGTGT		5- Run completed	287	50	12.67	2.40 ng/ul	2.01 ng/ul	2.11 ng/ul	Approved	8/15/18	Passed	4807	1	14937911400	74689557
Case1	PAIRED_END	Illumina	WGBS	Illumina TruSeq LT	AGATCGGAAGAGCACACGTCTGAACTCCAGTCAC	AGATCGGAAGAGCGTCGTGTAGGGAAAGAGTGT		5- Run completed	287	50	12.67	2.40 ng/ul	2.01 ng/ul	2.11 ng/ul	Approved	8/15/18	Passed	4807	1	17753366000	88766830
Case2	PAIRED_END	Illumina	WGBS	Illumina TruSeq LT	AGATCGGAAGAGCACACGTCTGAACTCCAGTCAC	AGATCGGAAGAGCGTCGTGTAGGGAAAGAGTGT		5- Run completed	287	50	12.67	2.40 ng/ul	2.01 ng/ul	2.11 ng/ul	Approved	8/15/18	Passed	4807	1	9287704200	46438521
Case3	PAIRED_END	Illumina	WGBS	Illumina TruSeq LT	AGATCGGAAGAGCACACGTCTGAACTCCAGTCAC	AGATCGGAAGAGCGTCGTGTAGGGAAAGAGTGT		5- Run completed	287	50	12.67	2.40 ng/ul	2.01 ng/ul	2.11 ng/ul	Approved	8/15/18	Passed	4807	1	14912499400	74562497
Case4	PAIRED_END	Illumina	WGBS	Illumina TruSeq LT	AGATCGGAAGAGCACACGTCTGAACTCCAGTCAC	AGATCGGAAGAGCGTCGTGTAGGGAAAGAGTGT		5- Run completed	287	50	12.67	2.40 ng/ul	2.01 ng/ul	2.11 ng/ul	Approved	8/15/18	Passed	4807	1	14920336200	74601681
Case5	PAIRED_END	Illumina	WGBS	Illumina TruSeq LT	AGATCGGAAGAGCACACGTCTGAACTCCAGTCAC	AGATCGGAAGAGCGTCGTGTAGGGAAAGAGTGT		5- Run completed	287	50	12.67	2.40 ng/ul	2.01 ng/ul	2.11 ng/ul	Approved	8/15/18	Passed	4807	1	16830858600	84154293
Case6	PAIRED_END	Illumina	WGBS	Illumina TruSeq LT	AGATCGGAAGAGCACACGTCTGAACTCCAGTCAC	AGATCGGAAGAGCGTCGTGTAGGGAAAGAGTGT		5- Run completed	287	50	12.67	2.40 ng/ul	2.01 ng/ul	2.11 ng/ul	Approved	8/15/18	Passed	4807	1	7220186400	36100932
Case7	PAIRED_END	Illumina	WGBS	Illumina TruSeq LT	AGATCGGAAGAGCACACGTCTGAACTCCAGTCAC	AGATCGGAAGAGCGTCGTGTAGGGAAAGAGTGT		5- Run completed	287	50	12.67	2.40 ng/ul	2.01 ng/ul	2.11 ng/ul	Approved	8/15/18	Passed	4807	1	12122616200	60613081
Case8	PAIRED_END	Illumina	WGBS	Illumina TruSeq LT	AGATCGGAAGAGCACACGTCTGAACTCCAGTCAC	AGATCGGAAGAGCGTCGTGTAGGGAAAGAGTGT		5- Run completed	287	50	12.67	2.40 ng/ul	2.01 ng/ul	2.11 ng/ul	Approved	8/15/18	Passed	4807	1	12274223200	61371116
Case9	PAIRED_END	Illumina	WGBS	Illumina TruSeq LT	AGATCGGAAGAGCACACGTCTGAACTCCAGTCAC	AGATCGGAAGAGCGTCGTGTAGGGAAAGAGTGT		5- Run completed	287	50	12.67	2.40 ng/ul	2.01 ng/ul	2.11 ng/ul	Approved	8/15/18	Passed	4807	1	18986975400	94934877
